# Supplementary material for: Highly Repetitive Genome of Coniella granati (syn. Pilidiella granati), the Causal Agent of Pomegranate Fruit Rot, Encodes a Minimalistic Proteome with a Streamlined Arsenal of Effector Proteins
Source: Int J Mol Sci. 2024 Sep 17;25(18):9997. doi: 10.3390/ijms25189997 (PMC11432717; doi:10.3390/ijms25189997)
Supplement: Supplementary file 1 [file ijms-25-09997-s001.zip]

Archive with 9 entries (9 files):
- Data S1_repetitive_DNA.xlsx
- Data S2_gene_features.zip
- Data S3_Cgranati_protein.fasta
- Data S4_predector_functional_annotation.xlsx
- Data S5_Cvitis_protein.fasta
- Data S6_CSEPs.xlsx
- Data S7_ATrich_regions.xlsx
- DataS8_CAGECAT.zip
- supplementary_figures_tables_combined.pdf
