# Supplementary material for: Highly Repetitive Genome of Coniella granati (syn. Pilidiella granati), the Causal Agent of Pomegranate Fruit Rot, Encodes a Minimalistic Proteome with a Streamlined Arsenal of Effector Proteins
Source: Int J Mol Sci. 2024 Sep 17;25(18):9997. doi: 10.3390/ijms25189997 (PMC11432717; doi:10.3390/ijms25189997)
Supplement: Supplementary file 1 [file ijms-25-09997-s001.zip › Data S1_repetitive_DNA.xlsx]

## Sheet: consensus_families
>rnd-1_family-3#LTR/Gypsy ( RepeatScout Family Size = 394, Final Multiple Alignment Size = 100, Localized to 1025 out of 1754 contigs )
AAAGTAAGAGAACTCGTATAAATAGCGGCTAGAGAAGCCCGGAACGAATA
CCTAAAAGAATAAGATCGCCTATAAGGGATAATACGCGATTAGGACTTTA
GTATAAGTCCCTATATACGGTAGAAAGATCGGTATACGAATATCTAATAC
TTAATATCTATATTAACGGAAAAATATATAANACGCTTATCGATAGCGGA
GCGTAAGGAAACTTTATATCCCTAAGAGTAATTAATAGNAATAAGATACC
TTAGTATAAGAAAATAGAACCCTATAAACTTAGTACCGTAGAAGGTATAG
ACGTTACTTACGGATAAGGAATTATCGATATAGAGACTAATTATCTTCTA
GTTATAGTATAAGGNCGTATTATAACGATAAACTTCGATATTACGGATAC
CGTATATTACGAGCTAATTTTAGGTATACTATAGTTAAGAAAGGAAAATC
CTCGAATCGATTAGACTAATAGCTATATTTTATAGGAATAAGCGGAACCC
TAGGAAACGGTTATAATTAAAGGCGTAGGATATAGTTTAGTTACTAAGTA
GAGCCTAGATAATCGGCCCTTAAACGAATTAATATATACCTCTAAATCGG
GATAGATTAATAAGATTAACTACGGTACGGATAAGCCCCGATAGCTTATA
GAGAAGGATCTAGTAACGGCGGGACTAAGTAAGGGATATAGCAGATTAGG
ATACGATATAATAAGAATCGCTATAAGATAGGACGACTTACTAGCGCTAC
GATACGCGTAAAGGTACCTCTTAGTCCTATTAATAAATACGGACGAGACG
ACTTTAGAAAACCTCTTAGGTATACTAGAAGAGTACCGAGAGTTTATAAA
GCTTTTTTAAGGAAAATTCGAGAATAGATTACTAGAGTATAGACTATACG
ACTACGAAATACCGTTAAAAGAAGGAGAAGAACTAAAATTCTTTCCTATC
TACGGACTAGACGAAGATAAACTTAAGGTACTTAAAGAATACCTTAAAGA
AAACCTTAAAAAGGGATATATTATACCCTTACGATCCCTAGTAGGATACC
TAATTATATTTATACTAAAGAAGAACGGTAAACTACGNTTATACGTCGAC
TACCGATAGCTTAACGATATTACTATTAAGAACCGATATCTATTACCCCT
AATTAAGGAACTATACGATAGGCTCTAGGGAGTATAATAGTTTATAGTAC
TCGATCTTAAAGAAGGATACTACTATATCCGTATTAAAGAAGAGGATTAA
TAGAAAATAGCTTTTAGGATACGCTACGGATACTACGAGTATAGAGTAAT
ACCCTTCGGACTTACTAACGCCCCGGTATTATTCTAGGAGATAGTTAACT
ATATCTTAAGAGAATACCTCGATTACTTTATAATCGCCTACCTCGACGAT
ATCCTTATCTACTTAGAGACTCTAGAATAATACCGNTAATACGTTAGAAC
TATCCTTAATATACTCTAAAATAATAAGATACTCGTTAAACCTACGAAAT
ATTACTAGAACTAATAAAAGGTTAACTACCTCGGATATACTATCGAACTA
GGACGGATCGGAATATAAAAAGATAAAGTATAGGTAGTTAGGGACTAGCC
TATACTAGGGAACGTTAAGGATATTAGAGTATTCCTCGGATACGCTAACT
TCTATAGATAATTTATTAAGAATTATAGCGGTATTATAATACCGCTTATA
GTATTAATAAGGAAAGATATNACCTTTTAATAGAACGATAAAGTATAGAT
AGCTTTCGATAGAATACGATTAGCCGTAACCTCGGAACCTATTTTAATCG
AAGCCGACCTAACGAAGATATTCGAAGTAGAAATAGATACTTTATACTAT
ACGCTCGGCGGATAACTTAGATAACGAGATAATTAAGGAAGATTACGAAT
TATTAGTAATTTTAGTAAGAAACTAAACGGACTAGAGCTTAACTATAGAA
CGCTAGATTAAGAACTTATAGCTATAGTTAAAGTATTTAAGGAATAGTAA
TAATACCTAATAGGCGCTAAATAATAAATACTTATATATATAGATTATAA
GAACCTATAAGTATTTCTTACGATAAAGTAATTAAATAAGCGATAAATTA
GATAGTACGAATTCCTATCGTAATTCGACTTTAAAATTATCTACCGTAAA
GGAAAAGAAAACGAAAGAGTAGACGCTCTTAGTAGACGATTAGATTATTA
GGATCTAGACCGAAACTAATAAGATACCTAAGTAATCTTTAAATAAGATT
TAGAAGGAAACCTTATTATCCCCGTAATAATACGNGAAATTAACGTAATA
CTTAGAATCGGCGGATAAATATACGACTTTAGTAATATATTAGAAGAAGA
TAAGAATAAATACGTTAAAATAGTATACGAAGCTCTAGCCTATAGATATT
AAGGAATTAAAGCAACTTACGAAAGGATTAAGCGATATTAAAACCCCCCT
AAGCTACGAAAGCTAATAGAAGAAGTTATTAACGGATATAACCTATATAA
GAAAAATAAGGCAGACCGATATAAGCCTTACGGACTACTTAAACCCCTAT
AAATACCTATAATAGTATAGTAATTAACTAGCTTAGACTTTATCGTTAAG
CTACCCATATTACGAGAACCCTTAACTAAGATACTCTACGATAGTATCCT
AGTAGTAGTTTATAGACTAACGAAGTACGCTTACTTTCTACCCTACCTAG
AAAGTAGCGATACGATAGACCTCGCCTATATATTTATTAGAAATATTATT
ATATAATACGGAACGCTAGAAGAAATTATCTTAGATAGAGGAAGTACCTT
TACCTCTTACTTCTAGATATTACTACTAAAATACCTCGGAATAAAGTAAA
AGCTATCTATAGCTTATTATCCCTAATTAGACGGATAAATAGAACGAGTT
AACTAAATCCTTAAATAATACCTAAGATATTACGTTAACTACGAATAGGA
TAATTAGGTTAAACTCCTACCTATAGTATAGTTCGCTTATAATAGCGTAA
CTATATCTATAATACGAATATTACTATTCGAAGCACTCTATAGACGATAA
CTAAGAGCTTATTACGAAGAAATCCTAGGCGCAACTATACTAGTAGCGTA
GGAAACTACTAAAAGGATTAAGGAAATCTAGGGAAAACTCTAATAGAGAC
TACGAGAAGTAGCCGAGAAAATAAAAAACTACGCTAATNNGAAAAGAATT
AAGGGACTAATTCTATAGAAGGGAGATAAAGTCTACCTATATCGTACTAA
TATTAAAACTAAGCGACCCTCTAATAAACTCGACTATAAGAAACTCGGAC
CCTTCGAAATTAAGAATAAAATCTCGGACCTTAACTACGAACTTAAGCTA
CCCCTAAATATAAGGATATACCTAGTTTTTTATATTTTACTCCTCGAACT
AGCACTAAAAGACGTACCTATCGAAATATTACTCGAACTCGACTAAGAAC
TTTAGGAACTAGAATACGAAGTCGAAAGAATTATCGATAAAAAGGCTAAA
AGGCTACTTATTAAATAGAAAGGCTACCTAGATAGCGAAAATACTTAGGA
ACCTATTAGTAACCTTAAGAATTATTAGTAAGCAATTAAAGAATAGAGAA
AGATATACCCGGAGTACCTAGCAGATTAATAGGATTATACGTATACCGTA
AACTAGGACCNAAAAGCAAAATACGGAAATAGGTAGATATATACCTTAGC
AGAACGCTAGAAATTAAGGACTAGTAGCGCCCGAAGCGCCGGCTATATTT
TCAGACCTAACTAGGAAATCTATATTCGACTAATTAATATTATCGAATTC
CTATATTAANGAATTAGGAAATACCTTAGGTAACGGACCTATAGGCTCTA
ACGAGACNGCCTCCCGTTTAGCCTCCTCGCGCTCGATACGATCTAGCTCC
TCTATACTAGATAAACCCCGACGAATCGCCCTAATTATCTTCTCGCGCTA
TATCTTCTTTTATTTCCGTAGCCTTAGAAGACGCTCCTCTAGTTCCTTAA
TCTCGTCCTCTAACTTTTAGTATTATCGAGATATATTACGAATATCGGTA
GGAGTAGGACTAAGGATATTATAACGAGATTTCCCTAGGCGGACGTACTT
AGTATAACGATTAGAATACGCTACGGAAACTTAATAGGAAGTTAAGCTAC
GTTCCTTATAATTAGAATAAGAAGGTATCTCGATATAATATTCCAGAATA
GATTAAAGAAGAAGGTTACGCTTAATAGTCTTAGGAGCGATAGAAGAATT
CTTTCGAGAACGAATTTTATTAACTCTAGAAGATATAACGAATTAGGAAA
GTANGATCCGAAGTAAGAATATTAGGCAGGACTACTTACGGAAATAAGAT
AAGTCTTTAGGGATAAAGACTATTAGAAGGGAGATAATATTATAACCTAC
GGTTATATAGGTTATAGGAATAGGCTAATATAATACGGTATTAGCGAATC
GGACCCTAGACGGACCGATATAGATCTCTTATATAAGATACCGCGACTAC
GGATAATATAACGAACTAAGGAACTAATTAGAATAGATATATTAGATATA
ATATATCTAGACGATCTATAGATATACTGGATAGGATATATCTAGGTAAT
CCAGTATTAGGGATATACTATAACGGAAGGATATAAGGATAGATAGTTTC
CTATTATTTAGAATAGTTTTCCTTATAGTCTTTAGTTATAAATCTAAGTA
TTATTTTATATAATAGGGTAATCCCTCTTAATTACTTATAATACTTAATA
TTATATAATAAGTACGTAGGCTATAAAGGTATACTTCCCTAGTCTTATTA
TATAATAAATTATAGATACTTCACGAATCCGGGATTCAGGCAAGGATTAT
TATA
>rnd-1_family-8#Unknown ( RepeatScout Family Size = 150, Final Multiple Alignment Size = 100, Localized to 1025 out of 1754 contigs )
GTACTGTCCGTCTTTCTAGATAGTATGCTGTGACAATTGAGATACTGCAA
GAGGGCTATTTTGACCCTTGAACCAAGCAATTGAATAGAAGGTTATAAAG
GAAAAGAATGAGTGTGTATTGTTCTATCTATTTCAAAGAGATAAGGAAAA
AGGGCATTGTTATTCGAGCGTTTTATGCCCATGCCCCATTCCATTATCTG
CTTATGTAATTCTTTGTAGGGTTAGGGTCAAAGCCATTGTCCTTTAACAG
GGTTAGGGTTAAAGCTATTATTATATACCCCCTAGCTGGGTAAAGCTATT
CCCAGCTATAGCGATAGCTGCCTGGCTAATTTTTCAGTATTTAGTAACCG
TCTTAGATCCGTTCGGTTTAGGCTTCTTTTTCTTCCTTTAAGCAAAATAA
TAGTTTAGGCAGTAAGTCTTTAAATACTATAACTACC
>rnd-1_family-0#LTR/Gypsy ( RepeatScout Family Size = 729, Final Multiple Alignment Size = 100, Localized to 1025 out of 1754 contigs )
GGTACCGTAGTGCGACTTAATAGTCCCCGAACTCTAATCGGAGGGCTAGG
AGGAAAATATTAATTATAGCGTTATTAATATCTACGTCTTCGATTTCTAG
AGGAAATAGCGATAATTTACGCTAGTCTATAAATAGCCTATTATTTTAAA
GATAGTACTCTCTAAAAAAGAAGCGTAAGCTATTTACTATATATAATCTA
TAGCTCTAGTTATTACCCTACTAATATATCTTAATCTAAACTACTTCGGG
GTCTCCTCGGGTATTAGCTTTACGTAATTCTAGGTACTCTCTAATTAGAC
GGATACTAGTCTATATATAGCGTTTCTTAGCCGGCCTTAGCGAATCTATA
AATATAAGGCGGTAGCGGTTATAGTCGTAAATAGCCGCGAACTAGTAGTT
CTCGGTATAGTAAGCAAATGCTATAAAAGGAATATCTAACGTATACTAAC
CCTTTAAGGCTTTTAAAGGCGTATAGGCGAACGAAATTATAATCGGAGGG
GTCTAGATAATCTTTCTTAAGTCTAATAGCTACTACTTAATTAGAGCTAC
TATTTGCTCGTTATTAAGCTAGTCTTCTATTAGAATAATGCCTTTAGTAT
TAAAGAGGTTAAATATCGTAAATACCTAATAGGCCTAGCCTATACGTAAG
GTCTTAATATCGATATCCTCGCTGCTATTACGCTTCCTATCCCTTAGTAT
ACGATAGAAGACGTTATTAGGGAAGTAGTGCTTATAGATACTAATTGCTT
ATTACTTATCTATTATCGTAAACTCGATATCGAAGAATACGGGACGTTTA
GCTCGAAACTAATTAGTATATATAGGCAATATGCCTTTAAGGGAATTTAT
AATTAGGCGGCTAATTGCCGGTTAAAGAACGGCGCTCCTAGACGTACGGT
AGATAAAGTCTAGGACTAGGCCTCTTTCTCGCTCTCTTAGGGGTTTAGGG
GCCGGAATACTATAAATGCTTTTAGTACTATACTTTAGTCTTCGGATACT
ATTAAATAGTAGGTTAGACTTCTTAAGGGGCAAGCGTTCTCTATAAGGGT
AGTATTAAGCGTATCCTCTAGTAGTTATTAATTAAATAGCTTTACTAATA
TTAGGAGGGGGGAATTATCGCTCCTAAATATATACCGGTAGCTATAACTC
CTCCTTTTTAGGTTTTAGACGCGGATCGTAGACCCTTTCGTTAAAAGAAG
GTTTAGCAGAGCCTTAACGCTTATATTTTCCTCTCTTCTCTATAGTAACT
ATTACGTAGCTTTATAGTATTGTAATTATAGGCGTAGGGTATTACGGGAA
GAAGGAAGAGAAAGGGGGTAAAGAACGTAACGCTTAAAGCTTTTCAGCTA
TTTATATATACGTATATATATATATATAAGATTTTCGCGACGCGTTCCTT
CCTTCTTTATTATTAACNGGCAGACCGGCCCTAAAAGGGAAAGAACGCTA
TAGTATTCTTTAATACACTTTTACTATATAGGCGTCCTTTTAACTATTTG
CTTATCCTAACTTCTTAACCTTCTCTCTACGCTCTAATTAGAGCTATTTT
CCTATAATTAATATTATTAGCTATAGCCTTATCGATATCGTCGTCCCTAT
CTTTACTAGTATCTACGCCTTCTTTAACTCCTTTAGTTGCCTCCTCGTTA
GCTGCTAAGTCTTTATATACTACTAAACGTCCTTACGAGCTGAAATTCCA
ACGTTTCTGCCTCCTTTTCTCCGTCTACTCGGAAGCTCCTCCTAGCTTTA
TACTATTTAACGAGAAGCACCGCTTCCTATAGAGTTTAATCTCTATTTAT
CCTATCGAAGGCCCTTTTACTAATTAGTATATCGTATAGCGAATTCGGTC
TTTAGCTAGTACTACTTAGGCGCTAGGGCAACTGCTCCGTCTAAGTCCTC
CTGCTAAATAGTCCTAGATTAAGGTAAATACGGATACTCTTCGGACTTTA
GGGCCTAATACTATCTTCGTCGAATATTAAAACGGCTAGCCTTATAGTAA
GTATATAGTATCCCTCGGATATCCAGCTTCCTCGCGTAGGCTAGCTTATC
TAGTAATTGCCTTCTTTAGCCGCCGAAACCGCCGGCCTTATAACTGCTAT
ACTTAAAGGGCTACTAACTTATTTATCCGTCGCGATTAGTTCGTATACTA
TATAATAGTGCCCTTCTTCGACTACGTATCTATCCTAGGTGTTTAGGGTA
GTGCTTACGCGAACTACGTATACTATATTAAGGCCTACTAATATACCTTT
TATAGAGATTTAGGCTTAGGCTTTATCGAAGAATCTAAGGCTAAGGTAAG
TTACTCTCTAATTATAACGTAACTATATATTTTCTAATAGTATCCTTAAC
GAAGCTTAGTACTAAACTTTATAGAATACCTCCTTCTATAATAAGACTTA
AAACTTATCCTCTAGGTAACGTAATAGATAACGCGGATAAGCGTATAAAA
GCTAAGGAATACTTTAACTCGAAGCTTCGTTAAGAATAGTAGTACTAGCG
AACGAAAGGATTAATAGAATAGCCGCTTAGATATTTATAAATAGAAGGAA
TAGGAGAAGGGAAAATGCTTTAAAAATAGTATAAAGACCGTACTATTTCT
TCGCGGTTCTTCCGTATATAATAGAACCTTCTTTACTTACGAATAAAAAG
AAACGAAATTATTAATAAACTTAAATTAGTTCGTAAAATATACTTATCTA
GACTTATTTCTCTCTAATTAGTATCTATCTTACTACGAATAATAGGGTGC
CTTAAATATACTAAGAGTACTCTAGAAAGCTTAAGCCGTATAGTTTAATA
GTTATTAGAGGTCTATATACTTTTATTATCTTTAGCTACTACGCCTATAT
ACTACCCTACGAGATTTAGTAACGCTAAATTACGTATACTAAACTATATA
TACTAATTAGAAGTTATAGCTTCTATCTAGGGTCGTCGGGGTTACGGACT
GGAATAGGGATAAACTATAGCCTAGCGTCTGCTTTAGCTTACTCCTCGGC
TTTATATTATTATTAACGTATCTTAGGCTTCTTAACTTCTCTTTCCTGCT
TAATTTCCTATAGTATAGGGATATCGGGCACCTAAAAGCCTTACTTATCT
TTAATAAACTTCTTAAGGCGATAGCTAGTATAAGTACTAGGCCTAATAGC
GTTATCTATAGTCTTAAGGCGAAAGGCATTCTTCGGTAGAGCTTTATAAA
TAATATAGGGTCCCTCCTAACGGTACGAAAGCTTCTTCTTACTGCTATAA
TCTATCTTACGTATATCGTTAAAAACCAGAACTAGATCTCCTTCTTTAAG
CATTTCTCTCCGTTATAGTCCTTGCTTTGCTCGTAGTATAGCCCTCTTTC
GCGCTACCCTAACTGCTTTAATAGCCTTAGCTATATTATCCTCCTTATTT
ATTAGGATCCGTAGTCTATTATTTAGGACTTCTTCTATACTCTAATTAGT
ATTCTAGTAAAGGATTCTCTAAGTAGGAATATCTATTTCTAAAGGAATAA
CTAGTTCGTATCCGTAGACTAAGTAGAAGGGTATATATCTATATAAAAAC
CTAATAGTAGTTCTATCTATAAAGATTATATAAGGTAGAACGCGTCTCTA
GTATATTAACTCGCTATTAAGCTATTTTAATAGTATTTTAGTAATTAAGA
AGTATCCTGCTTCGACTATACTATTAGCTCGTAGGTTATAGGGCGAAATA
AGAACCTTATAGATACCGTACTCGGTAAGAAATATTATAAAAGGTTCTTT
ATTTTCGGGCCCTCCGTCTACTACGACCTTAATCGGAGCACCGTACTCTA
ATAATATCTTATAAACGAAGAACTTCTTTAGTTTAAGGGCGGTGCCCTTT
TTTAATAGTTACGCGACTATAAAGCCTATTAAGTTATACCTTACTTCTAC
TAGCAATTCGTACCCTCCGTCCGCTAGTAGGTACTAAATATCGATATATA
CTTTATAGAACGGTTAACTAGGCACTATTGGATTAATCCCGTCGCTATAC
CTACGGATATCGGCTTTCTCGTAGTAAGGGCAGGCTCGTAAAGCTTCCTT
AACGTCTATATAGAGGCCTTTCCACTAGTATAGGGACTTAATCCTTCTAT
ACGTAGCATCTCTACTACGATATCCAAACTATATATAACTTTTCCTTATA
ATCGTTATACGCTAATTCTGATTATCGACTATACGAACTCTATAACTTAC
GTCCTTAGTACGTTTCTATAGAATACCGTTAACGAGTTAATAGCCTATAG
CCTTCTTTAAGTAGCCTTTCTTCTAACGCGGGGATAAGTAGTCCGGAACT
TAACCCGTAAGTAAAGTATACGTAATATCTCTAGATTCTCTAGACTAAGT
CTAATTAGAACTTAGTCCGTAGTTATTATCTGGGTTATACTCGAGTAATA
AGATTATACCGTCTACCTATTATTCCTCTGCTTCCTTAGCTGCTTCTGCG
CTAGATTTCTCTTCCTTCGTAAAAGGTCGACGGGATAAACTATCTGCTAT
AGTATTCTTACTGCTAGGGACGTGCCGAATCGTAAAGTTAAATATTCTAG
CTGCTATAATCTACCTCGTAACTAGGGCTCCGGGGACGTCTAATACTACG
CTATTAACCTAAGCAACTAGTATTACGCTATCTATTTCTACGATAAACTA
TACGCTATAGAGATAGTTACGAAACTTATAAAGGCTTAAGAGTAAACCTC
GATACTCTCTCTTCGTAGTATCGTAAGCGGCTTAGGAGTTAGACTAATAA
CTACTCTTATACCTAATTACTCGTCTCTAGCTATTCTAGACTTATATTAA
TACTCCTCTATATCCTATAAGACTTACGTTAACTATTACTATAAGGTTAC
CCTTATAGTCCGTCTTATTAGGTCTAGCAGCTAGCGGCTATTTATCCGTA
TAGTAGAGCTTATAGTTAATATTAACTAATACTAGTACTAACGTTAATAC
GCTCTTAATTAGATCTATCGCTGCTTAATACTTTTTATCCTACTTAAATA
CGGTATTCTTCCTTAATAGATCGGTTATAGGCTTTATCTCGATAGCAATA
TAACTAATAAAGCCTCTAAAGAAATTAATAATCCCTATAAATCCTCTAAC
CTCCCGTAAGCTATTATAAGGTAGCTATTCCTATATAACTTTTAGCTTCT
TAGGGGCTAGGGTTCTTCCGATACTTCTATAGACTAGACTAGTAATTTAT
ACTCTTAGCTTATAAAAATCTAACTTAAATATACTAATCGTAGTACCTAA
TAATTCGCAGTTATATAATACTTTATCTAGGCTAATAAGATGCTTAAATA
TATACTACCGTACTCCTAGTAAGGCCTTAACTTCCTTACCGTTATAGTCT
ATATCTAGTCCCTTAATAGCAATATTATCTAAGAAGGGCCTATAAATATA
AGGCATTAAGTTATATAGAATTCGCGTTATAATTCGCGTAAACTGCGTAA
CCGAATTAGTAGCTCCTATAGGTATAGAATAGTATCTAAATAGTCCGATC
GGAGTTATAAACGTTATAAGATCCCTACTACTAGGGTATAGCTTAACTTA
GTCGTACCCTAAAAAGAAATCGAGTAGTATAAGAATACGGTTTATAGCAA
ATTCCTCTAAGAACTCGTCCGTATTTAGAGGGATATTAGCGTCTCTAATC
GTAACGGTATTATAGTTAGTAGCGTTATTAATTAGCCTATAAGCACTATC
CTTCTTACGAACGAGAAACTACTTATTTCGATATACTCCGTAGCTCTCCT
TAATTACTCCCTTCCGAAGCCTATCCTTTAGCATCTTAATAGTAACTAGA
CGAAGAGCTCTTAGAATATAAGCTCCTTTCTCTTAAAATGCTAAATAAGG
TATTATCCGAATAACCTATAGCGGGGCGACTTCCTTAATAATTTATCCGG
TATCGCTCTAATCCTATCCGAGGCACTTCTCTCTTACGTATAAAATATAC
TCGAATATCTTCTTTTCGGACTTATTTATCTTATTATAGCCTTTATCGTA
TATATCTTATAGACGCTGATTAGTAAGTCGTAAGCCTTTTTAAATGCCCG
AGAACTTAGGTTCGATCTACTCGTTATAGATAGATATCTCTTTTATCCGG
TTCTACCGTACCTCTTATAAACGCTTCTGCTTCTAATTTAGATTGCCTTT
AGGTATTAAGCCGTCTAATAGTACGTTATCGAGTAGCTTAACCTTATCTA
AAACCCTTTTATATATTATATTAACCTAAATTTAATTAACGGTAGCTTAA
GAAACCGACGAAGGCTTAGATACCTTTATATTTATATATTTACCGTAGAT
ATACTGCCTAAGTTTACCGAGTCCTCCTTAAGCGTATCCTCTCTCCGTCC
CTTCTCTTATTATATACTAACCGATTAGATTAAAGAGTATACTGCCTTCT
CTTTCCTCGAAAACGCCTAGTAACTTATCTTCCTATACTATCTCCGCTAT
TAATACTTCTAGGATCTAATTAGAGAAACCCGTACTTCGTAGTACTTTTA
AAGAAGCGGGTCTTAGTTTTTTAGCTAAAGTTTATTACTATCTAGACCTC
TAGTAAATATCTTATTAGCCGTATAGCGTTAGCCTTCCTTCTTGCCTAGG
CTATAAGTAACTTCGCAGTTCCCTACGCGTAAGTAGGCTATTAAAGATCC
TAACTATATACTAAAACTAAGACCTATTTAAATAAAGAAAGGTATACTAA
GTAGTAATATAGGCTTTACTTCTATCCTCCGATTATCTACGATATAGAAG
ACTATATAGGTCTTAAGTCCTCTAATATAAACCTAGTCCTCCGTAACCCC
TATAATATTAATAGGTTAGCCTCCGTACGACTAAATAGTGCCGTTACGTA
TATTAATATAGTAAACGTCGTTACGTATTACGTACGTTAGAGGGAGAAGG
TTAACCTTAGCACCTATATCTAATAGAGCCGTATATAGTTTACTCTACTC
GCTTCTAACGCGGACTAATAAGTAAGGAGAAGAAATAACTCCCCGCTCCG
TAATATCCTTCGCGCTGCCTATATTAGTTAGACCGGCTTACTATACTTAT
ATAACGTAGGGTTAGAATCTAATTATATTAATACCTAGAGTACGGCCGCC
TAAGTCTATAAACCCTTCGTCGTCCGAAATCCACTAAATCGAGTTAATAG
TCGTTACCGCTTTCTCCTAATTAGAGTCGACGTTATTAGTATTTCCCGCT
ACGACTACGTTAACTAAGTTAGGAACGCTCGGGTAAACTTTCTCTCCGCT
ATTTACTTCCTCTCGGAAGGGTATAAAACGTGCTTCGGTAATCCCTCTAT
TTATTTTTCTAAGTATCCGTTCTAAGCAGTTACTAGTATCTCCTAGAGCG
ATTAGGTCTCTAGCTAATATTTTAACCGACTCCGTTAAGATTAAGCTAGT
AGCTCTCTCTATAGGTATACCTTCGATAGGTGCTTTTCTCTTCTTATCTA
TAGTTACCGGTATATCGATTTTAGCTTCCTTACTTACGGGGTTACCGTTA
TCGTCCCTCTATCTTTTCTAAGCGCGTCCCTCGAGTACGTTAACTAACGC
TAACTATAGCTCTATACCGTCTAAGTAGTCTAGTGCTTCTAGCTTCCTAT
ACTCGACTACTCGTCTAAAGTTAAGTTCGCTATCTACCTCGAAACGAACT
ATATTTACCGTACTAATAGTCGTTATAGGCTAATTAGAGGGCTTATCCGG
GTTATATACTTCCCGTATCTTATAGAGCTTAGGATTACCTCTCTTAGTAG
GGTTAGCCTCGATATACTTCTCGTACCTCTTAACGAACGGCCTCTAGTCT
CTAGCCTTTAGTAGACCTTTATACCGTACTAGGATAATCTATACTAAGCC
TATACTACGTTATCCTACTGCCTATCGTATAATATCTGGGTCTAATACGT
CGTCCTAGTTCTTAATAGCTTCTATACGCGTCCCGAGGCGACGTACTCGA
TACGCGGATATCGCGTTATTAAAGATATACGCGTCCTTTAAGGGAAGTAA
GTGCTTATAGTCGTATATAGAGTAATTAGAAGATAGGCAACTAAAATAAA
GTTAGGGCGTACCGTCTTTCTTTACGCGAGCCTTTCGCTCTATTACCGAT
ACTTAAGTATAGTCTCCTCCTTCCGANGCCTCGTTACTATCTACCGTAGT
AATTATATTAATAGCGGGAAGTCTAAGCCCTTCTCTACGCTAATCGTATA
ATATACTTTTAATAGTATCTATAATTATTTATAATATCTTCGAGTCGGAG
ACTTATTAAATCTAAAGCTTATCTATACGATTAGTGATTTTACGTATTAC
TTCCGCTTTAGACTTCTTACGAGCTAAGATTCTAGTCCCTTCGGACCTCG
TAGGTATAAATACGGCCGGCAGAGACTCTATTACTAGAGTCTTCGATACT
AGCTATATACTAGTTATACTACTACGTTATACTATCTCTATCGGGCCTAA
CTAAATAGGAAGGTAAGGATAGTACTATCCTCGAGCTCTTACCTCCTAAA
GCTCGTCTTCGTAGGTTTCCTTAACTAATTCTTAGAGCTTTAGTATTAGC
TTACCCTACTTATACTCCGTAGCCTATTTACTATCGATCTTATACTTATA
ACGGAGAGGCTTAGCCTATTTATTAATAAGTTTACGATAGACCTCGCTAG
CCGGCCTAGTCTCGCGCTAGCCTAGCTTACCGACTAAGTAGTCGTAAGTA
ATAATAAACTTCTTAAGGCTTATTACTATCTCTAGATCCGTACTACGGAG
AATAGAATCCAATTTATCTTTATAGCTAATCTTCTTAATATCGTCCTAGA
GTTAGTAAGCTATCTTAAGTACTTTCTTCTAATTAGTCTATCCCGTAATA
CCTTTAGTATAACGTTCGACCTACTAGCCTATACTGCCTAAGGTATATCC
ACTAATTATATAGATAAGAATCTATTCCGGCTAGTTATAGACGGTCCTAA
TAGTATTAACCTTTTTTAGATACTCGGTAATATTTCGCCCGTTAAAAGGC
TTTAGGCCTAGAAGTTTAAAGGCCTCTTAACTAAGAGGGAAGCTTACTAT
TAATATAGTAGGTATAGCTATAATAGCGGGTATACTTATTATTATTAGCG
TTTCTTGCTAAGGAGAACCAGGCTCCGTAGTTTTAGAGGAAGGTATTTTT
AGATTAAACCGCCGTCGCCGTATTCTCTTTAGTCTTTACGATATCTAATT
AGAGCTAGCAGAGCTTCGACTAGAGGGAGATAATAGTTAAAAGGGCAATT
AGTAGTTATCTATAGTATCGTCTATAGTAATAGACGTCTTACTATCTATT
TTCCCTTATATTTTTATTATTTTATATATCCGTATACCCTCTTACGGGCT
TACTATCTTCTAATCCGAAAACTTTTTACTAACTATTAATACTTATCTTT
CTTTAGGGCAAGTTAGTCTCGGTAAAGCACTTTTAGCTAAGGTCCGATTC
GGATAAAAGAGGGAATCTATTACCGCTTATAGTATAACCTTATATATCGT
ATAGGGATTCTGGTCCGTAATTGCAACTATAGGTCCGTAATACGGCAAGT
TCGTACTAGATAGATAGACTTAACCTCCTAAATTATTATCCCTTACTTTA
GTAACTTATCTATTTTAAGGAAAAAGGGAGGCAACTATCCGTACTTATAC
CCTTACGTACTAATAATTGCGTTACCTGCTGCTCGCGAATATACTCCCGC
AACTTACTAGGTATAAGGGTCTTTTACTGCTGCTTCTAATACCTAGTAAC
TACTCTAGCCGTCCGTTCTAATACTATATTGCTTTCGGTACGCTTTTAAG
GGAGAAAATATACCCGGGCCAGATTACTAATAAAATAGGGCTAGGGAGCT
TAGCACTTAACGCTTAAGGCGGAACGCGAATAGCTATACTAAGCTACTAA
CTCGTTAGTTTACTAAATAGATTAGAAGAGGACTCTAATTAGAGGTTACT
AGGGGAAAGGAAGCTAAAAGAGAGACCCTATATAGTTAATATTGCTATTA
ATATATATATATACCGCAGAGCGAGTTACGGGCAGCTTAGCAAAGCAATA
GGCCTAACTAGTAGGTATAATAAAGCAAACGTAGTCGAAATACGTAAACG
TAGGGGTCTTAATAGAGGCAGAAAAGAAGATAATATTCTTATATCTGATC
TGTTCTCTACGGAGTTTGGCTTATATCTAAATCGGCTAACGGAAAAAACT
TGATCCTGTCCGCAAGACCATATATAGTCATGTCATTCCAAGACCTGCTA
CACCAAGCCCCAGAACA
>rnd-1_family-6#Unknown ( RepeatScout Family Size = 170, Final Multiple Alignment Size = 100, Localized to 1025 out of 1754 contigs )
TATAGCTGCTATCTTCGTAAAGGCTTATATAAGTAAAGTGCAGATCACAG
ATATATAGAGATTATAAGTATACTTGCCCGTATACGAAGAGGCTAGACGC
AAACGAATAAAGGCACCGACCGGGACCGCGTCTAAGGCAATGCGATAGAT
ACGGAGCCGCAATATACCCGCTGGCTTTCTATACCTAAGCCCTATAAAGG
AAGCAAAGTGGACGTAGCCTACGCTAATATAATAAGCAGTAATAGCACCT
ATCTTACCCGAGTAGAAGCATACGATCTAACGACTAGACGCAGTACTGCT
ACCGACCGATCTGCCGTACTATATAGGAGATCCCTTAACTAAACCATTAA
GTAGACTATTAACTTATAGACCTGGACTAGCGCGGGACCTCGAAGGAGAG
GTACTAGGCATAACCTTATTATATTAGTACGTAGGCGTCGCGGACTCCGG
CACCGCCTAGCACCGGGAAGACAGCAACCTGCGCTTATATAACCTAACCG
TAACGGGCTATAAGCTATAGATACTTATTAAAGAGGCCGATAGCAGCAAG
TTCGAGGACTAGGTGGCCGAGACCTATAGTATCGCCCTAGCCGAACGCTA
TAACTAATAGGTACTGGTATCTAGGGATTATAATCGATCCCTAGAGATTA
GCCTAGGTAAAGGTTAGGCTAATAATATTCTACTCTAGCCCGGGGGACCT
CGTCCTAACGGGCGCTTACTAGTACTATTATATAGTTAATCTTACTGGAT
CCTTTACCGTCTCTATTAATTTCCTATTACCAGACGAGGTATATACGGTT
CCAGCACGCGTCTGCGCGAAATACGGACTCGACCTCGTAGAAAAGCAGCG
CCGTAAGGAGCGGCAGTATATAGAGGAGGAGCACGGCCAGGGCGAGGACC
ACGAGGCATAGGAGGAAGAGGAGCAGNAGCAGGAAGCATAGGTATACTAG
GTAATATACCGACTATATATCGCAGAGGGGAAGGGATAGGCATATAAGGA
GAGCAGGGGTACCGAGCAATAGGGAGATAGCTAGGACGAGCAGCAGCAGT
AAGAGGAAGCAGCGGTAGCTATAAATATAAGTAGGAGGCGTAAGCGATAG
ACGGAGCTCGCTAGTAATAGGCCGGATAAGCAGGGGGAAGTAGGAGAGGG
GGTAGTAGCGCCTATAGCTAAGAAGACCAAGCGCGAGCTAGGCAACGTAC
TAACGAGGACTAAGGCTTACGCTTGCTCTATATAGACCCGGGCTATAACC
TCGATAGCCTAATAGTAGCAGTGCCCGAGGTCCTCTAGCCGTATATCGCG
GCCATCCGCTTACGGTATCGCGGTGAACCAATTCTATAACCTGGTAGGGG
CAATACGTAGACCCGATCGAAGCAGGGCATAGATATACTAGGTATGGAAA
GAGGGCGGCCGTATAGGGGATAGAGAGGCTAATATACTACGTATAGCAGA
CCTATTAGTAAGCGGGATTAGACTAAATTAATTTCGACGTATCTAGTAAT
ACCTTCTCGGCTAAATCTACTTTACTATATTAGGAGATAACCGGCGGATA
GATAGGAGTAGCGTTAATCGGCTACTAAGAATAACGGGCTAGGAGAAGAG
TAGATTATACGAGGAACTCCGCTAGGCGAAGGAATGGGTTCGTATATACG
GGCCTATACTCGACGGGCTGCTAGCCTTTTTTCCCGAGGTAGCCTAGGCC
GGCTTTAGCGTTACGGCTGCTATATACCGAGATAGACTAATAACGGAGGA
CCTAGGCAACGTTATAGAACGTACTATACGACGACTATACTAAGGCGCTA
TATATAGCAGGTCGCGGACTGCAGGAGAGCCTTATAGGGGCGGACGTCTA
GTTCCGGTGGGAAAAGGACGGGGTAGGGAGGCTATAGGAGCTCGCCGAGA
ACGAGATGCTTACGATACTATAGCCTATGCTTCCGCTCGTCCGTAACGTC
TTCGACCCGACTAGTTTTGCCCAAGACCCTACGAGCGTAGCCGCCTGCGA
ACTGTATTAGGCCCCTACCCAGCCCTATACCTATACGCTAGGGCAGCTAG
GACCAAAAGTCCGTCTATAGCGGTATAATAAAGAGTTACGCTTAGGGCTA
TATACTACCTTATATCGGGGCCACTAGCTGGTATTCGACTAAGGGCAGAT
ACTGGGCAGTATAGTAGGGCGGCTAGTACCGCTATAGTAAGACCCTAACC
TTGCTATATATATACTAAACGGGCCGAATTATAAACTAGATCTAACGAAG
GAGAGCAACTGCTTCGGTCTGCTCGGGGTTGCTTATGCCCAGTATATAAC
GGTATAGTTGCGATAGCGACCGGTGGCGGGCTATATAACCTGTATAGTGG
AGGCGACGNGGCCGATTCTAGAGGGCCGAGAAATTACGGTGCTGTATAAG
GACCCTTTAAAAGGGTATAAGGAATGCGCGGGCCCGCGGCAGACGTCTCC
GTCTGCCGCGGGGTAAAAGCGAATAGGGCTTATACTCGATAGAAATAGGG
GAAACGGTAGAAAACGAAGGGAAGGACGGCGTAAGGGTAGGCGTAGAGGC
AAGGGACGGAGAAGAGTATAAGATATAGGTCCCGAAGAGGCATAGCAACC
AAGAAAAAGGAGGTAGCAACTAGGGGGACTGGAATAAGGCTAGCGAGGGA
AGGATAATATAATATAAGATATAGCTCGAGCGGTATATTATTCTTTTCCT
CTACTAATACCTATACCTATTATATAGTTCGGTAGGAGAACTAGGAACTA
GGTATAAATACCCTAAGCAGAGGAGCAGAGACTAATAAGGAATAATAGCG
GGACGAGAAGACGACGAATAGCTCGATTGCATTTATTAGGAGATTATAAC
CTTTTTAAAACCGGAGCTAGCGGGTTTATATCTAGGGCTAGGAATACGTA
TACTCTGCTAGACAGAGCAGGGCCAGTAATAGCTAAAAAAAGCCGTACGA
GAATACGTATACCAGATAAGGGCAGTGGTTATATAACTAATTATAGAGGC
GAGTAGATCGCCCCGCTGCCTCTTTGGTATAGTACTCTATAGGGCTAGTA
GACGGACGGCTAAAGAGAGATAGGCGAAAGAAAACGCGAGGCCGGAAGGG
TACGAGGGGCAACCCGGCAGCAGCAGCTAAAGTAGGAGCGAAGATAAAGG
GCAGAGGCCTACTATATAGGAGGAAACAATAAAACCCGTAAGGATACTAC
TGCCTACGAAACCAAGCTAGCTATACCGGAAGCGGTAGGATAGAGGGAAG
GAAAGGACGCCGTCGTCGGGCCCGGAAGATAGGGTTACGGAGAATAGCGG
GCAAGCTAAACGGAAGCGGCCGCTTCTAACCGTATAAGATAATATAGGAT
AGGAAAGACCTCGAATATAGACCGTAACTAAGCAGGCTAAGAGTATAACG
CCGATATCCATTATACTTGCTAAGGAGCGGTAAAGATTCTTACGGATCGA
CCTATTTTATAAGATAGATATTATAACCGAGGATATCCCTATAGCGGTAT
AGCCGTTTCTGGCTGCTCTGCGTTCGAGGCTAGCTGTTTGCGAGTTCTAT
ACGAAGCTCGTGGGGTCGAATCGGAACCTAGGCGAAGGGGCCTAGGCACC
CTCCCTCTTCGAGAGGGATAAGCCGGTTACTACCGGCAGGGTCGAGGGCG
AGGGGGGGGGAGGGGATTTAGGTAACTTAGTATAAGTCGCGATACTCTTA
GTACGCCTAACGCAGTTTAGCTAATAGAAACGTATTCGGTAGTACCTCTT
AGGCTAGATCTATAAGAAACTGCGACGGGGCAACTACCGGATTAATATAG
AAGATAAAACTAAACTCGCGATATAGATAGGGCTCTCGAAAGAGTAACTA
GACGAGGAGATACGCTAAGCAGGGCGATAGTATCGGGTCTATAGTACGAG
CTTCGATAGGCTGCTTTATTTTATACCGGCGAAGCGGAAGAATAGATTCG
AGGTATCTATACTATAATACGACGTTATACTAAGCGATAAGGAGCTATAG
GCCCTATATATAGCACTCGACGACGACTATATACGGGCACTTTATAAAGC
CGGATAGGTATTCTAAGATAGTCTTAAGTCCTAGCGTAATATCTTATTTT
GCTAGGAACGGAACTAAGTAGCAGCGCCGTAGCAATTGCCCGAGGCGGAG
ATACTGGCCCAGCTGTAGCTATACGAGAATTGGGAGCGGAATATATTTAA
CAGCACGGACTTCCCGGATTCGGCCGAGAAGCCCGTAAGAGATCCAATAC
AGATTAGATAAGAAGAGGGAAAACAGCTCTACGCGTATTATATAGGGCAA
TAGCCTTATTCCTGTTAGCAAACCGTGCCGAGTACCGATATCCGCCTAAT
CCGGTATATAGGAGCAGTACGACTTAGCCTCTAAGCCGACTCGCGAGACG
GATAATAAATTATATTTCGCTAAGGGTATACCCTCGGCTTTCTTACCGGA
AAACTAATACTAGGAGGGCGAGCTAACAACTAGGCGATTAATATCCCGCT
AGGTCCTTATAGCTGCTATATAGATATCTTATAAGGAGGAAACTGGTTTA
GCTTACTGGGGACCGTATGCGATAGCTATAGTACGGCTATTCTAGGATAG
AGGCCTATAGCGGGGTATTATATATATATAGTAGAAGTAAAGGTTAATAT
ACTATATAGTATAGAGGTAATAGTAAGGTCTAGATTATAGGGTACGACGG
GGTATGCCCAATATATAGGGGAGGTAAGCCTAGAGTAATAGGAAGATAGT
TGGGGATAAATAGGGTTCGGTAGAGGAATATTAAGAAAGAAAGGCCGGTA
AAGGAGGGGCGGGATAAAGTAAGACGGTATCCGAATAAGCCTTATAGAGA
GATAGTAGATAAAGAATAAAGGAGGTAAATAGGTTTATATTAGTATAATA
TAAGATAGGGGTTAAAGAAAAGGTAAAAGGAAGAGAGGGGAGGGGAGGTA
AGAGAGGAACGGATAATTAAATCGAAAGAAAGAATATTAAAAACCATCTG
CAATATAACAGACAAAATCATTCTATAATTCTACGTTTAGGAAAGGAACT
GAAAAAAAAAAAAAAAAGAAAACCTACTAAAAAGAAAAAAAGAGACAAAA
AACATATATAATAAAAGAGAATATCTGCTTCTAACCATACCCCCCTATAT
ACTAACCCTTTCTTTTATTACGAGACCTTGGGATATATCTTCTGCTTAGG
ATATAAGGAGGTGGTATTTCTACGGGAGGGTGCGCTAGAGCGCTACGTAA
AGGAGTATAGCGCTATCCGATACCTCGACCTTACCCTACTACCGGAGTAG
ATAAGAATAGTTGCTAGAAAAGTGCCTCTAGACGGCGACGATAATAGGGT
AAGGTCGTCTAACTTATACCTTAACAGTATTATGCTAAAGGAGGCTATAG
AGCCCGTGGCCTTTCTCGATATAATATCCGGCGTAAGTTGCGGTATCTGT
AGGATAATATAGGCTGGCGAGAAATAGGGCAAACGGCATCTTCTCTTCGT
ATATAGCGACGAGGGTAGGAAGATACCCGATAGCGCCCTAGTCTTAAATA
TCCCCGCCCAGCGCCTTACCTGCCGGACCTATACGCGTATTATACGTATT
ACCTATACGTATATACCTTAAATTAATAGAAGCCTGCTTATATAGATAGG
TAAGCTAGTAGCGTAGTAAGAGCAGGCGTCCGAAAGCCTAGAGCGGTACT
GTTTCTACGTACCTAACCCGTTTGCAAATAATATAGGTTTCGTTAATTAC
CTAGAGGGGTACGAAGCACGCGCCGTACTCGCGCGCTTGGATCGAACGAG
CTACCTCGTAATACGTCTCGAACCGGTCTTTACGCGCCTTCGGGAGCGTA
TATACTAGGTATAGATAGTCCTAAGATAGGAGGGCGATATAGTCCTGCGC
TAGTTAAATAGCCGGATATTCGATAGGAATAACTAACCTAAAGAAGGCTT
TAAGTAGGATATTATTAAGAAGACCCTAATAAACTACTATAAGACGTTTA
AGACGGTTATTCTCTATATAGCGTCTAACTGCGTCGAGGTAAACCCGATT
ATAGACCTAACGATCGAATAGCGGAAGAGTATAGAGGCCTTATTAGTAAC
GAAGGTAGGCAACGACTAGGAGGAAAGGCAACGCGACGATACGATAGATA
CGGTACTACTATCGATACTATAATAGCGCCTATACTAAACTAGGTTTACT
AATATCGTTTATTCCGCTATAGCAGCATTCTATCTCTATTAGAACTAAGA
GAGGTAGCTAGATAGCTACTAATACGGGGGCCGGTTGGATATATTTATTA
AGATTGCGCTAATATTGCTCTATAATATTTGCTGTAAAAGAGCAGTAACT
ATAGAAGGTATACGTCCGAAGCCTAATAGAGATCTCCCCTTTCTAGAACG
AAGAAAGCCGAGAAAGAAGCTAATAGAAACGGGGGAATAGATCGATATAA
GCATCTTATAGAGCTAATGGGCATAACGGTATATATCTCCCCCGGGGATA
TATAGATACTACCGATACCTCTACTATACGAGGCATCTAAGCGGTATAAG
GACTAGATATAATAGCAGGCAAAGGACCCTAATATCGAGTAGGATTAAGC
AACTATAACTAAGCTAACTAGTTTCGGGATTATAATAACGCGAGGCTAAA
TCGGCTAGATAATAACGGTAAACGCCTTTCGCCTTATAGAGGGAATTAAG
GGCCTTTTGCTGCTATAGCTAGAGGCAGAGGGAGGATAGAGGCCCCCGTA
GACGATACCTATACCCGCGGATATTGTAATACTATAGGATAATCGTATAA
ACGGTACGCGAAGCTATAGCTTCCTATCGGATCCCGCAAATGCCGACGTA
GCGAGGCAATATATAGAATACCTAGTACGTAAGATCGATAAAGACGATAA
CCTACGGAAGGTTTAGGTTCCGAATAGATAGCTCGCCTATTATATAGCAG
AGCAGTGGAGGAAGAATTATAAGCGTACGCTCCTATACCTTACGCTACTC
TTCTAGTAGGGCGGAGGATAACCGATTCGGGTGCCGGAGCTGCTCGGCGT
ACGGCTAGAAAATAGGGGTACGGGCGGCGGTTACCGATCCCTAGTACTAG
TAGAGAATACGGTAGCGTGGGTAACTACGTAGAATAAGTCCGAATAGCGA
ACCGGCGCGATAACGAAGAATATTTAGCGTATGCTATACCCTTCGTATAC
CTAGATTGCGCTTATTTGGATTATAGTAATACGCCTATTTGCAGACTTTC
TCGAGAGCAAGCTATATAGAGGTAAGGCGCCCCTGGAAAAGCGAAATACG
CTACTATTTAGTATAAACTCCTTCGGTATACTAGAACTACTAGGTAGGGA
TCGGATTCGGGAGGCCTATAAGGACGTAAGTAGTTAAGTATACGGCCGGG
CGATTAATCTGCGAGAGTACCGCTAGTTATTAGTAGGGATAGTAAAGAGG
TATATAAGCCCTAGCGATTTACGGGAGGTCTGGTATAAGGCGCTGGATAC
GAACTCCTTACTAAGCGAGGGGGATAAAGAGCGCGACGAGATCGTATACG
GGGCGGCGGGATATACCGCGGAGACGGTACGCCGCTATTATACGGTCGAG
TTCGATAGTAGTACCCTATTCCGCAGGCAGATCGTCCTCGGCTAACAGTT
CTACCGCCTTATAGAGATTAATACTTTCGAAGGATAAGTAAGCCTATAAG
ATACCCGGGGGCGCGGTTTACCGTAGCTAGTCTCTATAATAGCCGAGGGT
TATATATAAGTCGGCCGCTAGAAGGCGATAGCGGATTATTTAGACGACCG
GAACGTACTGGATAGGCTTATCGGGATCGGGAAGGAACTATTTCTATACT
AAAAGGAGCTACTATAATAAATCGCAGACCCTACGATTTAGGATATTATA
TATATAGCCCCTACCGGTATAGGTAAGAGTATCGGTTTTATAATTCCAGC
ATTAGTTATATATAGCGGGGTAATTATAGTAGTCTAGCTAACCCTTACTT
TACTAGAGAATACCGCGTAACGCCTAGATAAGCTATAGATTCCGAATATA
CTATAGAAGGAGCAGAACGGAGCGCTAGCAGACTTAGATATCCGGATCCT
ACTCGTAACGCCGGAAGGCATAGCCACGGATAGCTTCGTGCGATAGCAAG
CCCGGGCGGCGGCGGGCAGCTTAATTAACCTTATAGTCTTTAACGAAGCC
TACTATATACTGCTGGCCGAGGACTTAGCAATATAGTACCGTCCCGTCTT
TAAGGGGATCGGGGCACGACTAATAGGAATTATATAGAAGCGACTATATA
TTACGGGAATATTACCGCCGTATTACGAAGATATATTTAAGAAGCGGCTC
GGGCTAAATAAATGCCGGATTAATCGGATAGTAACCCGATACCTAGGGCA
CCGGTATATCTACTTTAGCGCAGCTTCGCGTACGGAGGCGACCAGTATAG
TCCACCGCTTAGCAGGGAAATTACGGGCGGGCGAAAGGGGCTTGCTATAT
TACAAAGCGCGTAAATAGGCGCAGGTCTACGCTAAGGAACTAGACTACGC
CTATTACTATACTAGTAAGAGGGACGAGGAGGCTTTCCAATACTGGGTAT
AGAAGGGTGGATTAATAGTCGGAATAATAGCGATCGCGGAGGGTTTGGAT
ATTATAGGAATCGTGCTAGTAGTGGTAATTAACGGCTTCGATATACTAAC
GCTATACTAGATATTTAGCAGGATCCGGGGCTAAGGTACGGCGGCGTTAG
TAGTAGAGGAGGGTTATAGGACCGACCTAGTAGTTACGGCGATTAGCGGC
GCACCTTATATACGATAAGCTATCGGGGACTTTCTGGATAGAGAGGGCGC
GGGTATACGGTACGGACTGGCTAATATAGTCTATAGCGGCTATGTAGAGA
AAGCAGTAGTACTAGCTTAGCCTAGCGTAGTAAAGGAAGTAGAAGTTAGC
GGATAGGGCAGCGACCTAGGGTACCCGCGTTTAGGCTCCGACCTAGATTC
GTTATATAATTTATAATAGTCTTTAAAGGATAGAGTATAGGATAGCGGGG
AGGACGAGTAGGGAAACGGCGTAGGCCGAGCTTCTAGAGGAAGTACTAGC
TTAATTTCAGAGCCTCGCGGGCAAAAGCGGCGGATATCTTATAGAGAAGA
GAAGAGCGAGCAAGCCCTATCCGTTAAGGCCAGGATAGGCCGCTTTTAGC
AAATACTAAACCCCGGAAGGCTAAGTCTTTTATAGGCTTTCGCTAGCGGG
CGAAGCTAGGCAAGCAATACTATATAACTACCGCGACGCCCCTATAGAGG
AATCGTAAGGTATATACCGGGAGGACGGCCTTCGATAGAACAGGCAGTAG
ATAACTATCAGAACGCGCGGTAAAAGGCGGCGAAGGAGGCGGCAGAAAAG
AGGTCTCTAATTATATTTTTAACGGAGTTCCTGGATTCGTACTGCTAGGT
ATATAACCAAGGGCAGACTAGCAATAGCCGGTATATAGTTTGCGTTCTAA
ACGGGGAAGAAGCGGAATATAAGCGAGGGCGGTATAGTAGGGATAGCGGG
AGGCTCGACGGAACTGTAGATGGAATACGAAGTAAGATGCGTGGCCGAGA
TAGCTATCTCGGCAGGTATCTCTCCTATATATATTGCGCATTGCCCCAGT
ACTTCTGCGATATATTCCTCCCGAATAATACTAGGGGGTAGATTCTATAA
CTAGAGCGTTAATATTAGTATAGGAAATAATTCTTTAATATAGTAGCTTA
GGTAATATAGGAAAAGCATAAGGATTTTAGGAGGTATATTAAGGCTCTTA
GAGGGCCAGGAACGTACTAAAGCGAGGGTTGCCTCCTCGGGAGTATAGAA
TAGGGGGGCTCTGGCAGTTAGTTGCGAGAGAAGGATTATACCGACGGCAA
GCAACGCACGAAGCTGATTCTGGTAATTGCGCGAGTATTAAAGGAACTTA
AGGAAGCAACCCCTTATTAGTCGCTATAGAGTAAGGGAGGATAGAATCGA
AAGTCGAGTTAGATTAATAAATAGTTAAAGCTATAAGCTAACCCGAAACC
GAGATAGAGTCCTAATTGCTTATAGATAATATAACTAGGTTATTATATAA
ATCTATTATAGATTAAGATAGTATTCTTTAGTAGGAAGGCTCTAATATAA
ATTAAGTTAGATACTGTTCTATAAAGATAGGTACCTAGTGTTTTAGGGTT
GGATATTATAGGATCTTATATAAGAAGGGCCGTACCTGCTACTGCCGTGA
ATAAATATAGTATATAAACCATCTTATCTATAAGATAAACAATATAGTGA
CTAGATGGGTTCTAGAAATTTATCTTTCTTTGCGCCTCCCTAGGACCCCC
TACGTTTATATATTAGACTTGACTACTTTGTTATATACCCTCGGCAAGCC
TGTGGTGGGCGACCTGCCCACTGCCCTCTCTCCGGAGTACGTACGTTGAC
GAAAATGGGGCTTTTTCTTATTCCTTTACCTAGTAACAGTCTAATAAGAG
TAAGATTAGCCGGTACGGCGATATAATAATCCTTGCCTAAATCCCGGATT
CGTAAAGTATTATTTTATATAATAGGGTAATCCCTCTTAATTACTTATAA
TACTTAATATATAATATCAAGTATTATAAGTAATTAAGAGGGATTACCCT
ATTATATAAAATAATACTTAGATTTATAACTAAAGACTATAAGGAAAACT
ATTCTAAATAATAGGAAACTATCTATCCTTATAGTCTTTAGTTATAAATC
TAAGTATTATTTTATATAATAGGGTAATCCCTCTTAATTACTTATAATAC
TTAATAAGGCTTAGTAAGCAGTAGTGATCTCCGGCGGTCTAACCCTAACC
CTGATTTCTAATCCCTGCTTCTTATTAGGAAATCCCAATAAGGGGTAGGT
CCTGCTTATATAAGAGATCCCTATCGGTCCGTTATAGTTCCGACGCCTAA
TGCTATATTGCGTTGGCCTGTTCCTATAACCTGCATAATCGTGGGTTATA
ATATAAGGGTCGGTTTTTAGGTATAAACCTGGGTCCTTATATTCCTTAAA
ATAAGTATTTATTTTATTATATAATAGTTGGTAATACCTGCTTAATTAAA
GCTTAATATATAATATCCGANTATTATAAGTTAATTAATTTTATCTATTA
CTACATATAATATCTAATAAGTTCCCTATCCTGCTAATATATAACTTATA
GGTACTTCTAGAATCAGGGATTTAGGTAAGGATTATTATAAGTATTTAGA
CTCGAATCGGATTAGATACTATTCTACGAAGAGGGCCTCTAGTCTAGAAG
GAGACTAGATACTATTCTGCGAAGAGATTAGCTAGTCTAGAAGGAGGCTA
GATACTATTCTAAAGAGCGTGCTCTATAGCCGGGCAGAAATATCCGGCCC
GGCAGAGTCTTAGCACGCTAACCGTGCCTCTAGCCGTCTCGAGCTGCCGT
ATATAGTAGACCCGCTATAGACCCGCTCTACCGTACTATTTAGCCGTTTA
GCGTTTCGGACTATATATATCCAGCTAATTTATAATAAGCTTAAGGAACG
CTAGCTAGCCTATACTAACGGTATTATATAATAGACCCTTATAGCCTATA
AGCAGTAAACGTATTATAACCCACGGTTATACAGGTTATAGGAATAGGCC
AGTACAATACGGCATTAGCGAATCGGACCCTAGACGGACCGATATAGATC
TCTTATATAAGGAATAAGGACTACGGATAATATAATGAATATAACGGACT
AATCAGAAGGATAGATATATTAGATATAATATATCCAACCGATCTATAGA
TATACTGGATAGGATATATCCAGGCGATCTAGTATTAGGGATATACTATA
ACGGAAGGATATAAGGATAGATAGTTTCCTATTATCTAGAATAGTTTTCC
TTATAGTCTTTAGTTATAAATCTAAGTATTATTTTATATAATAGGGTAAT
CCCTCTTAATTACTTATAATACTTAATATTATATAATAAGTACGTAGGCT
ATAAAGGTATATTTCCCTAGTCTTATTATATAATAAATTATAGATACTTT
ACGAATCCGGGATTCAGGCAAGGATTATTATATAAACGCGCTTCTTTATT
ACCGTAAAAGCGCTATAGGTATCGAATAGTTAGCGATATAGTATAAGATT
AACGGTATATAACTATAATCAGAAGCACTAAGACTGCTAGACGGCGATTA
CGTTAATGCTTAATTAATAAATAGGCGTATATTAATAACGATATATACGC
TATTCCAGGCCTAAAAAAGCCAGCGATTCTACTATAAACGCTATAAATAC
TGCAAGAAGCCTTATAAATAACGCCCGGCCGTATATCCTCGATTTTCAGG
TACTTACGGTAAAGCGAATAGACGATTCTGGTAAAGCTATTAGTTGGAAT
AATAAATTATAGGGGTACCTTTGCCGGACCCAATTTTGCGAGGATTTGCG
CGTATAGAGGGTACTATTTCAATGGAACAGGTTACGGCAGAGCGCACGGC
AGAACAAAAAGCTGCCGGGCCGGACGTCTTCGCCGGGCTATAGAGCACGC
TCTAAGTAGGATCTGATCTAGTCTAGAATGGAGCTAGATACTGTTCTGCG
AGGAGGGCCTCTAGTCTAGAAGGAGGCTAGATACTGTTCTGCGGGGAGGG
CCTCTAGTCTAGAAGGAGGCTAGACACTGTTCTGCGGGGAGGGCCTCTAG
TCTAGAAGGAGGCTAGATACTGTTCTGCGGGGAGGGCCTCTAGTCTAGAA
GGAGGCTAGATACTGTTCTGCGGGGAGGGCGTCTAGTCTAGAAGGAGGCT
AGATACTGTTCTGAAATATAGGGCAACGCTAAGCCTTTTAGATAGTGTTC
TATAGCGGCTACTCCCGCTTTTTCTTCTTCGAAATTGATTGGACGCAGGG
ATATAGACTATTCTAAGTGGATATTTTCAGTAACGGGTATTAGCTCTTTT
ACTAGCCACTATTCCTTAGCGCTAACGCTGATTGGATGCAGCATCTTGAA
GTGGATCCAGAATAGTGCCACTGTTCTACGGTTTACTAATCTATTA
>rnd-1_family-9#LINE/Tad1 ( RepeatScout Family Size = 150, Final Multiple Alignment Size = 100, Localized to 1025 out of 1754 contigs )
TATTATTGTTATTATTATTATATTATACTCCGCTATGCCTATCTAGCACC
CGGAACTCCTGCTTTTCGAGCTATATAGTAAACCGAGTGCCGGGGGAAAC
CTATATGCTACCTATCTGCGCTGCGTTGCCGCAGCGGTTACTACGCGATC
TCTTCGCTTAACCGCTAGTTCTTACTAACTAGGCTGGTTGGGTACGTGCG
ACTCCCTTCCTCCTCCTTCCTTTCCCTTAGCTATACTCCCTCCCGGCTTT
CTCGCCGGGGGCTATACGCCTTACTAGCGTATACGCCGGGAGTCTATTGC
TATTAAGCAGCTACTTCGTAGCGATGCCGGCTATCCTTAGGTCTATAACT
AGTTTTAGGTAGTATAGGCGTAAAAGCAGCGGTATCTCTGCTTTCTCTAT
AGCTAGTCGTCTAAGCTCCTCCCTTCTCCCTACCTCGTCCGGGCATTCTA
TAAGTACGTACCTCGCGGTCTTAGCGGTGCCGTAGCGGTATAGCGGCGTT
ACCTTAGTAGGTACTCTCCTTCTAAATAGGTAAGCCCTTAGGCCTATATA
TTCCGAGCGTATTTATATAAGGGCTAAGGCTTCGTATTTCCTTAGCCCGA
GGTAGTACTTAGGGATTCTTATAGCGTAGAGCTCTCCCGAGTGCTCTACG
GGGGCGTTACTCCTTCGGTACGTTATCGCCTATATCCTTCGCTACTACTA
TTCGAGCTAACGTCCCTCTAATATCGTAGGCTAGCGGCGTAGGCCTTCCG
TTAGCCTCGGGCCTAGAACCTCCTCCTATCGCTTACTCTAGGTTCTCGCC
GGTAGTCCGTTCCTCGCTATATTCCTATTCGCCTACGTTACGATAACGCG
TTATACCCGCTATAATCTCGCCTCTTCTTCCTACCTCTCCTCCGTAGCAG
CCGTCCTAACGTCGAGGTATACTAGGAGGGGTAGGTAGCCTGCCTCGGCC
TCTAGTATATATTTTAGCGTTAATTTATAACCCCCGGTAATTACCCGGAG
ATACTACGTTTATACTACTTCTAAGCTATAAGCTATCCCTTTTACCTTCC
CTCCCCTACTATATTAGTACTATATCGAGGCCCTATAGGCGAGGGCGCTA
CGGATAACCGTAGTATATATAAGCCTTACGCGTTCGCTACTATAACCCTA
TATCGACGCCGTAATCCTCGTAAGGGCGAACTTCTAGACCTCTATCTTCT
TTTATAGTTCGGTAAGGTATCTTCGCTAACGGAGTTTCCTATCTAGCTAT
ACCCTAAGGAACCGTACCGATACCGTAGGTTTAACGCTACTCCCTCCTAT
CTAGACCGCCTCTTTAGGTTCCGAGTACGCTCTTAAGAAGTATATAAGCT
CGCTTTTCTATAGCGCGAAAGTTATCCTATAGCGGACTAACTATACCTCG
TATATAGCGTAGGCGCCGCGAAGTCGCCGGTAGTTCTTAGCGGCTAAGCG
TCCTACTACTAATATATTCGTATCGTCTACGAATCCGACTATTAGGACTC
CTATTACCTTAAGTTCCTCGTATAGCGTAGAGATATATAGGATAAATAGG
ATAGGGGAGAGTAGCGAGCCCTAGGGGACTCCTACGGTAAGTTTTCGCGG
CGAGGACGCCGCTCTATCGAAGGATAAAGTCGCCTCTCGATCGCTTAGGT
AGCTCTAGGTCTACTATATAGCCTATAATAGGAAGCCCTTTCTCTTTAGT
ATATCTAGTAGCCGTTTATATATAATATAGTTAAAGGCCCCTACTATATC
NAGCTAAAGTAGCGATACGGTTAAGCTACGCTTCTACGCCGTAAACGCTG
CTTCTACTATTATTCGGACTGCTAGGTCTATTAAGCGCGCTACTCTATTT
CCTATCTAGCCTTCGGGGAGGAGGCCGTACGTCTCCGCTACGTTAGCGAT
ACGGTTAGCTATCGCCTTCTCGATAATCTTTCTAAGGTAGCTAAGGAGGG
CTATTAGCCTATAAGCGCTAGCCTTCTATTANTCTTCTTCCGTTTTATTC
GGCTTCTAGAGGACTATNACCCTAGCTTTACGAAAACGCTACGGGAAGTA
TACGAGGGCTATACTTACGTTAGCGATATTCGCTATCGTATCCGCGAACG
CCTACCCGTATATCTTAAGGAAGCTAGTAGGGATTTCGTCGAGGCCTATA
GCCTTCTAGGGGTAGGTATATAATAGGATCTTCGTAATCTCGGCGCTATC
TATACTCTAAAGCAGCTCGAACGCTACCCCTTCCGTTCCTAGGCCGATAT
CTAATAGGTCTGCTTAGGGGGTAGGGAAGAACTTCGCCGCGAGTACGCTG
CTCTTTCCTTCGTATATTATCGCTATTACGCCCTCGTTACCGACTAGGTT
CGGGAGCTTAGGGGGTAGCTTTAGTAGGTAGCTTTTTATCCTTACCTAGC
GCTCTAGGTTCTATAGCTTACGTAAATCCTATAAGGCCTCTACTACCGTA
TAGCGCTAACTCGTTCGTTACGCTTCGTATATCGCTTTCTTTTACCGCTT
TACTATTTCTTCGGCCTATTTTATCGTATACCTATTTAGGGCTACGAGGC
TCCTACGATATGCCTGCTTTACCGCTACGACCGCCTCGGCTACCTCTACT
ATCTACTATAGGTTCCTTACCCCTAATAGCTTTTTCTTCTTCCCTACCGT
TTTATTTACGACTCTATAAAGCTGCTCTACTAGTACGTCTATACTACGAT
TAAGCTACTCCGGCGAGGTTATCTACTAGGGGTCTTAATAAGGTCGTTAG
TAGTTACTTATACTATTATCGGGTCTACNTCTTTCTACTTCTAGGTTTCT
CGCCTTATAGGCGAGGTTCCCGCTACGGTTTCGATACGAATTAGCTACGG
TATATAGTCTAAGCCTNCCTAGCCGGGTTAACTAGGCTATTCCTACCTAA
TATCGTCTATAGTCTAGATAAGGTCTATAGTTAANGGCCTCTTATACCCT
CTCCTTCTCGTAGTCCTTCTATACGGGGTAGCGAGGTCTATACTCTANCG
CTATATTAACGTTAGTAGGTCTCCGACCCTATTAGAGGTCCTTCCTTCTC
TATCCTATAGTAGGTAGTATATATTAAAGTCCCCTATAAGGACTATACTT
CCTCGCTGCGATTCCTCTACGAGTTCGGCTAANGGGTACCTCCGGTATAG
GCTAGACTCCGGTTCCGAGTATACCGTCTAGATCGTANGTCCCCCTATAA
ACTAGACCGAAGCCTAGTTATAGCCCGNTCGCGGCGTCTACGCTACTATT
TCCTAGCGTTTATATACGAANATCGCCGCCCTNCCTCGCCCCGTATATAC
TTATTCGTATAGTATTATTACCGAGAGGGGTACCTGCTTCTTCGCTATAT
CTACCTATAGCTCTTATAGCGCTATAACGTCTAGTTAGAGTTCCCCTANT
AGCGCTAGTTATATAGCGGTTCTACTCCCTATTATATTCTAAGATAGGAT
TTATAATATTATTAGGTAGAGGATTAGGGTATAGTCTCTACTTATACGCT
GCTAGGTCCTAGGGGGGACGCTACGAAGGTAACCCTTCNTAGCCTTCCCC
TTCTTAGGATATCGGTCGCTAGGATAGCTACCCTCTTTCGGCTAGCGCCC
GCTATAAACTCGAAGGCGTTACGCGGTAACTCTACGCCGAAGATGCTTTC
TCGCTACGGTAACTCGAAACTCCTAGGTCTATACTAGTAGGCGTCCTAGG
CCCTTTCCTTCTAGGCCTAGGCTATNGGGCAGGTTCTCGTCTACGCCGTA
TAGCTTCCCCTATAGTTTATATACTTAGTCTTCGCTTAGTCCTTCGCTAA
GGGGTAGCTACGTTCTCCCTACTTATACGCTGCCCCTACGTATATCCCGT
ACCTAGCCTCCTTCGTATAGTACTTTGCTATATAGCCGTAGCTATAGTAT
CGGAAGCACTAGCGTATCGTAGCATCCTACGTAAAGGGTTTATAGCTAAA
AAGCTACGTATTCTATAGTAATCCATTCTTATANAGCTTCTTTCCCTCGG
CGGTATCGTTTACTATAATAATAAGTATTACTCTCGCTATACTATTCCGT
AGGAACTTAGGCTTAATTCTGCTAATACTCTATATATTCGCTGCTTTAAT
ACTACTTAGGAGCTACTCTAGTTATACGCTCGTATCCTAGAGCTAGTCTA
TTAGTAGGCCCTTTACTACGATAGTATAAAGCCTTCCCGCTTTAGTTACT
TCCTAGCTAAAGGCCGCTTTCTCCTACCCTTCCTTAAGCTTATACTATAT
TGCTCCTTCTTTAAACGTAAGTACTATATCCCCGCTACGAAGCCGCCGCG
CTACTAGCGCTTCCTCGCTCCCGATACTGCTATTTACTGCCTATACTAGC
TAGGCTAGGGAAAGGCTCGAGTTCGTATTCGCCGGGCTATAGATAGTAAT
CTCCCTATTATACCTCGCCGGAACGATTAGCTTCGGTTCCTATACGGCTT
CGCTACTAACCCGCGCTATTATCGCCTAAGACTTTAGGCGAGACGGTACT
TCCTCTCGGTAGAGTACCTAATACTTCTAGAGCGCCTTTACGAGGGCGTT
ATCTACTACCGTATTAATACTCTTCTACGTAATTACTACGTTTTCGCTAC
GGCCTCCCTCGGTAGCCGCGGTCTATCTATAGTATTAAAATACCTTTAAT
ACCTAATCTACGTCGCTTATACCTAACTTCGCCTATAGGGTACGTCTAAT
ATTATCGTCTGCTTACGATTTGCCCTTTTCTTTTACTCCCGCGCCTCGTC
GAGGCAGCGTTAGCGCNGCGGTTTACGTACTATTTAGCTGCGCCGACCCC
TAGTCTGGGTAGTAAAAACTCTAATTAAGCCCTCCTTCTACCCCGTCTAG
GTCTATCGGCGCATCTAACGGCGCCGCGTCGGTACTACGTAATCGATACG
ATATCGCCGCTCGATATTATCGAGGTCGCTAAGTATTTTCCGGTTAGTCC
GGTCGTTTTTAGGGCAATATTCGTTAAGTTAGTCCGTAA
>rnd-1_family-4#LTR/Gypsy ( RepeatScout Family Size = 322, Final Multiple Alignment Size = 100, Localized to 1025 out of 1754 contigs )
TGTTATAACCCACGGTTATACAGGTTATAGGAACAGGCCAATACAATACG
GCATTAGCGAATCGGACCCNAGACGGACCGATATGGATCTCTTATATAAG
ATACCGCGACTACGGATAATATAACGAACTAAGGAACTAATTAGGGTAGA
TATATTAGATATAATATATCTAAGCGATCTATAGATATACTGGATAGGAT
ATATCCAGGTAATCCAGTATTAGGGATATACTATAACGGAAGGATATAAG
GATAGATAGTTTCCTATTATTTAGAATAGTTTTCCTTATAGTCTTTAGTT
ATAAATCTAAGTATTATTTTATATAATAGGGTAATCCCTCTTAATTACTT
ATAATACTTAATATTATATAATAAGTACGTAGGCTATAAAGGTATACTTC
CCTAGTCTTATTATATAATAAATTATAGATACTTTACGAATCCGGGATTT
AGGTAAGGATTATTATATTTTTATAACTCTTATTTAAGACGGTCTATATA
TACTACTTATATAATATTAAGTATAGTAACTATAGTACCTACGACTCCGA
CCCTATTAATTAGCGGCGGTAGTACTATACCCGTACGCGTACCTACTTAA
TAAGAACTAGTCGAGTAGAACTAGTATCTTAATTTAACGCTCGAAGAACT
TAAAGCGGAAGTCGCTAGACTTAGCCTACTTAACTAAAGTAAGGTATATA
AACTCGATAAACTAGGGCTATACTTAGGAACTAAAGGGATATTATAGTCC
TTCCTTACCTAGTATAGGGTATACTTCGACTATTACCGCGCCTAGTTTCC
TAAAGGAAGAGGATAAGGTTATCTTCGCCGGAAGTCGCTTAGAAGGAAGC
GTACTTTACTAGTAGGAACCTACTCTTCGCGAATATTAGGAAGTTATACT
CGCTAACTAGTCTAAGAAGATACGCTATATCTTCTATAAATTTAAGTACT
TCGCGTAAGCCCTTAAAGAAACTTTCGGAGACCTAGACGAATAACGTACT
ACGGAATAGTAACTTATAACTCTTAAGTAAATAAAGTTAGTATCGGAATA
TATAGCTAATTTTAGATATATCGCTAATTACCTTAATCTAGACGATAACT
CCCTTATAATATATTACTATATAGGACTTAAAGACTTAGTTAAAGACGAA
CTTAGTAAAGTCGATAGGCTAGACGAATTCCCTAAATATATAGCTATAGT
AGTTAAAATCGATAATCGTCTCTTTAAACGATAATAAGAAAAGCAGAAAG
GTAGAAGTAATACTTAGCGACTACGCCCTAATATAGGAAGACGCTATTAG
TATAATAATACCCTATAGCGAAATAATTACCGCTCTATAGCCTATAGCGG
TATAACCTACTTAGGACCTATAGAGCTTAATATAGCCTAAAGACGTCCTA
CTAATAGAGAATATTATAACTATAGTAAGAAAGGCTACTTCGTACGGGAA
TATTACTAACCTAAGAAGTTACGATAATTTAAACCCGTACCCGAAGGACG
ATAAGTTAGCGTTCTTATATATACCTAGGGAATACTAGAACCTAGCTAAA
ACCCGCTTCTAGAATAAGCGTCGGATAACCCCGATTATAGATCCCTTAAT
TAGATATTCTATTATAAGGATAATTGCTTAACGTACCTCTCGGTAAAGTA
AGGCTTAGGATAGTTTCCCTAAGAACCTAGGAATAAGCGATAACTAGTAA
TCGGAAATAAGAAGAAGGTCGACTATCGCGCTCTCTACGACTTAGTAAAC
TACTACCTAGTCCCGGTAGAAGAAGGCTTTANCTATAAACGCCTATAACG
AATCTCCGTATATATAATAGAAGAAGTAGAATAGCTTACTAATAAGATAA
ACTAACTATTATAGGAAGGAAAAATTATAGGAATATATACTTAACGCCCC
TTTACTAAAGTATAAGCTATCTTTACCGGAGAATTCCCTATTACCGGATA
AAACCCTAACGTAATCTATAACGAACTTTATAAGGTACCTAGGGTAGAGC
TATAAAGCCTATTAACCTAAGCTAACGCTTAGAGACCCTTTACGAAAGAA
CTAATAATCCTATACGATTACCTCCTTAACGAAATAAAGGACTAAAATAC
GTAAATAAGCGATATAGAAACGAGCTTAGAATTAGAAAGCTCTATAGACG
AAAAGACGGATAATAGGAAAATCGACTATATTATCCTAGGAATTATACTT
AGAAACCTCTTTAGAATAGTAACTTATTAAGAAACGGAACTATAGCCTAA
TAAAGACCTACGGCTCTATTACCTTTACGAACGATACTACGAAATTCTAT
AGTTCTCCTATATTATATATAACTATAGATAATACTTTTAGAAGAAAACC
TCTAACGAATAGTTTCCTATTAGAACCCTAGGATAAAACGCTATTATCTA
CGAAGACTATAGCAGTAATTACTAGAAAGTCCTTAAGGCTAATAGAACGT
ACGTATATATTAGACTACTAGACGACTACCTACGAGAATATAGCTATAGT
TATATAAAATAGTTTAAATACTAGTAACTATACTACGCTATATACGCCTA
AGAGAAGGTATACGACTAGTATAGACTCCGGAATTAATAGAAATAAGAAG
TACGAGAAAGACTTACTTAAGGAATAAGTAAAGTAAGAGAACTCGTATAA
ATAGCGGCTAGAGAAGCCCGGAACGAATACCTAAAAGAATAAGATCGCCT
ATAAGGGATAATACGCGATTAGGACTTTAGTATAAGTCCCTATATACGGT
AGAAGGGTCGGTATACGAATATCTAATACTTAATATCTATATTAACGGAA
AAATATATAAGACGCTTATCGATAGCGGAGCGTAAGGAAACTTTATATCC
CTAAGAGTAATTAATAGTAATAAGATACCTTAGTATAAGAAAATAGAACC
CTATAAACTTAGTACCGTAGAAGGTATAGACGTTACTTACGGATAAGGAA
TTATCGATATAGAGACTAATTATCTTCTAGTTATAGTATAAGGCCGTATT
ATAACGATAAACTTCGATATTACGGATACCGTATATTACGAGCTAATTTT
AGGTATACTATAGTTAAGAAAGGAAAATCCTCGAATCGATTAGACTAATA
GCTATATTTTATAGGAATAAGCGGAACCCTAGGAAACGGTTATAATTAAA
GGTATAGGATATAGTTTAGTTACTAAGTAGAGCCTAGATAATCGGCCCTT
AAACGAATTAATATATACCTCTAAATCGGGATAGATTAATAAGATTAACT
ATAGTACGGATAAGCCCCGATAGCTTATAGAGAAGGATCTAGTAACGGCG
GGACTAAGTAAGGGATATAGCAGATTAGGATACGATATAATAAGAATCGC
TATAAGATAGGACGACTTACTAGCGCTACGATACGCGTAAAGGTACCTCT
TAGTCCTATTAATAAATACGGACGAGACGACTTTAGAAAACCTCTTAGGT
ATACTAGAAGAGTACCGAGAGTTTATAAAGCTTTTTTAAGGAAAATTCGA
GAATAGATTACTAGAGTATAGACTATACGACTACGAAATACCGTTAAAAG
AAGGAGAAGAACCAAAATTCTTTCCTATCTACGGACTAGACGAAGATAAA
CTTAAGGTACTTAAAGAATACCTTAAAGAAAACCTTAAGAAGGGATATAT
TATACCCTTACGATCCCTAATAGGATACCTAATTATATTTATACTAAAGA
AGAACGGTAAACTACGNTTATATATCGATTACCGATAGCTTAACGATATT
ACTATTAAGAACCGATATCTATTACCCCTAATTAAGGAACTACGCGATAG
GCTCTAGGGAGTATAATAGTTTATAGTACTCGATCTTAAAGAAGGATATT
ACTATATCCGTATTAAAGAAGAGGATTAATAGAAAATAGCTTTTAGGATA
CGCTACGGATACTACGAGTATAGAGTAATACCCTTCGGACTTACTAACGC
CCCGGTATTATTCTAGGAGATAGTTAACTATATCTTAAGAGAATACCTCG
ATTACTTTATAATCGCCTACCTCGACGATATCCTTATCTACTTAGAAACT
CTAGAATAATACCGCTAATACGTTAGAACTATCCTTAATATACTCTAAAA
TAATAAGATACTCGTTAAACCTATAAAATATTACTAGAACTAATAAAAGG
TTAACTACCTCGGGTATACTATCGAACTAGGACGGATCGGAATATAAAAA
GATAAAGTATAGGTAGTTAAGGACTAGCCTATACTAGGGAACGTTAAGGA
TATTAGGGTATTCCTCGGATACGCTAACTTCTATAGATAATTTATTAAGA
ATTATAGCGGTATTATAGTACCGCTTATAGTATTAATAAGGAAAGATATA
ACCTTTTAGTAGAACGATAAAGTATAGATAGCTTTCGATAGAATACGATT
AGCCGTAACCTCGGAACCTATTTTAATCGAAGCCGACCTAACGAAGATAT
TCGAAGTAGAAATAGATACTTTATACTATACGCTCGGCGGATAACTTAGA
TAACGAGATAATTAAGGAAGACTACGAATTATTAGTAATTTTAGTAAGAA
ACTAAACGGACTAGAGCTTAACTATAGAACGCTAGATTAAGAACTTATAG
CTATAGTTAAAGTATTTAAGGAATAGTAATAATACCTAATAGGCGCTAAA
TAATAAATACTTATATATATAGATTATAAGAACCTATAAGTATTTCTTAC
GATAAAGTAATTAAATAAGCGATAAATTAGATAGTACGAATTCCTATCGT
AATTCGACTTTAAAATTATCTACCGTAAAGGAAAAGAAAACGAAAGAGTA
GACGCTCTTAGTAGACGATTAGATTATTAGGATCTAGACCGAAACTAATA
AGATACCTAAGCAATCTTTAAATAAGATTTAGAAGGAAACCTTATTATCC
CCGTAATAATACGCGAAATTAACGTAATACTTAGAATCGGCGGATAAATA
TACGACTTTAGTAATATATTAGAAGAAGATAAGAATAAATACGTTAAAAT
AGTATACGAAGCTCTAGCCTATAGATATTAAGGAATTAAAGCAACTTACG
AAAGGATTAAGCGATATTAGAACCCCCCTAAGCTACGAAAGCTAATAGAA
GAAGTTATTAACGGATATAACCTATATAAGAAAAATAAGGCAGACCGATA
TAAGCCTTACGGACTACTTAAACCCCTATAAATACCTATAATAGTATAGT
AATTAACTAGCTTAGACTTTATCGTTAAGCTACCTATATTACGAGAACCC
TTAACTAAGATACTCTACGATAGTATCCTAGTAGTAGTTTATAGACTAAC
GAAGTACGCTTACTTTCTACCCTACCTAGAAAGTAGCGATACGATAGACC
TCGCCTATATATTTATTAGAAATATTATTATATAATACGGAACGCTAGAA
GAAATTATTTTAGATAGAGGAAGTACCTTTACCTCTTACTTCTAGATATT
ACTACTAAAATACCTCGGAATAAAGTAAAAGCTATCTATAGCTTATTATC
CCTAGTTAGACGGATAAATAGAACGAGTTAACTAAATCCTTAAATAATAC
CTAAGATATTACGTTAACTACGAATAGGATAATTAGGTTAAACTCCTACC
TATAGTATAGTTCGCTTATAATAGCGTAACTATATCTATAATACGAATAT
TACTATTCGAAGCACTCTATAGACGATAACTAAGAGCTTATTACGAAGAA
ATCCTAGGCGTAACTATACTAGTAGCGTAGGAAACTACTAAAAGGATTAA
GGAAATCTAGGGAAAACTCTAATAGAGACTACGAGAAGTAGCCGAGAAAA
TAAAAAACTACGCTAATTAGAAAAGAATTAAGGGACTAATTCTATAGAAG
GGAGATAAAGTCTACCTATATCGTACTAATATTAAAACTAAGCGACCCTC
TAATAAACTCGACTATAAGAAACTCGGACCCTTCGAAATTAAGAATAAAA
TCTCGGACCTTAACTACGAACTTAAGCTACCCCTAAATATAAGGATATAC
CTAGTTTTTTATATTTTACTCCTCGAACTAGTACTAAAAGACGTACCTAT
CGAAATATTACTCGAACTCGACTAAGAACTTTAGGAACTAGAATA
>rnd-1_family-2#Unknown ( RepeatScout Family Size = 448, Final Multiple Alignment Size = 100, Localized to 1025 out of 1754 contigs )
GCGGGGATATAGTCGCTCTATATAGGGTAGAGGCATCGAAAGAGAGGTTA
TATTATAAGGGAAGCAGATAAAGGTATACCCCGCTAGAGCTAGGGCAAAG
AAGCAACGTATCGATACGATAAGTAGTTATCGTATAAAGAAGAAAGGAAG
AGATAGTTGCCTGGGAGCTTAAAGGTGATTTTCTTTCGCCCCCCTATAAG
CATACTCTTAAACCCAGACTTAAACCGAAGGGAAACAATAAACATAACCC
AGGAGAAACGATACTAATACTACGTATAAACAAATATATATATAATAGCG
TAAGGACTAAAGGATTAGGCTCTACTCGAAGATATCTATTAGACGGTAAT
CCAATAAATGCAAGACCGTCTAGTTACGCACTTTATAGGACCTACGATTC
GCGCGCTCTACTAGATAGAATAAGACGAGGCGCGGTTATAACAGGGGATT
ACATAATACGTAGAGGAGATAGGCTAAGAAGTCCTACGAATCTTACGGGC
CGGCTAGTAAGCTCTACTAGTATATTAACGCGATACGGCCTAGATAGGAA
GAAAGTAGCAAAAGCTAATAGAGTCCTAGGCTACTAATATAGTAATAGAG
GAGAATAAAGCTAAAGCAAACGAAGACGAAGACGAGGATAACGAAGACGA
GGACGACGAAGACGAAGACGACGAAGACGAGGACGACGAAGACGAGGACG
AGGACCACGAGGAGGAAGACGATAGCCAGTCTAACCCACCAGCACGGCAA
TACGAGCGGATTGCCCTATAAATCCAGGACCTAGGTTATAAAACATTAAG
CAGCCTCGCCGCCCTTCTCGCTAAGGCAAAAGTAAGCATAGTACGGATCA
CAGATATAGATAAACTATAACCTTTCCTGCCCGTATACTATAAAGCAGGA
CGCAAGCGCACTATCGCACTAGCAGGCAGCGTATCGAAGGCGATACGCTA
GAGCCGTCTATATAATATGCCTACGGGCTTTCTTTATCTAAGTCCAGTAA
AGGAGGCTAAATAGATATAGCCTACCCAGTTAATAGACGCCGTAGCAGCC
CCCGTAGTAAAAGACTGGGAGAATACGGTAGTAAGACTATAAGTAAGACT
ACCGTAGACCGAGCTCCTATACTACGTAGGCGACCCGTTAATAAAAGACT
TCCAGAATATATTAACGTATAGGCCTAGGCTATCGCGTGATTTAGATGCG
AATATAGCAGGCATTACGTCTTTATACTAGCACGTAGGGGTAGCTAACGC
CGGCACGGTATAGCACTACGAGGACGGGAACTTACGATCGTATAATCTAA
TATTAAGTGGTTATAAACTGTGGATACTAGTAGACGAGGCTAATACGATA
AGATTTAAGGACTAGGTAGCTGCGGCCTTTTATATCCAATAGGGCGACCG
CTATAACCAATAGGTACGGCATTTAGGGCTTATAATAGAGCCGAAAAGGC
TAGCTACGGCTAAGATTGGCTTCCAGATATTCTATTTAGGTCCTAGCGAT
CTGGTCCTAACGGCGGCGTACTAGTACTACTACGTTATTAACCTTAGCAT
ATACTTCGCGATTTCTATTAACTACCTGCTACTAGACGAAAAGTATTAAG
CCCCACCAAGCATATATAAGAAATACGGCCTTTATAGGCTTAAAGAATAA
CGCGAGCAGCAGCTATAGCAGCAGCTACCAGCTACCTTTACGATTACTTA
TAGACTAGGTAGGCTATAGGGAAGGGAATAGCAGGGCGAGCAAAGCGAAC
AGTAAGGAGAGGCGCAAGGAGGCGTATAGGCCGGGGCTTACCCTAGGAGA
GCGAGCCTGCGACGTAGGCAACGGCCTACGCCGCAGAATAGTAAGGAAGG
GGAACTGGAAAGGCAGGGGGAGTACCCGGCGCCGAAGAGGCAGAAGCGCG
AATAGGGCAGCGCGCTGCGGAGAGCTAAGGAAGAGTTTATCCGCGTAGAC
GCAGGCTATAACCTGTAAGTCCTAACGGACGCTATACCCCAAGTTCTCTG
GCTATATATCGCAGCGATACGCTCGCGCGTAGCCGTCCGCTAATTCTATA
TACTAGTAGCAACGGTACGCTATTCCCACCGATCCAGAATATAGAGCTAG
CGGGTAGAGTAGCAGGCGAATAGGGGCGACCGGCAGACCAACCTAGGGCG
TATATCGGCCCTGCTCTTAAGCACGATACGACTTACCTAATTCAGACGGA
TCCAATAATATATCCTCGGCCGACTATACTATACTATACTGGGCCCGAAC
TACCGTATAGATAGCAGAGATATATAGTATCTGCTATATCTTACGGCCTA
GAGCAAAGATAGGTTATACGAGGAACTCCGCTAAGCTAAGAAATAGGTAT
ACGTATACGGACCTATACTGGATAGGCTCCTCTGCTTCCTGCTAGAAGTA
GCAGGAGACGGGTTCGGCGTCTCGAGCCCTATATACCGAGATAAGCTTAC
GAGGGAGGAGTAAGGCAGGATATAATAGGTACTAGCGGATAAATATACTA
GGGCCTTATATACGGCAGGTAGCGCGTTATAAGCTAGTCTTACTAGTCCC
GATATCTGGTTCCGTTAGGAAAAGGACGGAGTCGTAGCCCTATAGGAGTT
GCCCGAGGATAAGATACTAGCGCAGTTATAACCGGTCCCGCCCTTAGTCT
ATAACGTGCTCGATAGGAATAGCTTCGTATAGGATCCTATAGAGGTAGCC
GGGTACGATTAGTATAATATCCAGGCCTAACTATACGGTTATATAGCATC
CTAGCTCGGACTAGAGATCCGTCTACGAAAATATAAGGGGGAAGGGCAGC
TAGGCCTCTATACTATATTATAAATAGGCCGCTAGGTAGTCTTCGACTAG
GGATAGATTCTCGGCTATCTAATAGGACGCCTAGTAGTAAGGGAGCAGGA
ACCCGCGGGAGCGATAGATATCCCTAGTAGTACTACCTGGAAGCTGGATA
TTATAGCCGAGAGCAACTGCTTCCGTCTACTAGGGGCGGCTTATACGAGT
TATATAACGGTATAGTTGCGATAGCGACTAGTAGCGGGACGTATTATATA
TACGGTCGAGGCATTACGTCCTATTATAGATAGCAGAGAGATTACGGTCG
TATATAAAGATAGCGCAAGAGGCTGTAAGGAATATATAGGGGAGAGAGAC
GGGCGGTTAGGTACGGCGTGATTTATATAAGGTAGGCAAGATAAGAGGGT
GTCGATAGCGGTCCTTGGTATATAGGGAAAAGGGGAACTCTGTAAGAAGG
GAGGAGGGGGGGGGGTGGACTTCGGTCCTTTATATGGAAAGGGATAGGCT
GCGGCCCTTATATGGAATATGTACGAAGACCAGAAGCAGCGTAGGGCGTG
GCAAAGAAGAGAGAGGATAAGAAATTGGGCGAAAGGAGTAGAGCGGAGGA
AAGGAGCGATAGACCGACCACGTATACTGGAATATAGCAAGATACGGAAT
CGAATGCTATAGGTTTACCAGCGATCCTATTATAGTATCTAATTAGAACT
ATACTAGCCTCTAATCCCCAGTAGTCTATCCTAAAGAGGTTAAAAGAGCA
GAAGACGAAAGGGAGGTATTAGGTTGGAGTACGAGAACGTATATTCGTAG
TAAAAGAGTTTCTGATTAATTGCTTATATATATTAAAGTAACTCTTTTCA
AGGATCTATAACGATATCCGTTATTATTAATTTACTAGGTTTATTCCCTT
CGGCAGCCGTACTAGCTACGGCAGATACGGGTGCTATTTAGTTACTGCTA
TTGCCAATAGAAAGTAAAGCCGTTAAAGGGATAGCGGGGTAATAGACCAC
GAAACTTAGCTAAAGGAAAGCGTAAGAAACGAAATCGGTAAACTATAACT
GAAAAGCTCGACTAAAAGTCCAGATACTTATCTATCTTAGATACTATCCT
ATCCTATACGCTCTAATATAAGCTTAAGAATCCTCCCAAGTCCTATATTC
GTATCGTAGCCGGTAAAATTAGTAAAAAGAGTAGCGAGATCGCGCAGAAG
CGAAAATAGTAATAGATAGACTCGAGAGTATTTCTATAAGCAGGAGTACG
GGAGAGATCACGTACTATAGGATAGAAGGAGGTAGGCGGCAAGACCGATA
ATAATTATATACCAGCTATAGGAATATCGGTATATATCTATCTATAGATC
TATACTAGTATCTATTTAGATTTCTAATAGATACGGTATTAGAATAGTAG
ATAAGGGGTAAGCGAGATACGGCTTATACTGGGTTATAGTAGGCCGATAT
TCCTTTATCCCCCTATATATATACCTTTCTCTACCCATATATATAATAAA
TATATATAGGTAGAGAGTATATATTATAATCAGGAAGTATATAGAGGGTA
AAAAATGCAAAATACCTCGTAGTAGTCTTATAGAGAAAAGAAGAAACTCT
ATAAATAGTATAGTATATATATAGTTAAAGAGAAAAGTAAACTCTGGTAA
GATAAAAGGAATAAATATAGAGTAAGGAAAACCCTTTATTTTATATAGAG
GTAAATTATATCTAATTCTATATAGTTATGGGATATTACGCCCGTATAAC
CGTCGGATATTAAATAAATAGCTTAAGTATAGATATATTCACTATATATA
GGACTGTTGTAGGTAACTGTATATACTATATAAGTAAAAGATATAAATTA
AGCGGAACGACTATATTATAGCCCTTTATATAGTTTAACGGCCCTTCCGA
GCATATTAAAAGTAGATAGGCTAAGGCCTTCTTCTGATTAGGTCCTTCTA
GACCTTAAAAGTCGTCGTTAGAAGACCTAAGATTCTAACTAGTTAGGAAG
GTATTAGCCTTAATAGCCCAGATAGAATAGTTCGCAGTTCCAGTAAGGAT
AGGGATGCCGAATTTCTTAGGGTTAACTATCTTAAAGGGAATAGAAAGTA
TATATATATAAAGTAGGGAGAAGGGGCTTTTAGGTAATATAGGTTATAGT
ATAATTATATAAGGATTAGCCGAGTTCTAGTTAAGTATTTATTAGTTAAT
TAGTATATAAAGGGTAGTTATAGTTAGGTATAGATAGTAAGCGTATAATA
TAATTAGTTGGTTGCTAATATAAGCAGGTCCGGGCTTATAACCTATAAGG
CGGAGTACGGATAAGATTACGTAATATATAGGATAGAAGCAAGATAACGG
CAATAGTGATGATAATAATATTCCAGCTATCTATATAAGGTAGGCGGGGG
TCCTCCTAAGGAGCTGGCCACTTCGTGCATATGCTGGTTTGATTCGAGGT
TATATCGGTTTTCTCCCGAAATATATAGGTTATTACGAATCATCCGCAGG
GCCTGGTACAGAACGCCTAGCCTACGATCCGCCTATAGATCGCTACTTCT
TTATATGCCTGATCCTAACGAAGGGGGTTGCGGAAGGAACGATGTCTTAT
ACGCGGAGATCCAGGATAACGGAGGGGAGGAATCGCGGAAGAAGGGGGTG
GAAGGAAGGGGGCCTGGCCGTACGCCCGTAGTCGTATATAGAGCAGCAAT
AATCCGTTCGTGCCTACGAGAGAGGAGAAATACGGCACCCTATACGGAAG
GTAGCGCGAGCTGGGGAAGGGTAGGAACGAGCTGGAAAGATAGGTTTTCC
TATAGGAGAGAGTAGGTAGAACCCGATAGGGCGTAATAAATAGAATACGA
ACGTTCTAACTATATAAAACGCTAAAGGTTCCCTACTATAAAGAAGGAGC
CTAAGAAAGGTAAGAGAGGGGCACTAGAGGAAATAGCCTAAAGAATCCTA
AGCGAGAAGATACCTAGACCGTAAGACCGGTAGTATACTTTCCATCGAGA
AAAGAAAACTAAAAAAAAACAAAAACCACCAGAAAGTTTACTACCCTAAG
GCTCGGGTAGGCGTAAAAGAAAGGAGAGAGATAAGCCTAAGTCGCCCGTC
GATATATATCGCGAAGGACTATTACGGGTAGAGCTGGTAAAGCGTATCCT
AAAGAGCGGGATCCAGGTCGCTATAAGGCGTGCTCGGAAGCGGGGTAGAA
AGGCGAGATTATATAATAGGCGATAGTGCGGTGAAAATAATAGGAGGTAA
GAGGGGCTCGAGGCCTGCGGAGGCAGGCTAAAGGGGGCTCGAGGTCGAGG
GAAGCGCCGAGGCGGGGTCCGAGGAGAAAGCAAGCGGGAGGCCTGGAGAA
TTGGGATCCGGGTAATATAGGCTCGCGGGAGGAGGAGACGAGGGTGGCGG
CGGAGTCCGGTTCTCCTTATCCGATAGAAAGCTCGACGGCGTTAGGTTAG
AGGGTAACCGACGTAAGGGTATAGCGCTAGGGGTATAAGGGGGACGAATA
CCTTCCAGAGGATCGTCGCTATAATACTACGAACTAGGAGGGGGCCGCTA
AACGGGCGGGAGTAAGGATATAGGCGGACGGTCTACTTAGTCCGGCTCTA
GAGCGAATCCAGTAAGCGACGATAGATCCGAAGAGGAAGGCTCGGCTTAT
TCTTCTAGTAGTTGCTATTACAGTACGTATATAGAGGCAAGGTAGTCCGA
AGAAGCAGCTCGGCTACGAGGAGGACTAGGCGTAGTATAGTCGTAGAGAG
AAAGGGATACGTTAGTAGGATCGAGATCCTATTATTCTTATAACGCTAGG
ACGGCCCCTACCGTATAAGGTGGACTACGGGCTAGTAGGTAGGTAGCGGG
CAGAAAGTCTACTAAAGGGCGCTGGCTAGAATAGGGCGGGNTAGGAGGGA
GACCGTAGTAGCGTCGCGCCTCTTACTGCTGCTTAGTATAGGCTTACTTA
CGCTCTCGAGGGGTACGGGCTCGCTGCCGGGCTCGGTCCTTTTAGTACTC
TTGCTTTTTATTAGCGAGCTCCTATCGAATTCTATCTTATTCTTATAACT
CGATCTGCCTACGTAACGCTAACGAGAGTCGTAGTACGCGGGTCTTCTTC
TAGTAGGCCTTACGCGCCTATATACTCGTTATAGGCGGGTTAGCTGGAGT
AGTAAGACTAGCGAGAAGAGCGGAGGAAGAGGGAGGACTCGGCGCACTAG
CTAGGGCCGCCGGGGGCAAGGAGATATTATGCAATTTCCGTTAAAAGGGA
GATATAGTAGGAAAAGGGAGAAGGCGACCTAAAAGGAGACTAAAAAGAGC
TAGTAGAAATATAAAAGTTAGGATAAGAAAGAGGAGAAAGGAAGGGGACG
TAAGGAGGAGCGTAAAAAGAAAATCAGAAAAAGGAAAAGTAAAAAAAGGA
AAGGAAAAAGAAAATAGGGTAGGCAAGGCTATAAAAGGAAAGGCTAGAGA
TAGGGTTAATAAAGGCATTCGAATACGAGATCCCGTAGTTAGAGTCCGAA
GAGGTTAGCGACTATAGGGTTCGCGATTTCGGAACTTAAAGCAAAACTCC
CTAATAGAAATAAACTAAGCCGCCTCCGATAGATAAGACGGGCCCGAATA
TATTACGAGTAACTAACGCTACGGGTAACTAGCTTCTACGAGAATAGATT
CTCGTAATTAGCAAGAGCCCTCGCCTACTTCTTCTATCCCTCTACTCTTC
CAGTAATACGAAAAGCTAGTAAATAAGAAGGTTATTAGGATAATAGCTTA
AAACAGCAGTTTTAATATAGAATATATATAGAAAGCATCTATAAAAAGGA
GGACCTACGCGTATATAGGTTACAGGAACAGGCTATCATAATATAGTTAT
ATAGAAGTCGGAACTATAACGGACCGATAAGGATCTCTTATATTAGCAGG
ACCCACTTGCTATTAGGAAATCCTAATAAGGATAAGGATAAGGGTTAGGG
TTAAGCCACTAGAGGTTATAGTTGCTTACTAAGCCTTAATAGTAAGCGCT
ACTAAGCGTTAATAAGCTTGGGTAAGCTATATAGTAGTAAGCATACTGAA
TAATAGAAGGATATAAGGAGGGATAATTTCCTATCGTTTAGAATAGTTTC
CTAATAGTCTTTAGTTATAAATCTAAGTATTAATCTGTACCTCTAGTCCA
GAATTAGTCTTATTAATAGGGTAAACCCTTTCAATTACTTAGTATATAGA
AAGATAATACTTAATAGTATCCAGCACGTACGGAACTTAAAAGTAATACT
TCCCTATCCTGCTAATATATAACTTACAGGTAGTNCCAGAATCAGGGATT
TAGGCAAGGATNATTATACCCAGAATAACCTAGCTACGCGTAGGGTTAAC
CCTCCCCCGGGCTACTATAACTATATACAAAACCTCGGCCTAAGAAGAGG
GATAGAAGGCGAGAAACGAAGGCCCGCCTACCTATATACTCTCTAAGTAC
GCTATATCGTATGCCTAGAGTTCGTTTCTTTCTAGCATATCTAATTCCGA
CTAGAGCTTTACCGGCAGGCTTATACCGGCGGGTAGCCCTACTCCTTATT
GGGATTTCCTAATAAGGAGTAGGGCTATCCGCCGGACGCGCCTATAAACT
ATAGGATATCCGGAAAAGTGCTATATATATTGAATTATAAAGGACGAAAG
CTATATAATAAAATGGAGACTATAGAATAGGAGAAGGATATATTAGGTAG
AAGCAAATAGTAGCAAACATAATATAGAATATAGAGAGGTGCGGAGAGGT
AGCGTCTGCTAGAGCCGAAAAGAGCCTAGGGGCAGGCTGCTATATAATTA
GCCGAAAGTTCGAGAAGAGCCCTACTGGGACATTATAAGAGGGAGAGGAA
CTATAGCTAGAAGATCCTTAGAGGGGTAGTAGGAAGGATATCCGATAGGA
GACTAATAGGGTAGAGGAGCGTTAACTACTAGCTTCGAAAATCTAGATTA
GTTGCCTAGGAGCTCCTATCTTTATTATTCCGGTCTTTTTGTTTAATATA
TACGCGTATCTGATATGATTTTCTTTTATATATATATACGGGCACGTTTA
TATATATAGCTTTGCTTCCTTAGAACTATATTCTCTTAGGCATTCCGAAG
CTACCTCTAAAGGAGATCGGTTTGCTATTTCTCTAATAACCGCTTATCCT
AATATACTAATATACTCTCTAAGCCTATCCCCTAGGCAAAAGAAATAGTT
ACGTAATACGTAATAGCGCTAGAGCCTAAGATATAGTTACTGCTCGAAGA
TATATGCTATAGAGTAATCCATTAGATATAAGACGGCCTCGTAATAAGAC
TTATAGACCTAACCTTCTATACCCTATATTAGACGGAGGGCGATAAAACG
CGTTTACGAGACGCGATCCGATAATACATTTAAGAGATAGGCGCCGGGGT
GCTATAGACGCTACGTAACGATCGGTAATCCCAATCGGTAAGAAAACGCT
AGCAGAGAGCATATAAATAAAAAAAAGGAGTATAAAGACTAATAGACGTA
TAGTCCAGTAGGGTAGGTTTAGCTAAGGGCGAAGAAGAGGAAGAAGACGA
GCACGAAGACTAAGACCAAGACGAAGTCCAATAAGAAGACGAAAACACTG
GATATATAAGCATATAGATATAACCACTATAACAGCTAATATAGTATATA
CTACAACTCTATAACCTAGGAAATAAGATAGTAAGCAGTATAGCTGCTAT
CTTCGTAAAGGCTTATATAAGTAAAGTGCAGATTATAGATATATAGAGAT
TATAAGTATACTTGCCCGTATACGAAGAGGCTAGACGTAAACGAATAAAG
GCACCGACCGGGACCGCGTCTAAGGCAATACGATAGATACGGAGCCGTAA
TATACCCGCTAGCTTTCTGTACCTAAGCCCTATAAAGGAAGCAAAGTAGA
CGTAGCCTACGCTAATATAATAAGCAGTAATAGCACCTATCTTACCCGAG
TAGAAGCATACGATCTAACGACTAGACGTAGCACTACTACCGACCGATCT
ACCGTACTATATAGGAGATCCCTTAACTAAACCATTAAGTAGACTATTAA
CTTATAGACCTAGACTAGCGCGGGACCTCGAAGGAGAGGTACTAGGCATA
ACCTTATTATATTAGCACGTAGGCGTCGCGGACTCCGGCACCGCCTAGTA
CCGGGAAGATAGCAACCTGCGCTTATATAACCTAACCGTAACGGGCTATA
AGCTATAGATACTTATTAAAGAGGCCGATAGCAGTAAGTTCGAGGACTAG
GTAGCCGAGACCTATAGTATCGCCCTAGCCGAACGCTATAACTAATAGGT
ACGGTATCTAGGGATTATAATCGATCCCTAGAGATTAGCCTAGGTAAAGG
TTAGGCTAATAATATTCTACTCTAGCCCGGGGGACCTCGTCCTAACGGGC
GCTTACTAGTACTACTACGTAGTTAATCTTACTAGATCCTTTACCGTCTC
TATTAATTTCCTATTACTAGACGAGGTATATACGGTTCCAGCACGCGTCT
GCGCGAAATACGGACTCGACCTCGTAGAAAAGCAGCGCCGTAAGGAGCGG
CAGCATATAGAGGAGGAGCACGGCTAGGGCGAGGACTACGAGGCATAGGA
GGAAGAGGAGCAGCAGCAGGAAGTATAGGCATACTAGGTAATATACCGAC
TACGTATCGCAGAGGGGAAGGGATAGGCATATAAGGAGAGCAGGGGTACC
GAGCAATAGGGAGATAGCTAGGACGAGCAGCAGCAGTAAGAGGAAGCAGC
GGTAGCTATAAATATAAGTAGGAGGCGTAAGCGATAGACGGAGCTCGCTA
GTAATAGGCCGGATAAGTAGGGGGAAGTAGGAGAGGGGGTAATAGCGCCT
ATAGCTAAGAAGACTAAGCGCGAGCTAGGTAACGTACTAACGAGGACTAA
GGCTCGCTTGCTCTATATAGACCCGGGCTATAACCTCGATAGCCTAATAG
TAGCAGTGCCCGAGGTCCTCTAGCCGTATATCGCGGCTATCCGCTTACGG
ATCGCGGTAAACCAATTCTATAACCTAGTAGGGGCAATACGTAGACCCGA
TCGAAGCAGGGCATAGATATACTAGGTATAGAAAGAGGGCGGCCGTATAG
GGGATAGAGAGGCTAATATACTACGTATAGCAGACCTATTAGTAAGCGGG
ACTAGACTAAATTAATTTCGACGTATCTAGTAATACCTTCTCGGCTAAAT
CTACTTTACTATATTAGGAGATAACCGGCGGATAGATAGGAGTAGCGTTA
ATCGGCTGCTAAGAATAACGGGCTAGGAGAAGAGTAGATTATACGAGGAA
CTCCGCTAGGCGAAGGAATAGGTTCGTATATACGGGCCTATACTCGACGG
GCTGCTAGCCTTTTTTCCCGAGGTAGCCTAGGCCGGCTTTAGCGTTACGG
CTGCTATATACCGAGATAGACTAATAACGGAGGACCTAGCAACGTTATAG
AACGTGCTATACGACGACTATACTAAGGCGCTATATATAGCAGGTCGCGG
ACTATAGGAGAGCCTTATAGGGGCGGACGTCTGGTTCCGGTAGGAAAAGG
ACGGGGTAGGGAGGCTATAGGAGCTCGCCGAGAACGAGATGCTTACGATA
CTGCAGCCTATGCTTCCGCTCGTCCGTAACGTCTTCGACCCGACTAGTTT
TGCCCAAGACCCTATAAGCGTAGCCGCCTACGAACTATATTAGGCCCCTA
CCTAGCCCTATACCTATACGCTAGGGCAGCTAGGACTAAAAATCCGTCTA
CGGCGGTATAATAAAGAGTTACGCTTAGGGCTATATACTACCTTATATCG
GGGCCACTAGCTAGTATTCGACTAAGGGCAGATACTGGGCAGTATAGTAG
GGCGGCTAGTACCGCTATAGTAAGACCCTAACCTTGCTATATATATACTA
AACGGGCCGAATTATAAACTAGATCTAACGAAGGAGAGCAACTGCTTCGG
TCTGCTCGGGGTTACTTATACCCAGTATATAACGGTATAGTTGCGATAGC
GACCGGTAGCGGGCTATATAACCTATATAGTAGAGGCGACGCGGCCGATT
CTAGAGGGCCGAGAAATTACGGTGCTATATAAGGACCCTTTAAAAGGGTA
TAAGGAATACGCGGGCCCGCGGCAGACGTCTCCGTCTGCCGCGGGGTAAA
AGCGAATAGGGCTTATACTCGATAGAAATAGGGGAAACGGTAGAAAACGA
AGGGAAGGACGGCGCAAGGGTAGGCGTAGAGGCAAGGGACGGAGAAGAGT
ATAAGATATAGGTCCCGAAGAGGCATAGCAACTAAGAAAAAGGAGGTAGC
AACTAGGGGGACTGGAATAAGGCTAGCGAGGGAAGGATAATATAATATAA
GATATAGCTCGAGCGGTATATTATTCTTTTCCTCTACTAATACCTATACC
TATTATATAGTTCGGTAGGAGAACTAGGAACTAGGTATAAATACCCTAAG
CAGAGGAGCAGAGACTAATAAGGAATAATAGCGGGACGAGAAGACGACGA
ATAGCTCGATTGCATTTATTAGGAGATTATAACCTTTTTGAAACCGGAGC
TAGCGGGTTTATATCTAGGGCTAGGAATACGTATACTCTGCTAGATAGAG
CAGGGCCAGCAATAGCTAAAAAAAGCCGTACGAGAATACGTATACCAGAT
AAGGGCAGTAGTTATACAACTAATTATAGAGGCGAGTAGATCGCCCCGCT
GCCTCTTTAGTATAGTACTCTATAGGGCTAGTAGACGGACGGCTAAAGAG
AGATAGGCGAAAGAAAACGCGAGGCCGGAAGGGTATAAGGGGCAACCCGG
CAGCAGCAGCTAAAGTAGGAGCGAAGATAAAGGGCAGAGGCCTACTATAT
AGGAGGAAACAACAAAACCCGCAAGGATACTACTGCCTACGAAACCAAGC
CAGCTATACCGGAAGCGGCAGGATAGAGGGAAGGAAAGGACGCCGTCGTC
GGGCCCGGAAGATAGGGTTACGGAGAATAGCGGGCAAGCTAAACGGAAGC
GGCCGCTTCCAACCGTATAAGACAATATAGGATAGGAAAGACCTCGAATA
TAGACCGTAACTAAGCAGGCTAAGAGTACGACGCCGATATCCATTATACT
TGCTAAGGAGCGGTAAAGATTCTTACGGATCGACCTATTTTGTAAGATAG
ATATCGTAACCGAGGATATCCCTATAGCGGTATAGCCGTTTCTGGCTGCT
CTGCGTTCGAGGCTGGCTGTTTGCGAGTTCTGTACGAAGCTCGTAGGGTC
GAATCGGAACCCAGGCGAAGGGGCCTAGGCACCCTCCCTCTTCGAGAGGG
ATAAGCCGGTCACTACCGGCAGGGTCGAGGGCGAGGGGGGGGGAGGGGAT
TTAGGTAACTTAGTATAAGTCGCGATACTCTTAGTACGCCTAACGCAGTT
TAGCTAATAGAAACGTATTCGGCAGTACCTCTTAGGCTAGATCTATAAGA
AACTGCGACGGGGCAACTACCGGATTAATATAGAAGATAAAACCAAACTC
GCGATATAGATAGGGCTCTCGAAAGAGCAACTGGACGAGGAGATACGCTA
AGCAGGGCGATAGTATCGGGTCTATAGTACGAGCTTCGATAGGCTGCTTT
ATTTTATACCGGCGAAGCGGAAGAATAGATTCGAGGTATCTATACTATAA
TACGACGTTATACTAAGCGATAAGGAGCTATAGGCCCTATATATAGCACT
CGACGACGACTATATACGGGCACTTTATAAAGCCGGATAGGCATTCTAAG
ATAGTCTTAAGTCCTAGCGTAATATCTTGTTTTACTAGGAACGGAACTAA
GTAGCAGCGCCGTAGTAATTGCCCGAGGCGGAGATACTGGCCTAGCTATA
GCTATACGAGAATTGGGAGCGGAATATATTTAATAGCACGGACTTCCCGG
ATTCGGCCGAGAAGCCCGTAAGAGATCCAATACAGATTAGATAAGAAGAG
GGAAAACAGCTCTACGCGTATTATATAGGGCAATAGCCTTATTCCTATTA
GCAAACCGTGCCGAGTACCGATATCCGCCTAATCCGGTATATAGGAGCAG
TACGACTTAGCCTCTAAGCCGACTCGCGAGACGGATAATAAATTATATTT
CGCTAAGGGTATACCCTCGGCTTTCTTACCGGAAAACTAATACTAGGAGG
GCGAGCTAATAACTAGGCGATTAATATCCCGCTAGGTCCTTATAGCTGCT
ATATAGATATCTTATAAGGAGGAAACTGGTTTAGCTTACTAGGGACCGTA
TGCGATAGCTATAGTACGGCTATTCTAGGATAGAGGCCTATAGCGGGGTA
TTATATATATATAGTGGAAGCAAAGGTTAATATACTATATAGTATAGAGG
TAATAGTAAGGTCTAGATTATAGGGTACGACGGGGTATGCCTAATATATA
GGGGAGGTAAGCCTAGAGTAATAGGAAGATAGTTGGGGATAAATAGGGTT
CGGTAGAGGAATATTAAGAAAGAAAGGCCGGTAAAGGAGGGGCGGGATAA
AGTAAGACGGTATCCGAATAAGCCTTATAGAGAGATAGTAGATAAAGAAT
AAAGGAGGTAAATAGGTTTATATTAGTATAATATAAGATAGGGGTTAAAG
AAAAGGTAAAAGGAAGAGAGGGGAGGGGAGGTAAGAGAGGAACGGATAAT
TAAATCGAAAGAAAGAATATTAAAAACCATCTGCAATACAATAGACAAAA
TTATTCCATAATTCTACGTTTAGGAAAGGAACTAAAAAAAAAAAAAAAAA
GAAAACCTACTAAAAAGAAAAAAAGAGACAAAAAACATATATAATAAAAG
AGAATATCTGCTTCTAACCATACCCCCCTATATACTAACCCTTTCTTTTA
TTACGAGACCTTAGGATATATCTTCTGCTTAGGATATAAGGAGGTAGTAT
TTCTACGGGAGGGTGCGCTAGAGCGCTACGTAAAGGAGTATAGCGCTATC
CGATACCTCGACCTTACCCTACTACCGGAGTAGATAAGAATAGTTACTAG
AAAAGTACCTCTAGACGGCGACGATAATAGGGTAAGGTCGTCCAACTTAT
ACCTTAACAGTATTATGCTAAAGGAGGCTATAGAGCCCGTGGCCTTTCTC
GATATAATATCCGGCGTAAGTTGCGGTATCTATGGGATAATATAGGCTGG
CGAGAAATAGGGCAAACGGCATCTTCTCTTCGTATATAGCGACGAGGGTA
GGAAGATACCCGACGGCGCCCTAGTCTTAAATATCCCCGCCCAGCGCCTT
ACCTGCCGGACCTATACGCGTATTATACGTATTACCTATACGTATATACC
TTAAATTAATAGAAGCCTGCTTATATAGATAGGTAAGCTAGTAGCGCAGT
AAGAGCAGGCGTCCGAAAGCCTAGAGCGGCACTGTTTCTACGTACCTAAC
CCGTTTGCAAATAATATAGGTTTCGTTAATTACCTAGAGGGGTACGAAGC
ACGCGCCGTGCTCGCGCGCTTAGATCGAACGAGCTACCTCGTAATACGTC
TCGAACCGGTCTTTACGCGCCTTCGGGAGCGTATATACCAGGTATAGACA
GTCCTAAGATAGGAGGGCGATATAGTCCTACGCTAGTTAAATAGCCGGAT
ATTCGATAGGAATAACTAACCTAAAGAAGGCTTTAAGTAGGATATTATTA
AGAAGACCCTAATAAACTACTATAAGACGTTTAAGACGGTTATTCTCTAT
ATAGCGTCTAACTACGTCGAGGTAAACCCGATTATAGACCTAACGATCGA
ATAGCGGAAGAGTATAGAGGCCTTATTAGCAACGAAGGTAGGCAACGACT
AGGAGGAAAGGCAACGCGACGATACGATAGATACGGTACTGCTATCGATG
CTGCAATAGCGCCTATACTAAACCAGGTTTACTAATATCGTTTATTCCGC
TATAGCAGCATTCTATCTCTATTAGAACTAAGAGAGGTAGCTGGATAGCT
ACTAATACGGGGGCCGGTTAGATATATTTATTAAGATTGCGCTAATATTG
CTCTATAATATTTGCTGTAAAAGAGCAGTAACTGTGGAAGGTATACGTCC
GAAGCCTAATAGAGATCTCCCCTTTCCAGAACGAAGAAAGCCGAGAAAGA
AGCTAATAGAAACGGGGGAATAGATCGATATAAGCATCTTATAGAGCTAA
TGGGCATAACGGTATATATCTCCCCCGGGGATATATAGATACTACCGATG
CCTCTGCTATACGAGGCATCTAAGCGGTATAAGGACTGGATATAATAGTA
GGCAAAGGACCCTAATATCGAGTAGGATTAAGCAACTATAACTAAGCTAA
CTGGTTTCGGGATTATAATAACGCGAGGCTAAATCGGCTAGATAATAACG
GTAAACGCCTTTCGCCTTATAGAGGGAATTAAGGGCCTTTTGCTGCTATA
GCTAGAGGCAGAGGGAGGATAGAGGCCCCCGTAGACGATACCTATGCCCG
CGGATATTACAATACTATAGGATAATCGTATAAACGGTACGCGAAGCTAT
AGCTTCCTATCGGATCCCGCAAATGCCGACGTAGCGAGGCAATACATAGA
ATACCTAGTACGTAAGATCGATAAAGACGATAACCTACGGAAGGTTTAGG
TTCCGAATGGATAGCTCGCCTATTATATAGCAGAGCAGTGGAGGAAGAAT
TATAAGCGTACGCTCCTATACCTTACGCTACTCTTCTAGTAGGGCGGAGG
ATAACCGATTCGGGTGCCGGAGCTGCTCGGCGTACGGCTAGAAAATAGGG
GTACGGGCGGCGGTTACCGATCCCTAGTACTAGTAGAGAATACGGTAGCG
TGGGTAACTACGTAGAATAAGTCCGAATAGCGAACCGGCGCGATAACGAA
GAATATTTAGCGTATGCTATACCCTTCGTATGCCCAGATTGCGCTTGTTT
GGATTATAGTAATACGCCTATTTACAGACTTTCTCGAGAGCAAGCTATAT
AGAGGCAAGGCGCCCCTGGAAAAGCGAAATACGCTACTATTCAGCATAAA
CTCCTTCGGCATACCAGAACTACTAGGTAGGGATCGGATTCGGGAGGCCT
ATAAGGACGTAAGTGGTTAAGTATACGGCCGGGCGATTAATCTGCGAGAG
TGCCGCTAGTTATTAGTAGGGATAGTAAAGAGGTATATAAGCCCTAGCGA
TTTACGGGAGGTCTGGTATAAGGCGCTGGATACGAACTCCTTACTAAGCG
AGGGGGATAAAGAGCGCGACGAGATCGTATACGGGGCGGCGGGATATACC
GCGGAGACGGCACGCCGCTATTATACGGTCGAGTTCGATAGTAGTACCCT
ATTCCGCAGGCAGATCGTCCTCGGCTAACAGTTCCACCGCCTTATAGAGA
TTAATACTTTCGAAGGATAAGTAAGCCTATAAGATACCCGGGGGCGCGGT
TTACCGTAGCTAGTCTCTATAATAGCCGAGGGTTATATATAAGTCGGCCG
CTGGAAGGCGATAGCGGATTATTTAGACGACCGGAACGTACTAGATAGGC
TTATCGGGATCGGGAAGGAACTATTTCTATACTAAAAGGAGCTGCTATAA
TAAATCGCAGACCCTACGATTTAGGATATTATATATATAGCCCCTACCGG
TATAGGCAAGAGCATCGGTTTTATAATTCCAGCATTAGTTATATATAGCG
GGGTAATTATAGTAGTCTAGCTAACCCTTACTTTACTAGAGAATACCGCG
TAACGCCTAGATAAGCTATAGATTCCGAATATACTATAGAAGGAGCAGAA
CGGAGCGCTAGCAGACTTAGATATCCGGATCCTACTCGTAACGCCGGAAG
GCATAGCTACGGATAGCTTCGTACGATAGCAAGCCCGGGCGGCGGCGGGC
AGCTTAATTAACCTTATAGTCTTTAACGAAGCCTACTATATACTGCTGGC
CGAGGACTTAGCAATATAGTACCGTCCCGTCTTTAAGGGGATCGGGGCAC
GACTAATAGGAATTATATAGAAGCGACTATATATTACGGGAATATTGCCG
CTATATTACGAAGATATATTTAAGAAGCGGCTCGGGCTAAATAAATGCCG
GATTAATCGGATAGCAACCCGATACCTAGGGTACCGGTATATCTACTTTA
GCGCAGCTTCGCGTACGGAGGCGACTAGTATAGTCCACCGCTTAGCAGGG
AAATTGCGGGCGGGCGAAAGGGGCTTACTATATTATAAAGCGCGTAAATA
GGCGCAGGTCTACGCTAAGGAACTAGACTACGCCTATTACTATACTAGTA
AGAGGGACGAGGAGGCTTTCCAATACTGGGTATAGAAGGGTGGATTAATA
GTCGGAATAATAGCGATCGCGGAGGGTTTAGATATTATAGGAATCGTGCT
AGTAGTGGTAATTAACGGCTTCGATATACTAACGCTATACTAGATATTTA
GCAGGATCCGGGGCTAAGGTACGGCGGCGTTAGTAGTAGAGGAGGGTTAT
AGGACCGACCTAGTAGTTACGGCGATTAGCGGCGCACCTTATATACGATA
AGCTATCGGGGACTTTCTGGATAGAGAGGGCGCGGGTATACGGTACGGAC
TAGCTAATATAGTCTATAGCGGCTATATAGAGAAAGTAGTAGTACTAGCT
TAGCCTAGCGTAGTAAAGGAAGTAGAAGTTAGCGGATAGGGCAGCGACCT
AGGGTACCCGCGTTTAGGCTCCGACCTAGATTCGTTATATAATTTATAAT
AGTCTTTAAAGGATAGAGTATAGGATAGCGGGGAGGACGAGTAGGGAAAC
GGCGTAGGCCGAGCTTCTAGAGGAAGTACTAGCTTAATTTCAGAGCCTCG
CGGGTAAAAGCGGCGGATATCTTATAGAGAAGAGAAGAGCGAGCAAGCCC
TATCCGTTAAGGCCAGGATAGGCCGCTTTTAGCAAATACTAAACCCCGGA
AGGCTAAGTCTTTTATAGGCTTTCGCCAGCGGGCGAAGCCAGGCAAGCAA
TACTATATAACCACCGCGACGCCCCTATAGAGGAATCGTAAGGTATATAC
CGGGAGGACGGCCTTCGATGGAATAGGCAGTAGATAACTATTAGAACGCG
CGGTAAAAGGCGGCGAAGGAGGCGGCAGAAAAGAGGTCTCTAATTATATT
TTTAACGGAGTTCCTGGATTCGTACTACTGGGTATATAACTAAGGGCAGA
CTAGCAATAGCCGGTATATAGTTTGCGTTCTAAACGGGGAAGAAGCGGAA
TATAAGCGAGGGCGGTATAGTAGGGATAGCGGGAGGCTCGACGGAACTAT
AGATAGAATACGAAGTAAGATACGTGGCCGAGATAGCTATCTCGGCAGGT
ATCTCTCCTATATATATTGCGTATTGCCCTAGTACTTCTGCGATATATTC
CTCCCGAATAATACTAGGGGGTAGATTCTATAACTAGAGCGTTAATATTA
GTATAGGAAATAATTCTTTAATATAGTAGCTTGGGTAATATAGGAAAAGT
ATAAGGATTTTAGGAGGTATATTAAGGCTCTTAGAGGGCTAGGAACGTAC
TAAAGCGAGGGTTGCCTCCTCGGGAGTATAGAATAGGGGGGCT
>rnd-1_family-1#LTR/Copia ( RepeatScout Family Size = 480, Final Multiple Alignment Size = 100, Localized to 1025 out of 1754 contigs )
TGTCGGATAATACGTCAAGATAATAGATAAAATCGATAAAATCGGGGTGG
TTAATGTGGCTTGTCAATTGGCACTGATGTAACTGATGATGTCTGAGGTA
TAAGAGAAAACCTTGGGAGCGGAAATGTGCGGCCCCAATTAGTACCTGAA
ATTAACCCCTATCCTTCTAACTTCCAGGAACGGTTAGGTTACTTTGCTAT
CTTATCCGATATACCCCCTTAGGGCATACCAACTTCAGTAGTTTGCCCTA
GCTTATTACGTTAATAATGCGTTTTTACGCCGTTTTTAGCCTTTTTAGGC
TTATTTTAAGCTTTTAAGCTTAGCCTATAGCTTATCGTATACGGTTCCTT
TTTACTCCGTTTTACAGCTTCTATAAACTAAGCGCTTTTAGGAACGCTGG
CTATTTTAGTGCTTATAAGGCCTTAGTTAGGCCGTTAGCTATTATCTCTG
CTAACTTAGTATATATAACCTTAATTATCTGCTTCTAGACCTCCTAACGA
AGCTAGTAATTATATATATCTATATAGCGGAGTTTAGTCCTTAAGTTAGC
AATCTTAGAGGTAATAAGCTTAATAGTCTAGGTATTATCGTATTCGATAC
GTAGCTTAGGAGTATCGAGCTTAATAGTTAGATCTTTAAGCAGTCTAGAG
ATATAAATAGCCTCTTTAGCAGCTTATACTAGTACTAGTAACTCTGCCTC
TATAGTTAACGTAGTAACTATATCCTGCTTATTCGCCCTCTACGCAATTA
TCCCTCTAAATAGCCTTATAGCGAAGGCTTAAGAGCTCTTACGGTCTGCC
GTATAGTCTATAAAAGAGGCGTTACTTAAAGTAGTAAGATTATCTAAGCC
TCTAAAGCGTAGGGCGTAGTCGCGTATAGCGTATAGATATAGTAAAACTC
TATTAATAGCCTTTTAGTACTAGTTGCTTAGGTTTATTATAAAGCGGGCT
AGCTAGGTAATAGCGAATGCTATATCTAGGCGTATTAATATAGCTATAAA
TAGTACTAATCCTACTTTAACTTAATACCTCTAGGTTATAATTAGCGATA
CGAAGCCTAAATTAGCTAGCAGCTTATTCGGGCCTATTAGTACCGTAGGC
GAGAATACGTAAGACTAATTAGTAACTAGTTTAATAAGTTTTTTAAGATA
CGCTCGTTAAGATAGCTATATTAAGCCTTACTAGCGGTCTCGAATTACTT
CTATCCTAAGGAATAGGCGAATAGCTTTACCCCCTAAGATCTTATATTAG
GCTTAAAGTGCCTTAATTAGTTGCTTAACTTAGTTAGTACTAGCCTTACT
ATATATAATAATAATATCGTCTACGTAAAAGAATACTATTACGTCGCCCT
TAATATAGCAATATAGTTCGTAGGGAAGCTGGGTATAACCCGTAGTTACG
AGTGCTCGTAATAGTTCTCGCTACTATAAAAGCGGTAATATCCGTAGGCT
ATATAAGGCCTTTTTAAGCAGTAATACGGTCCCTAGTTTCTTATACCCTA
GGGGCATCCTTATAAAGACCTCTTAGTCGAGGGGAGCGTATATAAATACG
TTTACTATATCGTATTAGACTAATTTAAGGTCGAAACGAGCTACCGTAGC
AATTAGTATACGGAATAACCTCTAGGCCAGTATAGCCGTATAGGTATCTT
CGGTATACGATTTAGCTTATTAGTCGCTACGTACTACTAGGCGGGCTTTA
TACTTTA
>rnd-1_family-5#Unknown ( RepeatScout Family Size = 213, Final Multiple Alignment Size = 100, Localized to 1025 out of 1754 contigs )
TAATCTTATTATCGTACTTAAATACCTTTACTTTAATATCGTATTAGTAT
ACTATTATATCGATAAACGATATAACTACCGTAATAATCGAAGTAGCCGT
TCTAGCTATAAGATAGTAGTCCTAAATAAAGCTAGTACGTCTATATATAA
GTAGCAATTGCGACGTATAGCTATCGTAACCTTACGTAAAGTTATAAAAA
TCGAGCGAGATTCGCTCTCCTGCCCCCTCTATAAACTATCTAGGAGTTCT
TCGTAGTATCCGTATAATTTTAGCTAAACTATAGGCTTTATACTTAACTA
TTATTAGTCCGAGAATCTTTACCCCCTAAGAGTAGCTAACCGTATACTCG
AGTACGTAAGGCCCTAGGTAGCCTATCCTCTAATACTAACGGAACGTATC
GCTAGACTTTAGTAGCCTCTACGTATATATAGTATAGTGTTTTATTCGTT
TAAGACTAACGGCGAATACGGCCGTAGCCTTCTTTAATGCTATCTAGGCT
AAGATATCCTCTTTAATTAGCTACTAGCTATACTTATTAACTAGTATATA
GATAATAGTATAATTCCTCCGCCGTATATATATAGGCTTAGTATAGTTAT
CCTAGTAATATCCTTTACGGCGTAACTAGCGGATTAATACTAGCGTTAAT
AGCAGTATAGGGCAATAAGCCGTATCTTTAAGCAATAGGTTTATTCCTCC
TATTCTAATCACTATCGTACCGTATAGCTTAATAGGTACTTAAGTATCTC
TAGTAAATATAAAATCGCCTGGAATAGCTGGATATATATAATAAAATCGA
TTAGGCGAATTAGTAATCGATATAGTAGTACCTAAGTCTAATATAACTGC
GTTTAAAAGCGGAAAGTCTAAAGTAATAAAATAGCTAGATATCTTCGCTC
TTTAACGGCCTGGAAGTTATTCCTCGGCTCTATCGGCCTTAACGGAGGGC
CGTATAGATCCTCTTATAGAGGCTGGTCTTAAACGCCTACGGGATAAGTT
GCTAGAGGAGCGACCTCTTAGGCTTAAAGCACCTCTTTTAGCAGCCCGAA
TAGCGTTTTATAATACTAGGCTAGAGGCAATACGTGCCTATACCTTCTCG
AGCTTATACTAGCGTAGTCTAAATCTTAGAGGCGTAGTCTCTAGTACGGT
ATAAAAGCAACGGTTAAGGCCGTAACCTAGTATATAGTACGTAGGGCAAC
TATCCTTAGGTTAGTCCTCGTCCTCTTCGTCTCTATTA
>rnd-1_family-10#LTR/Gypsy ( RepeatScout Family Size = 146, Final Multiple Alignment Size = 98, Localized to 1025 out of 1754 contigs )
TATATATATACCTCGGACTCCTAGACGACTATCTACGAGAATATAGCCTT
AGTTATATAGAATAGTTTAAATGCTAGCAACTATACTACGTAATATACGC
CTAAGAAAAAGCCTACGATTAGCATAGACTCCGAAACTAGTAAAAACAAA
AAGTACGAGAAAGACTTACTTAAGGGATAAGTAAAGTAAGAAAACTCGTA
TAAGCAGCGGCTAGAGAAGCCCAGAACGAATACCTAAAAGGNAAGGATCG
CCTATAAGGGATAATAAGCGATTAGGACTTACGACGAAGTCCCTCTACGC
GATAGATAGCTCGACGTACGAATATTTGAAAATCGTAGTANAAATNAACG
GNAAATACTATACGGTACTCCTAGATAGCGGAGTATAAGGAAACTTTATA
TCCCTAAGCGTAATTAATAGAGANCGAATACCTTAGAAGAAGAAGATAGA
ACCCTATAAACTTAGTACCGTAGAAGGTATAGAAGTCGCTTACGGCTAAG
GTATTATCGATATAGAATCTAATTAATTACTAGTTACGATCTACGGACGT
ACGATACTAATAAACTTCGATATTACGGATACCGTATAATACGAGCTGAT
TTTAGGTATACTATAGTTAAGAAAGGAAAATCCTCGAATCGATTAGACTA
ATAGCTATATTTTATAGGATAAAGCGGATACCTAGGGAACGGTTATAATT
AAAGGCGTAGGATCGAGTTTAGTTACTAAGCGGTACCTAGATAACGGGGG
CTTAAACGAATTTATATATACCTCTAAATCGAGAAGAACTATAGNAACGG
TTAATTACGGAAACGACTACCCTCGATAGCTTATAGAGAAGGATCTAGCG
ATAGTTAGTACCTAANAGAAAAAGGGATACGGCAGATTAGGATACAATAT
AATAGGATTCTATAGATAGCAGGATATATTATTATAGCAGGTTTAAGAAG
GAATAAAGCATATATAACGATATCTTCTATTCCTCGCAGCATATACGGAA
GAAGATACGTTCAGAGACCTTACCGGTATACTAGAGGAGTATCGGGAGTT
TACAAAATTATTCTAAGGAAAATTCGATAACGGCCTACCGGAATACGGCC
TATACGACCACGAAATACCACTTAAAGAAGGAGAATAACCACAGTTCTTC
CCTATCTACGNATTAGATAAAGATAAGCTCGAGATACTTAGGGAATACCT
CGACGAATATNTAAGNAAGAGGACTAATCCGCTACTCTACTAGTCCTATA
GGTACGCTAGTACTNTTCGTCCTAAAGAAAGGGGGTAAGCTACGACTATA
CGTCGACTATAGAGAGCTAATAACGATANTACTNTAAAGACCGATACCCG
CTNCCCCTAATTAAAGAATACGCTAGCTAACGTTATAGGCGCTAAAAGGT
TTACNAAGCTGGATATANAAGNAGCGTNCTATNAGCTCCGTATTAAGGAA
GGCGACGAATAGAAGACAGCATTCCGTACCCGNTACGGACTATTCGAATA
GTACCTAGTNACGCCGTTCGGACTTANTAGGCGCCCCCGCNACGTTCTAG
AGNTATATTAATAGCGTATTNTAGCGNATCTACCTAGACGTTTNTTACGT
TATAGCCTACCTCGACGACNTCCTAATCTATACTAACGGCTCGACCGAAG
ACTATANGTAGAAGGTANNGNAGGTACTCNAGCGCCTATAGGAGCCGTAG
GCCTAATAGCCTCGATAAGTACGAGTTTAATANAGAANGTAAAGTACCTN
GGNTTTATCGTAGAGGCTAGGANNGGTATTAAGGCGGATCCGGAGAAGGT
CCGAGTATATCGCGGTTACGGAATAGTAATCCCCTANNCGCGTTAAGGAT
NTACGAGGATTCCTAGGCTTCGCTAACTTCTACCGGNAGTTTATCGAGAA
CTNCTCTAGNATNGCCGAGCCCCTTATANGGCTAACTAGGAAGGGNGTTC
CAGTTTAGCGNTAGGACTCGATTANAAGGAGAGTATTTCGGAAGCTTAAG
TANTACTTTATCTTAGNNCCGGTNCTAGCTTAATAGGACCCCGACCTACC
GATAGTAATCGAAGCGGATTACTNGAAGAGCGCTCTCGGGGGCTATTTAC
TAGGAGGCTGCCTCTCCTAGAGGNACGGGNAGGATAGCGTCCTTCGCCCT
ATAGTATACTATTCGGNCCGGCTAACCCCTGCTTAANGNCGCTACGNNAT
CCTACGATAAGGAGCTTTTAGCGGTTATAGACAGCTTAAAGTATAGGACG
TAGANCTTAGNGGAGCTAAGGAGTATATATAACCCCTTTATTATCTATTT
AGACTATAAGGGCCTCNAGTACTTTATAACTACCCGCCGACTNACCGAGC
GATAAGTAAGGTAGTCGGAACTTCTATCTCTATTCCGCTTTTACTTACGT
TACCGGTAAAGAAAACGAGCGAGCAGACGCTCTTAGCAGACGATTAGATT
ATATAGATCCAGATCGAAATAACTAAGATATTATAGCAATCTTTAAAAAG
GACCCTAACGGCAATCTAATCCCCGAGTTAAGAGAACTTAACGCTACTTT
AAGAATTAATAGATAACGAATTAACCTTAATAACCTATCCAAGAAAGAAT
AGGACAACTATATTAAAGAAATATACGAAGCCCTAGTATACGGATACTAA
GGAATTAGGGCAACCTATAAAAGAATCTAACGCTATTAGAACCTAAAGAA
CCTAAGGGAACGAGTTACGGATATTATCAATAAATATAATACGTATAAGA
AAAACAAATCCGAACGATATAAACTATATAGATTATTATAACCCCTACTA
GTACCTACGACTATTTAGTTATCTATTAGTCTAGACTTTATTACNGAGCT
ACCTCTCTTAAGAGAACCCTTAACTAAAGTTATAATACGATAGTATCTTA
GTAGTAGTTTATAGACTAAGCAAGTACGTATATTTCCTACTATATAAAGC
TAAAAGCTAAGTACCGCGGAAGAACTCGTATATATATTCTTACGAATTAT
TATCGCNAATTATAGAACGCTANAAGAAATTATATCCGATAGAGATAGNA
AGTTCGCATTAAAATTCTGGATCTTACTTACAGAAATACCTCGGAGCAAT
ATAACGAATATCCACNGCGTTCTACCCCTAGACNGACGGATAGACGGAAA
GATNNAACCAGAANGTCGAATATTACCTTANGACCTACTATACGCTAATT
AATAATAAGCTAACTAGACGTAGCGTCTTCCCCNCGGCATAATTTACATA
TAATAACNCGGATTATTCTACTATATAAACGTTACCCGTATTTGCCCTAA
TAGGTNTCTAACCCTACGGTATACTAGNAAATTGCCTAGGCCTAAGGCNG
AAATACGTANNAGCGGCGTTAGAAAGNGCGAAGAAGACCTAAATAGGGCA
TATAAAGAAGCACGAGAAANGNTTAAGGAAGTAGTACATAAAGNACGAAT
AACTACGTAGGCTAATAAGAAAAGGATTAAGGGACTAATCCTATAGAAGG
GAGATAAGGTCTACCTAAGCCGTAAAAANCCTAAAGCAGCTACGACCTAG
CGGGAAGCTCGNAGATAAGTACCTAGGTCCCTTTCGCGTACTAGAAGTAG
TTAGATCTTACGGACTAGCCTATAAGCTNGAACTACCTCGATCTTATAGA
ATCTATAATATATTCTATATCTTACTGCTAGAAGGAGTATTAGGAGCCGC
AGAAGGAGCAGCTCCCGCGCTACGACTAGAGCTAGATATCGAAGGAGAAT
GAGCACATTCGAAGTCGAAACTATACTTAACTATAGAGGACTAAAACGGA
ATAGATAGTACTTAATTAGATAGAAAGGCTATAGTAGCGAGGACGATACN
TAGGAGCCGCNAGAGNACGTTAATAACGGACCCCTAATCGAATAATACGA
AGTATAACNNACTAGAGGGGCCCCTAATACTAGCCCTACCTAAGTTAAAT
CCAGACTAATCAATCGCCGTATTAGGCGCTACTAACGTATTCCAATCAGT
ACCCTTAAATAAAGGATCTTACGCAGCAAGCATAGCCTCCTCAGAAGAGA
CAGCTTAAACAGTCTCGGCGATACGCTCCCGCTCCTCCTCCTCTAACCCG
GCGTTTACCAGTTTTACCCCCTTCTCTTAAAGAAAACGACGCTATTTCTT
TAAGCGAGATAAACGAGCTAAAGTCTCTATTAGACGAGCTTAAATATCAG
CTAA
>rnd-1_family-7#LTR/Gypsy ( RepeatScout Family Size = 152, Final Multiple Alignment Size = 94, Localized to 1025 out of 1754 contigs )
GAAGAGGATAGCGAGGCCTTAGCGGACCCGCCGCGTCTACCCGTAGAGTA
TACCGACTTCTTAGACCTTACCCGAGACGACTTAGCTAAGAGTTTACTAG
AATACTCGCCGTCCGATTACGTAATTAAGCTAGAAGCAGGCGCTACGCCG
CCGTAGGGCCCTATCTATATACTTACCGCGACTAAGCTCGAGATACTACG
CGAATACCTCGAGAATATATAAGTAAGAGGACTAATCCGCTACTCTACTA
GTCCTATAGGTACGCTAGTATTATTCGTCCTAAAGAAAGGGGGCAAGTTA
CGACTATACGTCGACTATAGAGAGCTAAATAAGATAATACGTAAAGACCG
TACCGCGCTACCGCTAATATCGGAAGTTTTAGACTAGCTAGCCGAGGTAA
AGGTATATACTAAACTGGATATAAAGGAAGCGTACTACTAGCTACGTATC
CGCGAAGGCGACGAGTAGAAGACGGCCTTTCGTACTAAGTACGGGCACTT
CGAGTACCTAGTAATACCGTTCGGGCTTACTAACGCCCCGGCAACGTTCC
AGATATACGTTAATAGAGCGTTAGCCGGTCTAGTAGACGTAGTATATATT
ATATACTTAGACGATATCCTAATCTATAGTAAGGACGAAGCAGCGTATAC
GTAGGACGTACGTAAAGTATTAGAAAGGCTATATAAATAGAAGCTCTACC
TAAATATCGGTAAGTACGAGTTTAGAGTAAAGAAAGTATCCTTCTTAGGT
TTCGTCGTATCCCCTACGGGTATTAAGATAGAACGTAGCCGTATCGCTAC
GATTAAGCAATAGCTAGAACCCTAGTCTATTAAGGATATCTAAATATTCC
TTAGCTTTATAGGATTCTATAGACGCTTTATCCGTAAATACTCTACTATT
AGCCT
>rnd-1_family-12#Unknown ( RepeatScout Family Size = 78, Final Multiple Alignment Size = 78, Localized to 1025 out of 1754 contigs )
AGTCGAAAGAATTATCGATAAAAAGGCTAAAAGGCTACTTATTAAATAGA
AAGGCTACCTAGATAGCGAAAATACTTAGGAACCTATTAATAACCTTAAG
AATTATTAGTAAGTAATTAATAAATAGAGAAAGATATACCCCGTAGTACC
TAGCAAATTAATAGGAGNATANATATACCGTAAACTAGGACCTAAAAGTA
AAATACGGAAATAGGTAGATACGTACCTTAGCAGAACGCTAGAAATTAAG
GACTAATAGCGCCCGAAGCGCCGGCTATATTTTTAGACCTAACTANGAAG
TCCANATTCGACTAATTAATATTATCGAACTCCTATATTAGCGAATTAGG
AAANACCTTAGGCAACGGACCTATAGGCTTAGATACGGTAGCCTCCCGTT
TAGCTTCCTTACGCTCGATACGATCCAGCTCCTCTATAGAATCTAACCTA
TAACGAATAGCACGCGTTATCCTCTTACGCTATATTTTCTTTTACTTCCT
AACCCGATTAATCTTAGTATCTAGGGTATAACGAGCTTCCTTAAGTTCCT
CTATCTCGTCCTCTAACTTTTAGTAATACCGAGAGATCGACCGAATATTA
GATAACGAAGGNCCTAATACGTTATAACGAGATATCCCTAAGCGAACGTA
CTCAGTATAACGGTTAGAGTAGCTAGTAGATACTTAATAAGATTTTAGAC
TACGTTCCTCGTAGTTAGAATAGGAAGGTATTTCTATATAATATTCTAGA
ATAGATTAAAGAAGAAGGTTACGCTTAATAGTCTTAGGAGCGATAGAAGA
ACTCTTTCGAGAACGAATTTTATTAACTCTAGAAGATATAACGAATTAGG
AAAGTATAATCCGAAGTAAGAATATTAGGCAGGACTACTTACGGAAATAA
AACGATCTTTAGGGATAAAGATTAATAGGAGGGAGATAATATTATAACCC
ACGGTTATATAGGTTATAGGAATAGGCTAATATAATACGGTATTAGCGAA
TCGGACCCTAGACGGACCGATATAGATCTCTTATATAAGATACCGCGACT
ACGGATAATATAACGAACTAAGGAACTAATTAGGATAGATATATTAGATT
ATAAATATATCTAAACGATCTATAGATATATTAGATCGGTAATATATCTA
GGTAATCTAGTATTAGGGATATACTATAACGGAAGGATATAAGGATAGAT
AGTTTCCTATTATTTAGAATAGTTTTCCTTATAGTCTTTAGTTATAAATC
TAAGTATTATTTTATATAATAGGGTAATCCCTCTTAATTACTTATAATAC
TTAATATTATATAATAAGTATCGTAGGCNATTAAAAGGNATACTTCCCCA
GTCTTATTATATAATAAATNATAGATACTTTACGAATCCGGGATTTAGGC
AAGGATTATTATA
>rnd-1_family-14#LTR/Gypsy ( RepeatScout Family Size = 75, Final Multiple Alignment Size = 75, Localized to 1025 out of 1754 contigs )
ATCGGAATATAAAAAGATAAAGTATAAGTAGTTAGGGACTAGCCTATATT
AGGAAACGTTAAGGATATTAGAGTATTCCTCGGATATACTAACTTCTATA
GATAATTTATTAAGAATTATAGCGGTATTATAGTACTACTTATAGNATTA
ATAAGGAAAGATATAATCCTTTAATAGAACGATAAAGTATAGATAGCTTT
CGATAGAATACGATTAGCTATAACCTCGGAACCTATTTTAATCGAAGCCG
ACCTAACGAAGATATTCGAAGTAGAAATAGATACTTTATACTATATACTC
GGCGGATAATTTAGATAACGAGATAATTAAGGAAGACTACGAATTATTAG
TAATTTTAATAAGAAACTAAACGGACTAGAGCTTAACTATAGAATACTAG
ATTAAGAACTTATAGCTATAATTAAAGTATTTAAGGAATAATAATAATAC
CTNATAGGCGCTAAATAGTAAATACTTATATATATAGATTATAAGAACCT
ATAAGTATTTCTTACNATAAAGTAATTAAATAAACGATAAATTAGATAAT
ACGAATTTCTATCGTAATTCGACTTTAAAATTATCTATTATAAAGGAAAA
GAAAACGAAAAAGTAAACGCTCTTAATAGACGATTAGATTATTAAGATCT
AGACTAAAACTAATAAGATACCTAAGTAATCTTTAAATAAGATTTAGAAG
GAAACCTTATTATCCCCGTAATAATATACGAAATTAATATAATACTTAGA
ATCGGCGGANAAATATATAACTTTAGTAATATATTAGAAGAAGATAAGAA
TAAATACGTTAAAATAATATATAAAGCTTTAGCCTATAGATATTAAGGAA
TTAAAGTAACTTACGAAAGGATTAAACGATATTAGAACCCCCCTAAGCTA
CGAAAGCTAGTAGAAGAAGTTATTAACGGATATAACCTATATAAGAAAAA
TAAGGTAGACCGATATAAGCCTTATAGACTACTTAAACCCCTATAAATAC
CTATAATAATATAGTAATTAACTAGCTTAGACTTTATCGTTAAGCTACCT
ATATTATAAGAACCCTTAATTAAGATACTCTATAATANTATCCTAGTAAT
AGTNTATAGACTNACNAAGTACGCCTACTTTNTATCCCTATNNNGAAAGT
AGCGATACGATAGACCTCGCCTATATATTTATTAGAAATATTATNATATA
ATACGGAACGCTAGAAGGNATTATNTTAGATAGNGGGNNTATNTTTACAN
NCTACTTCTAGACCGATTNCTACTTAANTACCTCGGAATAAAGCGAAAGC
TATCNATAGCTTATTACCCCTAATTAAACGGATAGATAGAAAGANNTAAC
TAGANCGTCGAATANTACCTANGACCTATTATATTAACTATNAATAAGNT
AATTAGGTTAAACTCCTACCCATAGTATAATTCGCTTATAATAGCGTAAC
TATATCTACNATATAAATATTACCCGTATTCGAAGCACTCTATAGNCGAT
AACTAAGAGCTTATTACGAAGAAATCCTAGGCGTAATTATACTAGTAGCG
TAGGAAACTACTAAAAGGATTAAGGAAATCTAGGAAAAACTCTAATAGAG
ACTACGAGAAGTATCCGAGAAAATAAAAAACTACGCTAATATAAAGAGAA
TTAAGGGACTAATTCTATAGAAGGGAGATAAAGTCTACCTATATCGTATA
AATATTAAAACTAAGCGACCCTCTAATAAACTCGACTATAAGAAACTCGG
ACCCTTCGAAATTAAGAATAAAATCTCGGACCTTAACTATAAACTTAAGC
TACCCTTAAATATAAGGATATACCTAGTTTTTTATATTTTACTCCTCGAA
CTAGTACTAAAGGATATACCTATCGAAATATTACTCGAACTCGACTAAGA
ACTTTAGGAACTAGAATATAAAGTTAAATTAATTCTCGACGAAAAACTAA
TCGTAAGACTTATACTAGTTAAATAGAAAGGCTACCTAGATAGCGAAAAT
ACTTAGGAACCTATTAGTAACCTAAGGAATTATTAATAAGCAATTATAGA
ATAGAGAAAAATATACCTAGCTACCTTAGTAGGTTAATAATAAATTACGC
CCTACGGAAGCTAGGACCTAAATTAAGAACTAGAAATAAATAGGTAGATA
TATACCTTAGTACCTAGGCTAGAACTTAAGAACCCCTAATACTAGGAGAC
CTACCANATTAAAACCGGACTAATTAATCGGAATATTAGGCGCCGCTAAT
ATATTCTAGTCCGTACCCTCGAATAAAGGATCCTATATAGCTAAAGCAGC
CTCCTCTATAGTAACGGTTTATACCGTCTTAGTAACCCGCTCNCGCTCCT
CCTCTTCTAAACCCGTATTTACTAGCTTTACCCCTTTCTCTTAAAGAAAA
CGGCGCTACTTCTTTAAACGAGCTAAACGAGCNAGAGACTTAGATAACTA
AGCCTAAAGCTCTATTAAACGACTCTCCTCCTATANCTCCCGACTATCGA
TACGAGAAAGCTTATCGGTAATACGACCTACTAGAAAAGATAAGTATAAA
GAAAAGGAAAGGATATAGAAAAAGAACTTATANGAAGATATCGGNACNCG
ATTACTATTATANGAACGACTACGTTTAGTATACTAAGNATAACTCTTTA
CCCCGTTAACTATNCGATATACTAAACCCTCCTCNAGATATAANGAATAA
GGTATNACTTCGAAACCTAGCTATCTTAATATAATAGAAACGTTTAATAT
AAGTAAGACGCTTCTTAGATAAAGACGAAGACGTAGAATTCGCGGAACGC
GATTTTATAATTCTAGAAGATATAACGAATTAGGAAGGTATAATCCGAAG
TAAGAATATTAGGCAGGACTACTTACGGAAATAACTACAGTCTTTAGGGA
TAAAGACCGATAGAAGGGAGATAATATTATAACCTACGGTTATATAGGTT
ATAGGAATAGGCTAACGCAATATAGCATTAGGCGTCGGAACTATAACGGA
CCGATAGGGATCTCTTATATAAGAGAGGACCTACCCCTTATTAGGATTTC
CTAATAAGGAATGTAGGGATATAGAATCAGGGTTAGGGTTAGATCGCCGG
AGATTACCGCTACTTACTAAGCCTTAGTAAGCACTACTAAGCATTAATAG
GCTCGGGTAAGCTATATATTAATAGACGCTATAATAGAAGGATATAAGGA
CGGATAGTTTCCTATTATTTAGAATAGTTTTCCTTATAGTCTTTAGTTAT
AAATCTAAGTATTATTTTATATAATAGGGTAATCCCTCTTAATTACTTAT
AATACTTAATATTATATAATAAGTACGCAGGCTATAAAGGTATACTTCCC
CAGTCTTGTTATATAACAAATCACAGATACTTCACGAATCCGGGATTCAG
GCAAGGATCATTATA
>rnd-1_family-11#LTR/Copia ( RepeatScout Family Size = 91, Final Multiple Alignment Size = 74, Localized to 1025 out of 1754 contigs )
TTAATAAGTTTACTAGTAAGGCTAGTAAATTATAAATAAAAAGCTACTAA
GAGAAGATCGGATCTATCCTATATATAGCAGTAATACTCCGGCTAGATAT
AGCTTTTATATACTTATTCCTTTTACGGTTTCTTACGAACCTAAGTCCTA
AATATTACTTAGCTGCTAATTAGGTAATTTAGTACCTCTATAGTATACGT
TTTCTTACTATCGAGTACGGAAAGACTAATCCTAAAGGATAAATCCTCGA
AATCTTAGGAGATTCCTCCTTTATAGACGATTTAGAGGATAGGAAGTCCA
GTTTCGGATATATCTTTATACTATTCGGGGGTATAATCGCCTAGAAGTTA
GGAAAATAGTCTATAATAGCTACTTCTACTATAGAAGCTAAACTAAATGC
CTTAACGCTTATAGTAAAAGAAATAATATCTTTTAAAAGGCTTATTCGAG
ATATAGCGATAGATTTAGGAGAAGTATAGAATATCTTCTATAATAACTAA
TAAACTATACGCCTAGTAGTTATAGAAAGAGAAAGAATTAGTATAAAGCT
AAGGCACGTTAATATTAGCTAATTATAGCTAAAATAGGAGTTTTAAAAGG
GAACGTTTAAAGTTATATATTTACCTATAAAGCAAATGCTAGCTAATAGT
CTAACTAAAAGGCTTAATCGGGCTTAATTCGAATATTTTAGAGCCCTTCT
AAACCTATAGGATACTAGGCTAGATATTAAAAATTACTAAAAGTAAGGGA
ATAATTTAGTTAAAGAGATAAAACTACCGAAAACTCTATTCGTACTAATC
TAATTAATTAAACCT
>rnd-1_family-15#Unknown ( RepeatScout Family Size = 71, Final Multiple Alignment Size = 71, Localized to 1025 out of 1754 contigs )
TTAGAGTCAGAGTCAGAAGTGCAGCGTACTATATAAGCGGTCCCGCTAGG
TGATGAGATGAAGTCTCATTATTGCCCAATCTTTTGCGAGTGCGGGTCGA
CGGGGTATAGCGGTAGCGGGCGCCATCCTTACAAAATGATGAGACTTCAC
GGTGGGCCGGCTCTTAGAGTGCGGAGGTCCTGAGTTCAAGTCCCAGAGGG
GATGAATTTTGGGCCTGCCGCGTCTCAAATCCCTTGCCTGCTGACAGGGT
TGACCCTGGGGGTTGGAACGCTTACGTAGTACGCTGTCGAGTCAAGTTCG
TCGAGAGAGAGAGAGAGAGAAATTGAGTTATGAGTCATGAGTCTTGAGGA
CAAGCCTCCAGAAGAGGGGTCCTAATATCAGAGTCAGAGTCAGAAGTGCA
GCGTACTATATAAGCGGTCCCGCTAGGTGATGAGATGAAGTCTCATCATT
GCCCAATCTTTTGCGAGTGCGGGTCGACGGGGTATAGCGGTAGCGGGCGC
CATCCTTACA
>rnd-1_family-16#Unknown ( RepeatScout Family Size = 70, Final Multiple Alignment Size = 70, Localized to 1025 out of 1754 contigs )
AGGATATTAAGTACTATTATTAACTAACTTAAGGAGAGAAGGGCTAACTA
GGTGCTCTTTAGAGCAGCGCGAGAGCAGTTAAATAGTCGCTCTTATGCTA
GGGCCTTTAGTATGCCCGTCCTTCCTAGGGCCTTCCCAGTATAGAGCATA
AGGAGGGCATTCGGATGGTTATACGCATATAGTGCTTAAGAGCTGCTTAT
ACGCTATTAAGTTAGGTAGTATTTCGTTAGTAGGTAAAGTGCAGATACGG
CTTTGGCCCCTATATGCCAAGCCGTTACTTTAGCTACGGGCCTGTAATAT
TA
>rnd-1_family-17#Unknown ( RepeatScout Family Size = 65, Final Multiple Alignment Size = 65, Localized to 1025 out of 1754 contigs )
ATATATTAGTAATATATATATTAGTGATATATATATTAGTAATATATATA
TTGGTAATACGTAGGGGAAGATACTATTATAGTATCTTAGGTGGATAGGG
CGCTATCGTAGGCATTAAACTAAGCCTTACGATATAGGGCCGACTAGTAG
TAGCCGGAAAGATCCACTATAAGTCCGAGTATACTAATAATCATTATTCC
TATTACGTAGTACTAAATGCGTAATCTCTAATACGTACTATAGAGACTCC
TATCTAGCTAGTTCGGTTGAAATATATAGAGTAGACGTACGTTAGCCGAA
GAAACGAACGAAGATATTACGTTGAAATTTTAGACCCTAAATATCCTTTA
AGAATTAAGCTTTAGATATATATAATAAACTAGAGGAGTTAAATATAAAG
AAGCTAGAAAATGGATAACTTTTAAATAGCGTAGAATCTCGAAGTATAGG
CGAAAGAGTAAAGATAATATAGGGGGAGATAACTAATAAACGTATAAGAC
TATAAATAGTAGTATCGAAGAGAGATAGTATAAATTAGGAGAATATCCTA
TATATTAAGCTTCGGGAATTTCTTTTTTTCTTTTTTTTCTTTTTTTATCT
TGGAGAAATACTTTAGACTATAGAACGAACTATCCAGCTATTCTTCTACC
CTCGCTCCTAAATTGCGCTTAAGTGCTGCTCCTCCTATAATTCTATAAGT
ATAACTTACGGTTTCTAATCAAGTATCTTCCTAAATTCGGGCTCGTCTAT
ACTATTAATACGTATACTATCCCAGGCGTATATAGCCGATAAATACCCTA
GAGGGCTATTATAGCATCTCTTTTAAGTCTTCCTTCTTATGCCGTAAGTA
GAACACGATACTACGAGCCTAAGAATAGGAATTCCGACTCTAACCGATAC
GTATATAGTTAAATTGCCTCGAAGCCGCTATCGCTAACTTAACTTACTTA
CCTACGGATATAGTATACGTCTGTAGCGATATATCGCTTAATAGTTAAGC
TACGTTATATAGTACGATAGCCTATACGGTAGTCGAGTTATTAAGTATAT
TAAACCCTATTTTAAGTTACGATATTAGATCGCTTAGGTATAGCTAATAC
GGGTCCTCTTAGCTACCGAGAATATAATAAATACCCTTTACGGGATCGAA
CCGAGGAATAATACCTTATAGTATATTCCAACCATCCTCTTTCTGGCCCT
AATGGTTATAATAAGCGGTATTAGGCTGCTCGCTCGTATCTTCGGCGGTC
TAAAATTCTATTAGTATTCTATATTATATCTTAATTCGACGCGGGGTACG
GATCGATTAAAATTTATATAGCGGCAAATATTAGCCGCAATACCACTATA
TAGCAAAACAGAATATAGACTTACTGCCCTAATTATAGATTCTTATAATA
AACCTATTATTTTCTCCTTCTATAAAAATATAACTTCGGGTATAACTTTT
AAACGCTAACTAAAGTTCGATTATATAGGGTAGGACGATTTGCTGAACTT
ATTAACGGCGATACTTTATATTCTTATAAGCGCTTGGTTATTAGGTCCTT
ATAAGTTCCTAAATCCTCGATCTCTAAAGGGCGATCTCTCGTTAGGATAG
AATCTAAGAGTTCGGTAGTAAAATAATTCGGCTTCGGTAAAGATATTTAG
TTAGTAGAACTAGAGAACCTTACCAATTTTTTAAAGGTAAGTTAATAGTA
TTACGCTTCCTATAAGGTACAGTACTCTAACGAAAGAAGGGAGCAATGCT
AACCGCTGGGCTATACTACTATAGGCGTATTATATAACGTAAGTCTTCTA
TGCCTTTATAAGAGAATCCGTCCGGATAGCTTTTACTCTTTTCTACCTTC
GCATCTTTACGGCACTAGGTACCCGGCGTATAATTTATATTATACTAGCA
GTTAACGTTTGTTTAGCTGTGATCTTTATATTAGTGCTATTATTCTTATA
TACCCCGGTTAGCTATTATTGGACGAAGTGGGATAGTCTCTACGTAAGTC
CGAACTAAGCCTTACTTTTCCTAGCAATATCTTTAGCCTTAGCCGAATAA
AGTATAGTGAAATATAAGGCCTGGAAAGCATCGTATATAGGGTAGATATA
GTTCTTTAGCTTTATAATAGTAGCGCTAGGAATAGTATTACCTTACCCTT
AACCCTAAGATCGATATAACCATACTATCCTTATCTAAAAATATTAAAAT
ACTATTACTAACCTAGAAAACCGTTAGTCTAGTTACTATATCCAAATAGA
TACTTTTATATAGATTAGGTAGACTACCCTAATTATATTTAACTTCTGGA
TAGTAAGGCGATAAAGTTCCATTTACTTAGGGTTAACGCTTAGGTAATAA
TATACTTGCTTAAGTATTATACCGGCGCCTATATAAGAGAGCGCTCGTAT
TAGAAGAATATATTATATATTTTGCGGAATGCCTTAATGCTAATAAATAA
CTTTATAGATCGGATTGCCTCTTTTCCAAATATTTAAGCTATAGCTCTCT
TAGAGAAAAAAGTTTATAGTCTTAGTTATATTTACTATAGCCCTAAGGTA
AGTACCGATAATAAATCGATAAGAAATACGGTATCCTTAGAAGTAATAGA
ATAGCTAATACGCTCTAGTACTATTATATAGTACTACTGCTATTAATATT
ATTAGGTTGCTAATAATTTACCGTTTTATATATATAATAAATCCTACGCG
TAAGGGCACTCCCTAGCTATTCTAGGAACCTGCTTTTTTTTCTACTAAGA
TTTATAAGACCGGTATAATAAGGTTGCCTAAGTTACTAATATTATCGTAA
TTTCTAGACGATCTCGTTTCTATAGCTAAGTACTGCTTTATCGAAATAAA
CCTCGGAGTTATTTATATATAGATATCCAGTATACTAGCTCTACTCCGAT
CGGTAAGCACGGCCTTTAAGATAAGGCGCAGTAAAGGGTTAAGTAGGCAA
GGGCTTAGAGGCTCTATAGGCTATAGATTAGGGGCCAGAACCCGGCCCTT
TATTGCTACGCGGGATACCGGCAAAGGCTCTATAATTACTTCGAGCTTTC
CCTCCCTACGATACTCCGAGGCTTTAAAAGCCAGCTATATTAAAATAACG
ACCATAATCGATCAGACTTACTAGGGAGATTATTCGGAGGATCAGATTCT
ATTATAAGATCGATAGTACGGTATCCAACAGCCTATATAAGCATATATTA
GTTCTAAAGCGTGGGCAGGACCGACGGAATACGGGGTACGGACCGAGGTC
TAAGCTAGCGGAAGACGTTTTAAAAGGCTTTCGAAGCTAGTATCTCGCGA
TATAAATTGGTTTATAATAGTAGCAAACTAGTACTCGCGATAATTACGGT
TCTTCTAAAGAGGGTATCCAGCGAGCTATATCTTAGATAAGTCCAGTAAA
CTTTATCTATAGACCGGAATTAGTTTTTTTATCTATTATAGAAGCTTCCC
CTCCTTAATATAAATAAGATTACTTACTTATATATTTATAATAACTTACG
CGTTATATTATAATAAGACTTCGTAAAAGCCTTACTACTAGCAGTATACT
CGATATATTAATACTTTATATATAAACCCGGGAAGGATATATAATATTAT
AGTTTTAATAATTACTATAAAATATTCGCTATTATAAATTACGAGAATTA
GGTTATAAGAGACTAAGAGAGGTCCTATAGAAAGGAGAATAGGATAAGAT
ATATTTTATATCGTTATCGCGAAGAATAATTTATTCTTAATTTTCGATCC
TTTAGCGGTATATTTATAGCGATGGAAGGTATTCTTCCTTATATAATATC
CGGACTATCTAAAGGTACGTTAGGGAAGGGAGGACGCGTAGGTTGGATAG
GCAAAAAGAAAAGAAAAAATATAGAAAGTTCCTTACTCTCGAGAGAGTAA
GGAAAAAGAAGAAAATAAAAAAAGAAAGAGACGGATCGCTATAGATAAAT
GCAATATAAAGCGTATATATAAATAAAGGAAGAGGAAGAAGGAAAGTAGA
GTAGGTGCAATATATAATGCTAGCGGATATCCTAGAGAATAGCTCGGTCT
CGAATAGAGCGACCTAGAGGATAAAGAAGGGAACGAGGAGGTAATAGTAC
GAATTAGAAAATTCTCTCTACCCTAAGGAGGGTAGAGAGAAAACCACTTC
GAATAATAGAAGCTAATAGGATTATAGGTAAAGTCGATAGAGCGAATCCT
GGATAGCAGGGTCGAAATCACTATACGGTATACTCTAGGGTAGGAACGAT
AGGGGAGAGGGAGGAATAGGTATAATAATAGGAGGTAAGCGAGGCGAGTC
GACTTAAGGAGGCAATATATAAATATCTTAGGCTAATCCAGCCGAGGAGG
CGGCAGAGATAGGGTTAGAATGCGGCCCCTCGACCCGCCCAGGGTCGAGG
GGCGGCAGGGAGGAGAGAGACGACGGACGATAGGACGGTAAAAGCGACGG
GGCGGGTATCGAGAAGAAACTAAGACGGGTGCCGCAGACGAGAGGCGGAG
ACGAAGGCACTAGGGTTTAGTATTCCTTATCCGATAGAGAACGAGGAAGC
GCTACGGACGAGAGCGCGGAGGGTAGGCGTATAGGAGTCGTAGCACCGGG
ACGAATACGAGGGGAGGTAGGCGTAGGGTCGTTATACTAATACTACGAAC
TAGGCGGTTACCGCTAAATAAGAGGAGAAGAAGACCGGGATAGAGGGCGC
GGCGGCGGGGTAGTAGGAGCGGGCGTAGGCGCTAGGCCGCCGAGCGAGGA
AAGACTCGAGGAAGATAACGGGCTATATTCTGGGTAGGCGTATTGCGGTT
CGCGCAGAGGGGACGTATAGCGCGAGGGGAGGGTACGCGTATAAGGAGAG
TAGGAAGCAGTATACGTCTAAATAGAAGTAGAAGCGTTTAGTAGGTCGAT
AGCCTCGTCTAGCCCTAGCTTAGGGACGGGGTACCGGGGGCTCGTAGGAG
GCCGGGAAGGGTTCCGCGCAATATCCCTAGGGAAAAAGTCCTCTAAGGGG
CGCTAGCTAGAACCAGGCGGTATAGGCGGCAAGCCGTCGCGCTGCCGCGT
ATATAGGAGCTGCTTAGTATACGCTTTCTTACGCTCGCGAAGGGTACGGG
CGCGCTGCCGCGCTCTATCTTATTAGCGTTGCTTTTTATCGTCGGCGAGC
TCCTATCGAATCCGCTCTTATTCTTACCGCTCGATCTAACGACGTTCTAT
CTATAATTATCGTAGTATACGCGTTTTCTTCTAGTAGACTTTCCGAGCCT
ATTTGCTCGTTATAGGCGGGTAGGTAGGATTAGTAAGACTAGCTAGAATA
GCCGCCTTAGTAGGAAGCCTAGGGGCTCCGGGCGCTATAGCGCGGAGTAG
AGGTATAGTATAAAAGGTACGTTAAGAAGGAGGTATACTAATAGTAAGAG
GTAGGTAGAAGGAAGATATACGAGGCGATACTAAGAAAAGAAAGAAAAAG
AAAAAAGGAATAGAGAGAGGAAAGGACGAAGGAATAAAGAGTTTCTATTA
TAATCCTCGTATAAGTAACCTTTTTTTGCTTTCCTTTACCCTTTTTCATT
TTCTTTTATTTTAGGGTCGGTTCTTTTATTAAATAAGGAGCGATATTAGG
GGAAGAAAAAGCCGAATAAAAGAAATCCCGGAAATGGCAAAAGAAAAGAG
GTCGCCGAACTAATAAAAGGATAACGTTAAGCTGTAAAAGGCAACGCTCG
AACTAAAGAGAATAAAGGTATTTGGAATATAAAGCGATAGAGTATAGAGC
GAAAACGAAGAAGGATGCGGTAAAACCGGACCCTTCCGACCCGTACTAAA
GAAGCCGAGGAATAGGAAGGCTAGGGTAGAGAGCGATAGTGGTTTATATC
TCTTAGGCTTTATTCTCCCCCCCCCTTTTTTTTATCTTTTTTTTCTTAAG
TACTCTTATTTTCTTTATTTTAGCAGTCTTTCGTTGCTATAGCAACGAAA
GATGGGCAAAGGTCGGAAAGAAGAAAGAGAAGGGGAGGGGTACCTTCTAG
ATACGGAAGCCGGAATTATAGCAAAAAGGGAAAAAGGTATAGGGCCTAAC
AATAGCAATATATTACGTAGAGGGTAGAAGACGAAGAAGTAGAACTCTTA
TAGAGTATAGCACGAGCTAGCGTAGCTTAAACGCAGTAAGGATACGGTAC
TACGTTCGTATAACCGTATCCTTCGAGGGCGATATAGCCCTTAGCAATAG
CAATAGTAACTAAGACGTATTAAATTCTCTAGAGTATTAATCTTTAGGCT
TATTATACCGGGCTGCCTCGACGAAACCGAACTTAAAGGTATATAGCAAA
ATAATAGCAAACTAGCTAAGAAGAGAGGTTAAGGCCGCCGGGAGGACTAT
ATTAATATTTATAGCACGTCGGACGGCGCAAGTATCCCTAAGGTAGCGAT
CGAGTATAAGGCGCCGTATAAGTTAATATAGGATAAGGTCGTTACGGGCG
TAGTATCCTAGATCCAGCTAGTACGCGACGTTATTAATAAAGCTGCCGAC
AATTTTACGGCTATATCGAGGGCGCTTACCGCTACCGTAGTTACTTAACT
CTTATCCTATATAGGATATAAGGGCATCTAATATAGATATATCTATACGG
AATAAGCTTTTATCTTCCTATATATCCCGGATAGTCCTACTATCGTCTAC
TACTTAGAGAGTATACTAAACCTGGATATCCTCGAGGACGATACGAATAG
GCTACGCCGGACGTTTATAGCCTAAGTATTTGCCTTTATACTGTAGTCTC
TACGCGCTGGACTACCTCCGTAAGGTAGCACGACGCGGCTGCCCGGCTTA
ATACCTAGGTAGTAGGGTATAATAATATATTAAGCCGGATCCCTAAGATA
GTCCGAAAGGCTAATAAGCCTTATACTTCTACGATAGGAGTTTAATAGTC
CTTATAGCGATAGGACTAAACCGAAGGAGTAGGCTATAATTCTAGCAGCC
TAACGGATTATTTTAGGAAGTAGTATAATATAAGTAAGGAATAAAAAGAT
TATAGATATCCTAACCGACGTTTATATAAGTTATAGGAATAGGCTATTAT
AATAAGTATTCTACGGATCGGAACTATATAGAAACGATAAGGACTTTAGA
TATAAAATACGTAACGATATAGATAATATAATTACGGAAGGGACTAAATA
GGTTAATTCTAAATCTCGGATTCAGAAGTAACCTATAAGTATATAGATTA
GCAGGAGAAGAAAAATTACCTTTAATCGTATACGTTCTTATATAATATAC
GGTAGTAATAAGTAAGTAAGAGGACTTACCCTATTAGGGTTAATAACCCT
TAGTTTTATAACGGAAGACTATAAGAAAAACTATCTAATAGCTAGGAAAT
CTATCGTCTTTATATCTTTTACGTATAATTATACTAGTGCCCTAAATAGC
ACTTTAGACCGATAAAGTCGCTCGTATAAGATTCGGTAAAGGTTATACGT
ATTTGAGAAGTATAGTACTTTATACGCGTAATATAGTATAAGTGCTTTAG
ACCCTAAATTATAGGTCTATTAACCCTAGGCTTAAATACTAGAGACTCTA
ACCCTCGCTTTAGACCGAGCACGATTTAAAGCTAGTATACTATAATATTA
AGCTTTACTTTTTCCTTACTGGAAAGTATAAAAACAGAATTATACGGTAT
AATACCGTATTATACGGTTTCGATAAGCCTAAGCCGTATAGTATAGTACT
ATACGGCTTAGGGTGCCGACCTCCTACGCACGTCGACGATTGCGGTCCAC
CCCTGAACTGCATAACCCTAACCCTTATCCTTATCTTATTGGGAAATCCC
AATAAGGAGTAGGGCTTGCTTACGTAAGAGATCCCTATCGGTCCGTTATA
GTTCCGACGCCTATGCTGTATTGTGNTGGCCTGTTCCTATAACCTGTATA
AANCGTGGGTTATAACGCGGGAATAGTAACGCGTATACTATACTAGGCAT
AGTAAGCTAAGAAAGTACCTAAAGGGCGAATATAGTATCTAACCCTAAGT
CTTTATTATTATACTATAAGTTAAATAAGATAATCCTAGCCCGAGCATAG
TTATTCCGAGTAGAACTAATACGTATATATATAGTAGTTAAATTATATCT
AAGCCGCTATCGCTAACTTAACTTAGTTACCTACGGATATAGTATGCTAT
AAGCATACGAGGCATACTAAAGCTACTCTAAAGGCTTTACCCTATAACTA
CTTTTCCTTTTTCTTTTCCTTTTTGCTTATTAACCCTAAGTTTATAACCC
GAAGCCCTAGCCCTAGCCCCGAGCCCAAATCCTTACTCTAATACGAAGCC
CGTCTCCGCCGAATAGATCTCTATAGCTTCGACGACCCGGTTCGCGGCCT
TTACTCTATTATACCCTAATTTCGTAGCATGTGGTTATATGGGAGTGGGA
AAGGGGGTCGATATATTCTGCTACTTTACTTCGTCCCCAAAATAGTGGAT
TTCTTTTTTTTCTTTCTTTTTTGTTTTCTGAACTAATAGTAAAGAAACAG
AAAGATACAGCCCATAGAAACTTGGCATTTTCTAGTGCCATACTGCGGTA
GGTATAAGATAATATTGAATTAGTTACTTAGTACGAAATCTTTATAGTAT
ATTAGGCAAGCTTTGATTATAAGTACTAACCAGTATTCCACTATAGTACC
GTATATGCTAAAGTAATAAACCAAGCGGGACGAAGGGGCCCTAGGGTTCC
GTTTAATACCTAAACGGGGTGGCGAACTATAGCAACTAATTACTATAGTG
GAGGGTAAAAGGAACGCTACTTCTGCGTAGTATATATAGCTGCTTTATAT
TATATAAACCGACGGACGAAGCCTGCTAAGCTCGCTAAGTTATATAGCCC
TCTAAGAGTTTATATCGCAAGTTCCCTCTTAGCCTACGAGCTAAACGGTA
ATAGTTAAATATAATAAACTATTACCTTTCCCCTACTTACTTTTTTAGCT
CTTATCGTCCTACTATTATAACCCACGGTTATACAGGTTATAGGAACAGG
CTAGTATAATACGGCATTAGCGAATCGGACCCNAGACGGACCGATANGGA
TCTCTTATATATATATTACTAGGAGCTACTCCTTATTAGGAAAACCTAAT
AAGGAGCTAGGGGCTATAGGTATATAAGAGTAACTATATCGACTAGCGCA
CCTTAGTCGATAGGAGTATATCTATCGACTTACTCTACGGATAAAGGATA
TAAGGTTAGATAGTTTTCTATCGTTTAGAGTAGTTTCGTTATAGTATATA
GTCGCGGACCTAAGTAATAGTTTATAGGCTAGGGTAAATTATCTTAATTA
CTTATAATACTTAGTATCGCGTAATAACGTATAAAGACGGATAAAGGTAT
ACTTTATTCCGCTGCTTACGCTTATAAGTATAGAGCCTTCCCGAATCCGG
GATNTAGGTAAGGATTATTATATTTCGATCCGTATAAAACCCGTATAGTA
GACCTCTAGTTAGTATAAAAGACTATATTATATATATATAAGTCTAGATA
TAGAGGAAATATATATAAAGGAACGTATTTAAGGCTCGCTACGTATAGGG
TATTTATATAGGTCGAACTCGGTTAGGGAAATATATCCTCGATATAATAC
CTATCTAACTATAATAAAATACAAGGTCGGTATATATAGAGAGTAGGAAG
GGTAATAGGAGTCCTAATAAAAAAAGAAAGAAAAAAATAAAAAGGTAAAA
AAAATAAAGGATTGCTAAGTAAATAGAATAGGTTAATAAAGCATAACTAG
ATATAAAGTATTGCTAAGGAAAAAAAAGAGTACGATAGAATACCCCTTAA
ATAAAATAAGAAGGAAAGAAAGGAATCGAAGAGACTATAAAAACTAAGTA
AAAGAGCGCAGACGGAAAGGGGTAGCTAAGAAGTATTATAGCCCGTAAAC
AGTACGAGAGATCGCTATTTTAGCTGCTAAGGTATTAAACCCCAGCTCCT
CTATTAGATTGCCTACCTCGCTAAGATAACTAACCTCGATATCGCGTTAT
TAACCCTAGCGATAGGCCCGGCTAATCGCTTAGTTACGCTTCGAAAGGGA
GGTAGGAAGCTCGGCGAACTAGACGTTATTTACGCCCTGGATATTAAAGC
CTTCCGCAGCGATAGATAGGAGGGTTACTAGGACCCGGGGCTTACTAGTC
CGCGTATACGGAGCGTTAAAGGCATCGACTATAGGCTGCCGGTCCGGGAC
CGCTATATCGGGAGTTAGCATAAAGAGGTCGGTACGACTACGTACCTCCG
CGTCGCTAAGAAGCAAGAGGTAGGTTAAGGCCGCACTAATCGGCTAGCTA
TAGAAGAGGAGAACGTAGGGAGGGCCGCCGGTAGAAGAAGGGGTAGAAGA
CTTCTCCCGAAGAAGGAAGAGGAACTATACGAATTTGGCCGAGTTAGTGC
GGAGAGCCGGGAGGTGCTTCGCCACCTCCTACTACGCTGCTAAGACGTAG
ACCGCCTTATTAATATTATCCCTAGTAAGGGGATAAGTACTACGGATCCG
GGCATAGAAGGACTTTATCGCCTTAGAAAAAGTAGAGGCAGAAAAGGTAT
CCGCCTTAAGTACGGGAAAGAGCGTAGCGAGATAGGGATAGAGGGAGGCA
CGCTATAAGGAGAGGAAGTCCGAGGGGATATTAGCAGCGCCCTCCGCACT
AACCAGGCTTTCGAGGATAGAGGCACGGGTAGGTGCGGCGCCGACGGAGC
CCTCTTCGACCTAAGTAGCGTAGGCCTTTTGCAACTTACCTATAATAAGA
GTCTCTATACCGGCGAGTAGCTTCTGGAATTAGGCCGTAGTATAATAATC
TATCGTAGGCGTAAGGGGATAATAGTGCTCGGTCTTACTAGGGAGCGAGG
GAAGAGGGGATCCGGAAACGCTTTGCTCTTGCCGTAGGAAGAGGGATAGA
GGGGCGAATGCGTTTCGTAGGGCAGTAATGGACGTAGGGTACGGGTCGAG
CGTAAAATCGCGCTATTGCTCGCGATAGGCATATAGTATCTGGTTCCAGT
AGCCCCGTAGCGTTTAAAAGTCCCTAGGGTCGACGTCCGGGTCTTCGGGA
ACGTAAGGAAAGCAAACGTTATACTATCGTTNCTACTAGTAGTAAAAATA
GGAGAGGGGAGTATACTACGCGGAGGGGCCCTCTTCGACGGTCGTGCTAT
ATAACGTATAGAGGAATACGGAATAGGAGGCCTATTTACTAAGCTGCCGG
AGCAGGGTAAAGGGCTAGGTCGGAGTGCTATAGCTGCTGCCCTTATAGTT
CTAATACTCGTCTATAGCTATAACGCCGGCGGTAAACTCGAGTTTTACGC
GACGAAAGTTCGGGAGAAACTAATTACCCGTAAAGTTGCTAAGGAGGACG
ATATTATACGCCGACCCTATACTAGAAGCAACGTCTCTTCGGAGCTACGG
GAGGAGGGACTCGGTAACCCTAATAAAAGAGCGTATCTTTATAGGCGTTT
TCTTATAAAGAACCCCGGCCTCGCGGAGCTAGTTCTTAGCTAACCCGGGA
GGTATAATAATAAGGGCTAGGGTATCGGTAAGGTAGCCCTTATAGAGCCG
ACGGGTAATAGACCCAGGCATATATAGGCAGAGTGGCCTATAAGGGGGCT
ATAAGGGATAGGGCTGCCTATTAGAATATAGGTAGTCGCGCGGGAAATGC
CGGTTAGTAGCGGCAGAAGTCCAGGCCGCCTAGACTTTACGCTAACGGGC
GAGCAGACGGGCCCGAACTAAAAAGTAAGTAAGCAGGAGCGTTATCTTAC
TAAAGCTAATATCCCAGCCAACTATCTTCCCACTTATACTAGTCGAAAGG
GGGTCTATAAATATACTATATAGAGCCTGGGCTTAGTACTTATAGAGGGT
CCGGCCGAGGCCCGGGAGCTTATACTGCTTCCCGGCTATAGAACGGCTAC
CTAGAACGGAGAAGGGCGGTCGGGAGCGCTCTGCTTACGTTAGTTTAATT
ATAGTAGGGGGGGTATCCTCTAAATACGTAAGGTTAATAATAGAAGGGGG
GGTATCCTCTAACTGCGTAAGGTTAACTATAGGAGGGGAGGTATCCTCCG
ACTGCGTAGGGTTAACTATAGGAGGGGGGGTATCCTCTATCTATATAAGG
TAAATAGCAGAAGAGGGTCTAGGAGGTAGGGTGGTGTTCGTTATACTGGA
GCGGTTAGGCTCTAGAAGGAGTTCGGGCTCTAGGGTAGGCGTAGGCGTAG
ACGTAGGCGGTAGCTTAGGGTTGGATATAGGCGAGGGAGGGGTCTTACGC
GCCGGCTGCGTTATAGAGGGTAGGGTGCGCGCGAGGATAGATAGAGAGGA
GGAGCTGCGCGCCCTAGAGGCTGGAATAGTCTCGGCGGGTACTAGCTGCT
TCGGAAGAGTAGCTAGTTGCTCCGTATTAGTAGGAGAATGCTCCGGAACA
GGTATACCCTACGTAGGCTCGGATAGAGAAGGAAGATCCTGCTCCGGGGC
AGACGGGAAGACGACCTCTTATAGGGGCAGGAGGTCCTTATCTTCTACGG
TAGGCAAGATATCCTAGTCGTTAAGGGAGATAGAGGCTACGTTAAGCTAA
TTAGCGGAGTATTAGCGGGGATTAAGGTTAACGGGGAGCGGAAGAACGTC
GGCATCCTCTACGGGGACGAGCGCTAGATAGGGTCCTAAGATAGGCAGTA
AAGAAACAAAGGCCCTGCTATATAAGAGGGTGGTAGCTAAGGTATAGAGC
GACTTAGTGGTTAATTAATACGAGGTAGTACGGCCTACCGGATTAATTAC
GGAGTATAACCTTTATAAGCAACGAATCCGTAGTATCGACTAGCGGCCTA
GTCTCCTCTAACTACGCTTAAAAGCGGGCAAAGTCGTAATAATAATTTAG
AGGGCTATCCCCCGCTTAGGGGATACGGAACGTAGCTAGGGGCACGCTCT
GGGGGATACGGGCGAGGGAGTGCTGGAGATAGAGGGTATCGGGGTTAATA
GGTTGTAAACGTGCGCGTTTAGGAGGGTGCGGCGCAGAGGCCGGGAGGGG
CCGATCGCTATCGGGAGAATACGAGGGCGAATACCGCCGCTTAGCGGGTA
A
>rnd-1_family-18#LTR/Copia ( RepeatScout Family Size = 64, Final Multiple Alignment Size = 64, Localized to 1025 out of 1754 contigs )
AATNATATTAATAGCAATATAGAATCTATTTCACCAACGTACGTACGTAT
AAAGCCTATCCAATACTAATTAGTAGTTATAGCGGTAATTATAGATTAGC
AAGGAATAAAGAGACGAAGCCTCGCCCTTTTATAGACTGGGTCTTTCGTG
CTAGATCCCTAAAACTTCCTACTCTAACGAAGAAGAACTTTACGTACGGT
TATACGTATTAATAGAGTAACGGATATAGAGTTTAAAGCGGAAGGAAGAT
CGAATCTAATCTTTTATCGTACGAATTAACCTTCTAATAATAGCTCGTAA
CCTAACTAGTATTAGTAAGGAAGATAAGTACGAAAGAGAGAAGAGGAGAT
AGTAAGCAACTTTACTATAACCGATAATATCTACCTTAGATCCGTACGAA
GACCCCGCTAACCTAGGCGAGGACCTAATAGCCGGATCTAGCCAGATATA
ACTAGGAGGGAATTAATCTCCTCCGTACGATAATAGGATCCCTATTACCT
TCGAGGAAATAGCCTAAGGAAGCCCTATCCTAGAGAGAATCTAGCGAATA
GTAACCTACCTAAGATACTAGGACTAGGACGTCGATATTACGAAATTACC
GGACTTTATAGAGCTTACTATATACTTCGCGCAATATATATAAGAGTATA
TATATATACGATTCTAAGGAAGAAGCCTAGCGACGATATTTCGTATAGAA
TTTATAGGATAGATAACCTATTAGTTTAACTAGATCCCTCGTACGTTCCG
AAAATAGATAATCTCGATACTGGAAGAAAGAGGAGTAATCGTACTAGAAG
GCACTATAAGCGGACGGCTCGTATAACTACTCTACTAAGATAGTTCGGCG
TAAACGAGATAGAGTCTAACTCCCGTACTAGAAAACGAATAAACCGTACG
AAACTAAACGAATATCCTCCCCTTAAGAGAATAGGTAGAAATAAATATAC
GGAACCCCCTAGGATAATAACTAAGCTCCGTACGTTAAGGAATAGCAGAT
TAACTAGTAATCGGACGGCCCGTACGATATATACTACTAGGAACCTAATT
TACCTAGGAGATTAATATATTCCTATAAATCTATCGTACGGTAATTACCC
CGGAACCCTAGAGTAACCTCGTACGATAAGCGAATCGCTACTACGAACTT
CTACCTACTCGGATTATCCAGAACGGTATAATCGAACCGTCGAAAATTAT
AGTATTCTATAAGGCCTAGAGGAAAGATAGGAACTATAGCGGTAAACCGT
ACGATATTCTCTACGATAAAGCACGGATTTTTATTAGCGTTTACTAAAGA
CTCTAAATTATAGAGGACTAATACTACGCCGTCTTCCTAGATATTCTTTT
AGACCGTACGGAGGACTTCTACCTTTACTATATCGGTCTAGAGAAAAGAT
AGGACGAAATCTACGCTCTTCTCGACGTATATTTTAATACTAGTATAAAC
TATAGCTAATACTAGGCAGATTAGATAACTATATCCTTCGTACGACTAAG
AAAGGAAAATCCTAAGAAATTACTTCCCGACGTTCTCGAGATACTACTCG
ATAAACTTTAACTCGTATAACGTATACTCGGCGAAGGATACTAAGGCGAA
GTAGTACTCTATACTACCGTCGTACGAGTATATCGAGGAGTCCCTAAATT
CGAAGTAGCCCTAATTACTTAGAAACCTACGTACGAAGCACTTTTCGTAG
ACCTTCGAGCCGTACTTAAAGTAGTAATAGATAGAGATAGTACCTTATAG
TACGTATAAGACTCTAACGATACCGACGCCTATTATACGGATAGACGGTA
TAATAATAACTACCGTACGAAACGAGAAATAAGTTCTAATAAACCGTATA
ACCGCTAGAATAGTAACCGACGCTAATTCCTATTCCGACCTCGATACCCT
TAGAACCGATTTTAATAATAAGACTATCGGAACCGTACGAAGCGCTATTT
CGTCTATAAAAAGGAGGGGTATTAGTTAACGAAATACTTACCCTAAGAGA
GAGAGAAAGCTAAGTCGTAATACTTTAGTACGTACGAAATAATTAACTAA
GAACCGCCGATATAGGAGGAATTCTTAGTATATATCTAGGAGTACGAAGG
ATAAGATAACTAAAGTAATAAAGACGAACCGTATAACGAAGAAATCGACT
AAGAGATAGCGTAGAAGGCAGTTTAATTCCTTATAATAGTATTATTCCTA
TACCGTACGATAGGAGAGGATATCTATAATACGGAACCTACCGTATAAGC
AGACTAGTTCGTACTCGATAACTAGTACCGTACGTAATACTAAGGCGAAC
TTTAGGATACCGGCGTAGTACGAATTTTAACCGTCGGAAAACTATAACTA
GAAGTATACCTCCGTAAATTCCTATATACGAAAGTTAACTAGACCCTAGG
AAGTATAGAGATACGATTCGGCGGAAATAACTTAGTACTAGTAATTAGCA
CCGTACGAATCCGGAACCCCCTTAGATAAGTTACCTACTATATTCTCGAT
ATACTAATACCGTTCCTACTTAGCCTATACGATACCGATAGACTTAAGGT
ATACTTTAATAATATAGAAAACGTTATCGTACGATAAGACGGAACTACTA
TTCCGGTCGTACGTAAATAGGGATACCTATTCTTTAATATTAGCTAAGCC
GAATTAGTATCGTACTTTATAGAATTAGAACTTCGGCGCCTATACCGACG
ATTTAGATACCCTTATACGGAAAGACTCTATAAAATGCTAAAGAATACTA
GATACGACGATATCGACTAATCCGTACTCGAAAAGATCTAGAAGTTTTAC
TACTACTACTAGACGTACGATCCCGCTCCCTAAAGATTTAAGTTTTCTAT
TTAAGACGACTGCTAATTTAACTACGAGATTATAGCTAATATCGTACGAA
TCGATAATCGATAAGTCTTATATATTATCGACGTAGTAACTTTATTTTAA
GCGGTAACTTTCCTAAAATCCCTTTCCGTACGAGATACCTAGGACGGACT
ATATAAGTGCTGGATTAACGTCTACTAAGGACCGCCGGATATACTTACGT
ACGACCCTAGGACTAACTTTACCTTAGAAGAATTCAGGAACTATATACGA
ATCGTCGGAGTTACGTACGAAGAGATGCTAGTTAAAGCCTATTAGGTAAT
AGGTAAAGTCGAAAGATCGTACGGACCCCTAAAGCGTACCTTCGATATTA
TCTAATCTGAAATTAGCTACCGTACGGATAGTAAAGATATTCTCTAGATA
GTAATTAAAGCACTTAACGATACCGCCGGCCTAAACGGACTCGTACCGAT
ACTTCTTATTTTCGGTATATACCTAAGGATAAACTAGGACTCGCCGCTAT
CGCTATTAATTATAGAGAGAGCTAATACCGTACGGAAAGTAATAAAAATA
CTATAAGAGTATAGGGTAAACTCGAATATTAACCGTACTCTAAATACTAG
GAATAGCCTAAATACGTACGATATACTCTTACTCCTACTTAGGAGTAAAG
TTCTCGTTTAGAGAGAAAATAAAGGATAGACCGGACCGTACGAAATCTAA
GTAACGGACGGAAGTAATATTACCGTCGATATAGTAAACGGACTAACGAA
ATTCAGAAGTACCTAGGTTAAACCGTACTACGAACCCGATATACCTTCGT
ACGACTTAGATATCTAATAACCGGAACCCTAGGAATAACTACGCCGACGA
GGAAGGCTAAAGAGATAACCGGAGCAAATAGAGCCGGAGATCTACGTACG
ATAGGATCTACTACCGGAGAACTAGGTATAACGACGAGGAAGACTAAGGA
GATCTAACGTATAATACTAGGAAACTTAGGCATTTCTTACCTAAAAAGAA
TAAGAAGCGTACGAACTCTCTATTAAACTACGATAAGACGGGATTATTAT
AATACCGGGAAAGCCCTTCGAAGAATCCGACGCTATAGAAATCAACGCTC
TAGCTATACGAGGAGTTTTCGAGTTCGTACGACTAGACGATAGATAGTAC
TAAGGCTAAAGGATCTTTAAATTAAGACTCGTACGGGAGATTAAAGGGAA
AATAACTAAACCGTACGAGAAGTTAAGGCTAATCGTATAAGGATATAACG
ACGAAGAGAAATAAGAAATCCTTATATAGGTACCGACTATTTAAAGGATA
AGCTAACGCCTAATACTCGTACTCGGACTAAGTCTTATTAAAGACTTCTA
AGTATACGGAGAGCTACGCGATATTATATAAGCGTACGTTTAGGCTAAGG
ATAAACTATCTAGGATAATCTACGTATAACTCCTAGAGGAACTCGAAGCT
AAATATCCCGCCGGTACGATATTTAAAATCGTTAAACTACTCTACGGACT
CGCCGAATTAGGACTCTATTAGTTTAAAACGTACTATATATACTACTAAT
AATAACTTAGAATAAAAATCTCTATATACGACCTATACTTACTCTTTACT
ACCGACGGACTAGAGAACTTTGGAATTATAGGACTTTAGACCGACGATAC
CTTTAGCTTTATTACGTACGGATTTTCGGAAAAGGAGGAACTTAAACTAA
AGAAAGCGAAATTCTAAGTAAAGGATAAAACCAAGCTTTCGTACGACTAA
CTAATCGAATTTAACGGCGGTAAAATTCAACTAGAAGGATATAATATTCT
TTTCGTATAGAAAGGATAAGCAGACTAACTCTAACCTATCGACTATCGTA
CGAAAGATATACCCTAATAATATATCGTATAAAGGGTAAGAGGAGTATAT
ATCTTATTAATCTATTAACCGGAAGCTATATACGACTTATTAATTATAGC
CTAAGTAAAGGAACTAATAATATAGGATATCGATAACCTTAACGTACGAA
TCTAATAGTAACTTTAGAATAAAGTAAGAGGACTTCGATTTATCCTATTA
GACTTACGCCGTACGAAACTATTTATCTTTACCGACGGATTATTCGCTAA
TAATAAGGACCTTACCTCCTAGCTTGGATTTATTATCGTACTAGCTAATA
AATAACGTACGAAATAGGATTTTACTATCTAAGGAAATATCCTCTACTAG
AATTCGTCGAAATATAAGAGGGTAACGAGGAGCGTACTTATAAGTAAACT
ATACGGAATAATAAATAGTTTTAATAGTACGATCGCTCTATATACGATAG
TTTAGTAAATCTTAGAAACTTTAGGAATAGCTCGTACGGAAACTATTATC
TATATAGACTCTAAATCCCTATACGAATGCCTAGTAAAGCTCGGAATAAC
GCGCGAAAAGCGACTAATAATTAATATTATATTACTCCGCGAATCGTACG
AAAGGAAGGAGATTATAGAAATCCGTTAGATTAATAGTAAAGATAACCTA
GCGGATATATATACGAAGAAAGCACTAAATTCAGTACTTAAGAAACTAGT
CTCTACTAATAGCCTTACCGTACGGATCGAAGCATTTATAGATAGACTGG
ATAACGTACGGGAAGAATAGGCAGGTAAAGACGAAATTTTATTTAAGGCG
CTAGAAGCGCTAAAGTATTAGACTAACTAAAAGACCCCGANACATAAAAC
TCCCCTAGCTTAACCCGAGCNACTAGGTATTACTAGTCCTCCGTCTTATT
ACTATCCTTATCCTTACTAGGCTTAGTCTCCTTATCGTTATTATCGCTAT
CGCTACTACGACTAGCGTAGGAGCGGCGGGCGCCGTATAAGGCCTAGATA
TAAGCACTATAAGCACTACCCTAGAAGCTAGGGAGACGTACGTAACCAGA
AAAGGGTATACCGTTAGTACGCGCGTACTTATTAGCGTAGGGGTAGTTAG
CGGTATAGCCGCGCGAGTAGACTAGAATAGCCCGGAAGTAACCTTCGCGG
CGGAGGAGGCGTACGGCGAAGCGGCGGAGGTCCTCGTTCGAGGCAACGCG
AATCTCGATATCGCGCGAGGGTATAGCGATTACGCGGTCTTCCTTAATAT
TTATACTAAGGTTAGCGAGCAGGCGGCGGTTAGCGATACTGCTAGTAGGT
AAGGTAACCTACTTATACCTGCTAGTATAGCGTACGAGGGCCGTACTACT
AAAGCCCGGGAGGGCAACGTTCTAGGGTTAAAGAGCTATCTATTTCGTAC
GGGAATTAGCAGGAGTAACTAAGAAAACTAGGGAAAGTACGCACGTTTAT
TTGTTTATTTATTTATTTGTTTGAAAATCTATCCGTACGAATAAAAAGTT
AGCAAAAGGATTTAATAAAAGGGTAACTAAGGGAAAGACGTACGGGTACG
GGCGGTACGGAGGGCTAAAGAAAAGAAGGAAGAGAAAGAGAGAAGGAAAG
TCCGAAAGAGAGGAGAGGATTTTATGCCTAGTCTAGTGCGTATATATATA
GTTTACTAGTAAGTGCTATCTACTAAAGTTGGAAAGTACGACGCGTTTTT
TATATTTTCTTTATTCTATCTTAGGAAGTCGCGACGGACTTTTAGACGTC
GACTATTATATATACGAATGCTTTTAGGATTAAATAGGCAGCGTAACCTG
CCGTACGTAATTATTTTTTTTTTAATTATCTGCTATTATACGGACTATCT
TTCTTACCTAACGGACTATTATAGAGGATTAACTAATTAGGATACGTACG
ATTACTAGAAAGGAAAACTGCTAGTATTGGATTAATAGCGATAGCACTGG
TAATAATCGTACGTAAGCAAGGTTATAACTAATATCTGGAATAACTAAGG
GATGGAATAATATAAGGGACGCGGTATATAGTATAGAAGGAGCGTTATAT
ACGCTTCTTCTTCCCTTAGCTTAATCAATNATATTAACAGCAATATAGAA
TCTATTTCACCAACGTACGTACGTATAAAGCCTATCCAA
>rnd-1_family-13#LTR/Copia ( RepeatScout Family Size = 77, Final Multiple Alignment Size = 63, Localized to 1025 out of 1754 contigs )
TATATCTAAGATTTCTTCCTCTAAAGTCTCCTCTAGTAGGATTAGTTCCA
GTTCCGCCTTTAGAAGAGGCTGCCTTTCCTTCTCTTTCTAAGGGTTATAG
AATTATATTTTATTAAACTATATATTTCGAGTCGTTTTTACTATTTTAAG
AGCAGGAATCCAAATTCGATAGATATTTAAGGCTATATATCCTACTAAAT
ACCCTATATAGGCTCTAGCCTCCGTTTTTATTAGCCGTCTATAGCTTCCG
GCTTCTCTTTCTAGGCGAAGAACGTATACTCTATAGCCGTATATATAAAT
ATTATTCCAGTTAGGCCGAATATCCTTTTCGGGCAGGGTATAAGGCTAGT
TTTATCTAAACTAGGCTTTAAGTATACTATCTAGGCATTACTATCCTTTT
AACTAAGATAGGCTTATATTATATAGGTATACCGCTATTTTTAGCGCTTC
TAGCTAGAGTTCTAAAGGCAGGTTTACTAAAAGTAGTATTATAAGTGCCT
TATTAATAATCTCCTATCCTGCCCTTTCGGCCGCTCTATTCGCCTCTTTA
GTCCGTAGTAGCGTAACTTTAAGGTCTATACCTACTTCCTTATACTAACG
AGTAAAAGGAGTATTATAGTCTATTCGAACTACTACTACTTCTCCGTCTT
ATCTAAT
>rnd-1_family-20#LINE/Tad1 ( RepeatScout Family Size = 55, Final Multiple Alignment Size = 55, Localized to 1025 out of 1754 contigs )
ATAATAGTAAGCTATAGAGCCTAGAGAAGTAGGCTAGGACGAGAAGCTAT
ATCCCTAAGCTACCCCCGAAGATACTAGCGCTAGTTAATAACGACGGGAC
CCGCTATACGACGTATAAAGGAAAAAGCAGCGTTCTTATAGCGAAATTCT
TCCCGGACCCGGAAGCTAATTTATTAGATATTACGGAGGACGGAGGAGTA
GTAGCGTTCGAGGTACGAAAGAGCGTCGATAGTATAGAAATCTACTAAGT
CCTAAGTAATATATACCCTTAGAAGGCTATAGGACCGGACGAAATACCGA
CGGGATTCTTAAAAATATATAGACCGGCGTTCGAGGAGGTAATAACTATA
ATCGCGAGAGCTAGCTTCGAACTAGTATACTTCCCGCAGCGTTTCCGTAG
AGCGGGAGTAATAGTTATATAGAAACCTAATAAAACGGAGGACGAATAAT
AAAAGGTAGGAGCTTACCGATTAATATCCCTTCTTAGCTATTTAGGCAAA
ATTATAGAGAAGATAATAGTAATATATATCGCGGAAGTAGCGGAAGCGTA
GGGCCTACTCCTAGAGGGCTAGATAGGGAATAGGGTAGTAAGATCGATAG
ACCTAGCCGTTCGGATCGTAACGGAGGCTGCGTTTTCGGCGTAGGAATAT
AGGTTAAACGTATCCCTCCTCTAGCTCGATATAGCCGGGGCATTCGACTA
CGTTATCCCTAAGAGAATATATACCGTCCTTAGGGAGAAGGGCTACCCCT
AATAGGTAGTAAAGTAGGTAGAATACTATCTAACCGACCGAGAAGTAACC
CTTAACTTCGATAGAATAGCGTCTTTATAGCGAAAGATTAAGGTAGGAAT
ACCCTAAGGATTACTACTCTCCCCTATACTATTTATCCTATATATCGACT
TACTATATAAGGAGCTAGAAGAAGTAGGGGTATTAGTTATAGGATTTATA
GACGATACTAATATCCTAACGGCTAGTAAGATAGAAGTAGAGAACTATAT
ACGGCTTCGTAGCGCCTACGTAATCTACGAGTCGTAGTCGAGAAGATATA
GGATAAAATTCGTACTATAGAAGAGCGAACTTCTATACTTCTCTAGAGCC
TATACCGCCCTAACGGCGGAGCTATAGCTAGGGGATATACGCGTTAAGCC
TACGTAGGCGGTACGCTTCCTCGGCGTATAGCTAGATAGAAAGCTAAGGT
AGCGAAGGTACCTAAAAGAACTAAAGAAAAAGATAGAGGTATAGAAGTAT
ACGCTAACGAGACTCGTAGCGTCTATATAGGGTTATAGTATAGATCGCGT
ACGCTAGATATATACGGTAGTAATCCGTAGTACGCTAGTATACGGATCGT
CGATATAGTATTAATATAGCTAGGATAGTAAGGCCCGGGGAATAGTACGT
AACCTAGAAGTAACGTAAACGTAGTACCTCCGTATAGTAACCGGTACCTA
TAAATTAATACCGAAGTATATTATAGAAGCAGAAGCCGGATACCTACCCC
TTCCGATATACCTAGACGTTAGGGCTATAGCTATAAAGGAACGCTAGGAC
CGAGAGGGGAAACTAGTACGAGCGCGTATAGTAATAGCAGCGTAGCTTAA
TAGACGGCCCCCTCGGCCTAGGCCCCCGGCCCGGAGGCGAGGGGAACCGG
AATATACCCTCGAAGAAGGAATAACGGAGGGCCTACGGTATTTAGCCTAG
ATAATAGAGGAAAGGTAGAAAAAGTATTAGGATAAGCAGTCCGCGGCGTC
TAAGTAGCGAAGGAGTAGGGTCCTAGCCGATATAGAAGGATACCTTACGT
CTATAGGAGTAGTAGACTATTACCTCGGGCTAAGAAAATATAAAGCCTCG
GTTCTAATATAAATCCGAACGGAATATATAGGCCTAGGGGCCTACCTATT
TAGGAGAAAGGTTCCTATTACGATAACGCCGCTCTACCGATACGGGGAAG
TAGAGACGGCGTAGTATATTATACTAGAATACCCGGAAGAGAATAATAGG
AGAGCAGTACTAAGGAACGAGATATAGGATAGAGCAGCTATCCCGCTACT
TTCCCGCCGAGATTATAATAAACTAGTTATAGACTATAGGACGGTAGGAA
TAATAGCGAGATAGCTGCTAAGTAGCGGCAGACTCCCTATATACTCGCTA
GTAAGAAGTATAGCCCTAGGAGAGGTAATTGGGCCGGAGAAAGGAAAGAG
GAGGAGGAGGAAGGGAGTCGCCCGTAACCGACCTGCCTAAAGGTAGTAAG
ACCTAGCGGGTAAGCATTAAGAACGTATAGAGAAAGCTGCGAATACGCAG
TATACTAGATATAGCATATAGGTTTTCTCCGGGACACGGTTTACTATATA
ATAGATCCGTAGAGGTACCGGATGCCCTGGGCAAAACGGTGTATAATATA
ATAACAATAA
>rnd-1_family-19#DNA/Kolobok-H ( RepeatScout Family Size = 56, Final Multiple Alignment Size = 54, Localized to 1025 out of 1754 contigs )
CCTAACCATCATTCTGCCCCGGATTGAGCCTTAGTCCACGGGTGGGGCTA
TACAAAGTTGCACGTGGCCCGTGCGTTTTGAGCCATAGTCCATTGAGCCA
TAGTCCACCAATCCACGTCGTGCGAGTGGGGTCGTCGCAACCCCAACCCC
ACACCGAACCCCAACCTAACCCCAAGCCCGCCCCCCTCCTCCCCCCTTCC
TATACTATGCGTACGATAATAGAGAGCAGCCTCGTATAATAGCGCCGAAG
GCTCTATCTATATCTGGATCCTCTTCTTCGGCTTNGGTCTCTCTCGTACG
ATAATNGCAAGCCTCGTATAGTTGGTTGGGCCTATCGCCTAGGCTGTATC
CTATTATTCGGCTTTATCTCTCTCGTGCGATAATGGCAGCCTCGTATAGT
TGGGCCTATAGGCTAGGTCTGATCCCATTATTCGGCTTTATCTCTCTCGT
GCGATAATAGCAGCCTCGTATAGTTGGGCCTATCGCCTAGGCTATATCCT
ATTATTCGGCTTTATCCCTCGTGCGATAATAGGCAGCCTCGTATAGTTGG
GCCTATCGCCCAGGCTATATCCTATTATTCGGCTTTATCCCTCGTGCGAT
AATAGGCAGCCTCGTATACCGTAGGAGAAGGCAGCCGTCGTTTCTTATAA
CGCCTTTATCTCCCGTACGATAATCACCGCTTTATTCCGTCGGTTAGTTA
CTCTACCTAGTAACTTACTCTAACTTTCCTAGAGTCTTCGGCGATATTCC
CTTCCTATTATATAAAGAACTTCTTCCCTCCCTTTTCCCTTTCGACTTTT
TTCCTCCTTCTTTATTCCACCTTTCTTTTTACAAAAAAGCTGGGTATCGT
TAACCGTACGTCCTATTTAACGTCACTACTTTGCCCTCCCCTTCCCTTTC
TTCCAACCGTCCGTACTAACCACCCAGCCGTACGGCAGAAGAAACTCCAC
TACTTCCAAGAAAACCCTAAGAAAACCGTCTATACGATGGCTACCTCCAC
CTTCACCCTCTCCGTTCGCTATACGGACCTGGGCATTCAGAATAGCCGGC
GCGGCCTAATCCTCCACCTTACCCACCCTGCCTCGCACGCAGCCCTNACT
GCCTTGGCCAAGAACGACACCGAGCGAGACCTCTTGGCTCTGCCCGGTAC
CGATATTCGCCTCTCGGCTAGCGACTCTAGTACGACTGCCGCTGCCGTTA
TCGCCAAGATCCTCCGGCGTAACTCGTACTTCTTAGCCGTCTTAGTTGCT
CGTGCCGGCCGCCCTAAGGCCGTACGCTGCGAGCACCGCTGCCGCGCACG
AAACTTCCCCTTCGACCAGTGCCTCTTCGTTGCTGGCCAGCAGCAGAATG
CCTGCGCCAACTGCATCTGGGACTCGTACGCAGCTCGGTGCTGAAGCCGG
CTCGTACTACTATTAGCGAGGGGGAGAGNGATTCCTAGGGGTTCGTACTA
AGGATAAACAGAGGAGGATAGTTTAGATCGTATAGAGGCTCTATTGCTTC
GTACATAACCCGCAAGGGGCCCCTAATACTACTACTACTCCGTACGGAGT
TTTATACCCCTAACCCGTTACCTGCCCCCTTTCGCACGTAATCTTGCTTA
CCTTATATAATAGATTAGCTCGTATAGATAAGAGATTTTCTCTTTCTTTC
GTACGCCTTACTATAAAACCGAGTACCTTATCTTTTTTTATTCTCTATTC
CTATATAATATATTCTCTTCTCGTACGATGGAGCAATATATTACTATTAA
TACGGAATATAATATCCTTATTTGCCGTNTCTGCNAGGTTGCCGTACGGC
CNGGNACGGCCNTCGNTACGCATTTCCGNCAATAGCATCGGCTTAAAGGG
[truncated: 3,042 more rows]

## Sheet: mapping
##gff-version 3
##sequence-region tig0001 1 194854
tig0001	RepeatMasker	dispersed_repeat	104	185	27.5	+	.	ID=1;Target "Motif:(AAT)n" 1 83
tig0001	RepeatMasker	dispersed_repeat	2143	2192	32.3	+	.	ID=2;Target "Motif:A-rich" 1 50
tig0001	RepeatMasker	dispersed_repeat	6598	6628	0	+	.	ID=3;Target "Motif:(CTAATC)n" 1 31
tig0001	RepeatMasker	dispersed_repeat	6956	7013	5.2	+	.	ID=4;Target "Motif:rnd-3_family-2375" 1 58
tig0001	RepeatMasker	dispersed_repeat	8701	8737	15.8	+	.	ID=5;Target "Motif:(TTA)n" 1 37
tig0001	RepeatMasker	dispersed_repeat	11636	11665	7.5	+	.	ID=6;Target "Motif:(TTA)n" 1 30
tig0001	RepeatMasker	dispersed_repeat	14647	14677	0	+	.	ID=7;Target "Motif:(GATG)n" 1 31
tig0001	RepeatMasker	dispersed_repeat	14728	14767	13.9	+	.	ID=8;Target "Motif:(GATCCG)n" 1 40
tig0001	RepeatMasker	dispersed_repeat	14768	14777	17.5	+	.	ID=9;Target "Motif:(GATCAG)n" 1 53
tig0001	RepeatMasker	dispersed_repeat	14778	14813	5.8	+	.	ID=10;Target "Motif:(GATACG)n" 1 36
tig0001	RepeatMasker	dispersed_repeat	16723	16780	3.5	+	.	ID=11;Target "Motif:rnd-3_family-2375" 1 58
tig0001	RepeatMasker	dispersed_repeat	17407	17465	0	+	.	ID=12;Target "Motif:rnd-3_family-2375" 2 58
tig0001	RepeatMasker	dispersed_repeat	17725	17749	8.5	+	.	ID=13;Target "Motif:(A)n" 1 25
tig0001	RepeatMasker	dispersed_repeat	18123	18180	0	+	.	ID=14;Target "Motif:rnd-3_family-2375" 1 58
tig0001	RepeatMasker	dispersed_repeat	19381	19438	0	+	.	ID=15;Target "Motif:rnd-3_family-2375" 2 58
tig0001	RepeatMasker	dispersed_repeat	21495	21532	22.6	+	.	ID=16;Target "Motif:(TTAAT)n" 1 37
tig0001	RepeatMasker	dispersed_repeat	23092	23131	5.2	+	.	ID=17;Target "Motif:(GTATCCC)n" 1 41
tig0001	RepeatMasker	dispersed_repeat	23132	23165	10.8	+	.	ID=18;Target "Motif:(GATCC)n" 1 32
tig0001	RepeatMasker	dispersed_repeat	24763	24800	11.3	+	.	ID=19;Target "Motif:(CCCGTAT)n" 1 39
tig0001	RepeatMasker	dispersed_repeat	24803	24842	7.9	+	.	ID=20;Target "Motif:(GGGATC)n" 1 41
tig0001	RepeatMasker	dispersed_repeat	27853	27910	3.5	+	.	ID=21;Target "Motif:rnd-3_family-2375" 1 58
tig0001	RepeatMasker	dispersed_repeat	31572	31614	22.6	+	.	ID=22;Target "Motif:(AATTATT)n" 1 42
tig0001	RepeatMasker	dispersed_repeat	36486	36543	0	+	.	ID=23;Target "Motif:rnd-3_family-2375" 2 58
tig0001	RepeatMasker	dispersed_repeat	36713	36770	0	+	.	ID=24;Target "Motif:rnd-3_family-2375" 1 58
tig0001	RepeatMasker	dispersed_repeat	41837	41872	10.1	+	.	ID=25;Target "Motif:(TA)n" 1 34
tig0001	RepeatMasker	dispersed_repeat	42260	42284	8.7	+	.	ID=26;Target "Motif:(TTGT)n" 1 25
tig0001	RepeatMasker	dispersed_repeat	42525	42549	8.7	+	.	ID=27;Target "Motif:(TTGT)n" 1 25
tig0001	RepeatMasker	dispersed_repeat	43067	43097	18.5	+	.	ID=28;Target "Motif:(TATT)n" 1 31
tig0001	RepeatMasker	dispersed_repeat	44157	44183	4.2	+	.	ID=29;Target "Motif:(CTCC)n" 1 26
tig0001	RepeatMasker	dispersed_repeat	44195	44251	3.5	+	.	ID=30;Target "Motif:rnd-3_family-2375" 2 58
tig0001	RepeatMasker	dispersed_repeat	44639	44688	14	-	.	ID=31;Target "Motif:rnd-3_family-2375" 9 58
tig0001	RepeatMasker	dispersed_repeat	45384	45435	5.8	+	.	ID=32;Target "Motif:rnd-3_family-2375" 3 54
tig0001	RepeatMasker	dispersed_repeat	45684	45731	10.4	-	.	ID=33;Target "Motif:rnd-3_family-2375" 11 58
tig0001	RepeatMasker	dispersed_repeat	46251	46325	34.1	+	.	ID=34;Target "Motif:(TCTTCT)n" 1 75
tig0001	RepeatMasker	dispersed_repeat	50238	50281	19.2	+	.	ID=35;Target "Motif:(TAT)n" 1 44
tig0001	RepeatMasker	dispersed_repeat	51653	51702	25	+	.	ID=36;Target "Motif:(GTATAAT)n" 1 51
tig0001	RepeatMasker	dispersed_repeat	53420	53476	21.6	+	.	ID=37;Target "Motif:(TTAAT)n" 1 57
tig0001	RepeatMasker	dispersed_repeat	63887	63942	5.4	+	.	ID=38;Target "Motif:rnd-3_family-2375" 3 58
tig0001	RepeatMasker	dispersed_repeat	66676	66731	5.4	+	.	ID=39;Target "Motif:rnd-3_family-2375" 3 58
tig0001	RepeatMasker	dispersed_repeat	67678	67731	3.8	+	.	ID=40;Target "Motif:rnd-3_family-2375" 3 58
tig0001	RepeatMasker	dispersed_repeat	68718	68788	14.4	+	.	ID=41;Target "Motif:A-rich" 1 75
tig0001	RepeatMasker	dispersed_repeat	71244	71279	23.1	+	.	ID=42;Target "Motif:(TTAT)n" 1 36
tig0001	RepeatMasker	dispersed_repeat	79251	79292	13.7	+	.	ID=43;Target "Motif:A-rich" 1 44
tig0001	RepeatMasker	dispersed_repeat	79993	80031	21.8	+	.	ID=44;Target "Motif:(CCAG)n" 1 38
tig0001	RepeatMasker	dispersed_repeat	80233	80290	3.5	+	.	ID=45;Target "Motif:rnd-3_family-2375" 1 58
tig0001	RepeatMasker	dispersed_repeat	84023	84076	0	+	.	ID=46;Target "Motif:rnd-3_family-2375" 5 58
tig0001	RepeatMasker	dispersed_repeat	84954	84984	7.4	+	.	ID=47;Target "Motif:(GGATC)n" 1 30
tig0001	RepeatMasker	dispersed_repeat	85241	85296	3.6	+	.	ID=48;Target "Motif:rnd-3_family-2375" 3 58
tig0001	RepeatMasker	dispersed_repeat	86665	86722	0	+	.	ID=49;Target "Motif:rnd-3_family-2375" 1 58
tig0001	RepeatMasker	dispersed_repeat	86894	86939	5.4	+	.	ID=50;Target "Motif:(AATCTAT)n" 1 44
tig0001	RepeatMasker	dispersed_repeat	87602	87661	26.6	+	.	ID=51;Target "Motif:(AAT)n" 1 61
tig0001	RepeatMasker	dispersed_repeat	87904	87955	29.4	+	.	ID=52;Target "Motif:A-rich" 1 51
tig0001	RepeatMasker	dispersed_repeat	88236	88268	16.9	+	.	ID=53;Target "Motif:(AATTAT)n" 1 34
tig0001	RepeatMasker	dispersed_repeat	91259	91296	9.3	+	.	ID=54;Target "Motif:A-rich" 1 37
tig0001	RepeatMasker	dispersed_repeat	92917	92973	0	+	.	ID=55;Target "Motif:rnd-3_family-2375" 2 58
tig0001	RepeatMasker	dispersed_repeat	93023	93081	0	+	.	ID=56;Target "Motif:rnd-3_family-2375" 1 58
tig0001	RepeatMasker	dispersed_repeat	93110	93160	13.2	+	.	ID=57;Target "Motif:(AATATT)n" 1 46
tig0001	RepeatMasker	dispersed_repeat	93291	93349	25	+	.	ID=58;Target "Motif:GA-rich" 1 59
tig0001	RepeatMasker	dispersed_repeat	93350	93388	2.6	+	.	ID=59;Target "Motif:(ACCTGAACT)n" 1 39
tig0001	RepeatMasker	dispersed_repeat	94056	94072	0	+	.	ID=60;Target "Motif:(AGT)n" 1 17
tig0001	RepeatMasker	dispersed_repeat	94608	94663	0	+	.	ID=61;Target "Motif:rnd-3_family-2375" 3 58
tig0001	RepeatMasker	dispersed_repeat	94962	94990	7.8	+	.	ID=62;Target "Motif:(AATTT)n" 1 29
tig0001	RepeatMasker	dispersed_repeat	101797	101836	12.9	+	.	ID=63;Target "Motif:(TTATAC)n" 1 38
tig0001	RepeatMasker	dispersed_repeat	104126	104180	17.5	+	.	ID=64;Target "Motif:A-rich" 1 56
tig0001	RepeatMasker	dispersed_repeat	104621	104677	0	+	.	ID=65;Target "Motif:rnd-3_family-2375" 2 58
tig0001	RepeatMasker	dispersed_repeat	105613	105668	0	+	.	ID=66;Target "Motif:rnd-3_family-2375" 3 58
tig0001	RepeatMasker	dispersed_repeat	107162	107180	5.6	+	.	ID=67;Target "Motif:(T)n" 1 19
tig0001	RepeatMasker	dispersed_repeat	107222	107276	0	+	.	ID=68;Target "Motif:rnd-3_family-2375" 4 58
tig0001	RepeatMasker	dispersed_repeat	108145	108199	0	+	.	ID=69;Target "Motif:rnd-3_family-2375" 4 58
tig0001	RepeatMasker	dispersed_repeat	108782	108826	17.3	+	.	ID=70;Target "Motif:A-rich" 1 43
tig0001	RepeatMasker	dispersed_repeat	117989	118049	3.6	+	.	ID=71;Target "Motif:(GGGATC)n" 1 62
tig0001	RepeatMasker	dispersed_repeat	120424	120478	20	+	.	ID=72;Target "Motif:(AAT)n" 1 56
tig0001	RepeatMasker	dispersed_repeat	121339	121393	17.5	+	.	ID=73;Target "Motif:A-rich" 1 56
tig0001	RepeatMasker	dispersed_repeat	122283	122339	0	+	.	ID=74;Target "Motif:rnd-3_family-2375" 2 58
tig0001	RepeatMasker	dispersed_repeat	122886	122943	0	+	.	ID=75;Target "Motif:rnd-3_family-2375" 1 58
tig0001	RepeatMasker	dispersed_repeat	125980	126037	3.5	+	.	ID=76;Target "Motif:rnd-3_family-2375" 1 58
tig0001	RepeatMasker	dispersed_repeat	127362	127390	3.5	+	.	ID=77;Target "Motif:(TATTAA)n" 1 32
tig0001	RepeatMasker	dispersed_repeat	127820	127877	1.7	+	.	ID=78;Target "Motif:rnd-3_family-2375" 1 58
tig0001	RepeatMasker	dispersed_repeat	128992	129056	27.2	+	.	ID=79;Target "Motif:(AATATA)n" 1 64
tig0001	RepeatMasker	dispersed_repeat	133851	133926	13.5	+	.	ID=80;Target "Motif:(ATAATT)n" 1 76
tig0001	RepeatMasker	dispersed_repeat	139107	139175	14.3	+	.	ID=81;Target "Motif:(TATAAT)n" 1 67
tig0001	RepeatMasker	dispersed_repeat	142365	142393	0	+	.	ID=82;Target "Motif:(TTTAAA)n" 1 29
tig0001	RepeatMasker	dispersed_repeat	142688	142736	10.2	-	.	ID=83;Target "Motif:rnd-3_family-2375" 10 58
tig0001	RepeatMasker	dispersed_repeat	142766	142820	14.5	+	.	ID=84;Target "Motif:(AT)n" 1 57
tig0001	RepeatMasker	dispersed_repeat	148747	148800	15.5	+	.	ID=85;Target "Motif:(TATAA)n" 1 54
tig0001	RepeatMasker	dispersed_repeat	153429	153486	3.5	+	.	ID=86;Target "Motif:rnd-3_family-2375" 1 58
tig0001	RepeatMasker	dispersed_repeat	162170	162223	26.3	+	.	ID=87;Target "Motif:(TTAATC)n" 1 52
tig0001	RepeatMasker	dispersed_repeat	164257	164332	21.6	+	.	ID=88;Target "Motif:A-rich" 1 70
tig0001	RepeatMasker	dispersed_repeat	164808	164865	3.5	+	.	ID=89;Target "Motif:rnd-3_family-2375" 1 58
tig0001	RepeatMasker	dispersed_repeat	165271	165307	5.6	+	.	ID=90;Target "Motif:(ATATTTA)n" 1 39
tig0001	RepeatMasker	dispersed_repeat	169359	169397	9	+	.	ID=91;Target "Motif:(AATACAA)n" 1 39
tig0001	RepeatMasker	dispersed_repeat	170789	170818	18.9	+	.	ID=92;Target "Motif:(TA)n" 1 30
tig0001	RepeatMasker	dispersed_repeat	184313	184331	5.6	+	.	ID=93;Target "Motif:(T)n" 1 19
tig0001	RepeatMasker	dispersed_repeat	184373	184428	0	+	.	ID=94;Target "Motif:rnd-3_family-2375" 3 58
tig0001	RepeatMasker	dispersed_repeat	185721	185775	1.8	+	.	ID=95;Target "Motif:rnd-3_family-2375" 4 58
tig0001	RepeatMasker	dispersed_repeat	188959	189040	27.5	+	.	ID=96;Target "Motif:(AAT)n" 1 83
tig0001	RepeatMasker	dispersed_repeat	190998	191047	32.3	+	.	ID=97;Target "Motif:A-rich" 1 50
##sequence-region tig0003 1 7589
tig0003	RepeatMasker	dispersed_repeat	849	905	21.6	+	.	ID=98;Target "Motif:A-rich" 1 57
tig0003	RepeatMasker	dispersed_repeat	7198	7221	13.7	+	.	ID=99;Target "Motif:(ATC)n" 1 24
##sequence-region tig0004 1 220902
tig0004	RepeatMasker	dispersed_repeat	2560	2598	18.2	+	.	ID=100;Target "Motif:(GGC)n" 1 39
tig0004	RepeatMasker	dispersed_repeat	2640	2674	13	+	.	ID=101;Target "Motif:(CTGTT)n" 1 37
tig0004	RepeatMasker	dispersed_repeat	2768	2796	3.6	+	.	ID=102;Target "Motif:(ATCC)n" 1 29
tig0004	RepeatMasker	dispersed_repeat	4537	4592	19.4	+	.	ID=103;Target "Motif:(TGG)n" 1 56
tig0004	RepeatMasker	dispersed_repeat	5017	5050	9.5	+	.	ID=104;Target "Motif:(ACTC)n" 1 34
tig0004	RepeatMasker	dispersed_repeat	6017	6048	17.5	+	.	ID=105;Target "Motif:(ACTCCC)n" 1 32
tig0004	RepeatMasker	dispersed_repeat	6413	6445	9.8	+	.	ID=106;Target "Motif:(GCAGAG)n" 1 33
tig0004	RepeatMasker	dispersed_repeat	7326	7381	7.6	+	.	ID=107;Target "Motif:(CAGACAC)n" 1 56
tig0004	RepeatMasker	dispersed_repeat	7776	7809	16.7	+	.	ID=108;Target "Motif:A-rich" 1 34
tig0004	RepeatMasker	dispersed_repeat	15038	15062	0	+	.	ID=109;Target "Motif:(AGC)n" 1 25
tig0004	RepeatMasker	dispersed_repeat	15682	15718	20.2	+	.	ID=110;Target "Motif:(TTCCTTC)n" 1 36
tig0004	RepeatMasker	dispersed_repeat	16198	16228	18.2	+	.	ID=111;Target "Motif:(TGT)n" 1 31
tig0004	RepeatMasker	dispersed_repeat	16247	16265	0	+	.	ID=112;Target "Motif:(GGC)n" 1 19
tig0004	RepeatMasker	dispersed_repeat	16325	16356	13.7	+	.	ID=113;Target "Motif:(TGTCCC)n" 1 32
tig0004	RepeatMasker	dispersed_repeat	16757	16785	0	+	.	ID=114;Target "Motif:(TGG)n" 1 29
tig0004	RepeatMasker	dispersed_repeat	17095	17149	7.7	+	.	ID=115;Target "Motif:(A)n" 1 55
tig0004	RepeatMasker	dispersed_repeat	20233	20259	12.2	+	.	ID=116;Target "Motif:(TGG)n" 1 27
tig0004	RepeatMasker	dispersed_repeat	20648	20688	26	+	.	ID=117;Target "Motif:GA-rich" 1 41
tig0004	RepeatMasker	dispersed_repeat	20723	20743	0	+	.	ID=118;Target "Motif:(TGT)n" 1 21
tig0004	RepeatMasker	dispersed_repeat	21599	21647	26.9	+	.	ID=119;Target "Motif:(GAT)n" 1 49
tig0004	RepeatMasker	dispersed_repeat	21942	21986	12.7	+	.	ID=120;Target "Motif:A-rich" 1 45
tig0004	RepeatMasker	dispersed_repeat	22949	22995	25.1	+	.	ID=121;Target "Motif:(GGT)n" 1 47
tig0004	RepeatMasker	dispersed_repeat	23043	23067	0	+	.	ID=122;Target "Motif:(TA)n" 1 24
tig0004	RepeatMasker	dispersed_repeat	24310	24365	7.6	+	.	ID=123;Target "Motif:(A)n" 1 56
tig0004	RepeatMasker	dispersed_repeat	27838	27863	0	+	.	ID=124;Target "Motif:(AGC)n" 1 26
tig0004	RepeatMasker	dispersed_repeat	28076	28107	0	+	.	ID=125;Target "Motif:(TGGCGA)n" 1 32
tig0004	RepeatMasker	dispersed_repeat	28596	28639	12.9	+	.	ID=126;Target "Motif:(GGTAGAT)n" 1 44
tig0004	RepeatMasker	dispersed_repeat	29063	29087	4.2	+	.	ID=127;Target "Motif:(TTTC)n" 1 27
tig0004	RepeatMasker	dispersed_repeat	30114	30137	0	+	.	ID=128;Target "Motif:(AGC)n" 1 24
tig0004	RepeatMasker	dispersed_repeat	32761	32843	27.6	+	.	ID=129;Target "Motif:(TC)n" 1 88
tig0004	RepeatMasker	dispersed_repeat	35156	35184	0	+	.	ID=130;Target "Motif:(TC)n" 1 30
tig0004	RepeatMasker	dispersed_repeat	35824	35851	12.5	+	.	ID=131;Target "Motif:(GTAC)n" 1 27
tig0004	RepeatMasker	dispersed_repeat	37169	37202	9.5	+	.	ID=132;Target "Motif:(CTTTT)n" 1 35
tig0004	RepeatMasker	dispersed_repeat	38649	38670	9.8	+	.	ID=133;Target "Motif:(GAT)n" 1 22
tig0004	RepeatMasker	dispersed_repeat	40121	40156	16.3	+	.	ID=134;Target "Motif:(ACGAG)n" 1 36
tig0004	RepeatMasker	dispersed_repeat	40413	40429	0	+	.	ID=135;Target "Motif:(TC)n" 1 17
tig0004	RepeatMasker	dispersed_repeat	41625	41653	3.8	+	.	ID=136;Target "Motif:(TTTA)n" 1 29
tig0004	RepeatMasker	dispersed_repeat	41944	41960	0	+	.	ID=137;Target "Motif:(GTG)n" 1 17
tig0004	RepeatMasker	dispersed_repeat	42899	42950	14.9	+	.	ID=138;Target "Motif:(GCAGTA)n" 1 52
tig0004	RepeatMasker	dispersed_repeat	42981	43003	9.6	+	.	ID=139;Target "Motif:(ACCC)n" 1 23
tig0004	RepeatMasker	dispersed_repeat	43691	43720	0	+	.	ID=140;Target "Motif:(CAG)n" 1 29
tig0004	RepeatMasker	dispersed_repeat	43725	43739	21.5	+	.	ID=141;Target "Motif:(CGACAA)n" 1 27
tig0004	RepeatMasker	dispersed_repeat	43740	43760	5	+	.	ID=142;Target "Motif:(CAA)n" 1 21
tig0004	RepeatMasker	dispersed_repeat	43761	43767	21.5	+	.	ID=141;Target "Motif:(CGACAA)n" 28 43
tig0004	RepeatMasker	dispersed_repeat	44052	44093	19	+	.	ID=143;Target "Motif:(CAAGAG)n" 1 45
tig0004	RepeatMasker	dispersed_repeat	44169	44209	23.9	+	.	ID=144;Target "Motif:(ACG)n" 1 40
tig0004	RepeatMasker	dispersed_repeat	44837	44880	19	+	.	ID=145;Target "Motif:(CAGCCG)n" 1 44
tig0004	RepeatMasker	dispersed_repeat	46692	46746	15.8	+	.	ID=146;Target "Motif:(ACCC)n" 1 52
tig0004	RepeatMasker	dispersed_repeat	46998	47024	3.8	+	.	ID=147;Target "Motif:(A)n" 1 27
tig0004	RepeatMasker	dispersed_repeat	47067	47112	24.7	+	.	ID=148;Target "Motif:(TTTCTT)n" 1 72
tig0004	RepeatMasker	dispersed_repeat	47113	47140	3.7	+	.	ID=149;Target "Motif:(TTC)n" 1 29
tig0004	RepeatMasker	dispersed_repeat	47163	47193	19.5	+	.	ID=150;Target "Motif:(TA)n" 1 31
tig0004	RepeatMasker	dispersed_repeat	47205	47275	17.8	+	.	ID=151;Target "Motif:(T)n" 1 71
tig0004	RepeatMasker	dispersed_repeat	47276	47282	19.8	+	.	ID=152;Target "Motif:(TCTT)n" 3 80
tig0004	RepeatMasker	dispersed_repeat	48609	48633	13.1	+	.	ID=153;Target "Motif:(A)n" 1 25
tig0004	RepeatMasker	dispersed_repeat	50964	50991	15.9	+	.	ID=154;Target "Motif:(GGCT)n" 1 28
tig0004	RepeatMasker	dispersed_repeat	51287	51330	14.3	+	.	ID=155;Target "Motif:(TAAGTAC)n" 1 42
tig0004	RepeatMasker	dispersed_repeat	51425	51474	20.1	+	.	ID=156;Target "Motif:GA-rich" 1 53
tig0004	RepeatMasker	dispersed_repeat	51995	52034	9.4	+	.	ID=157;Target "Motif:(CAGTCTC)n" 1 37
tig0004	RepeatMasker	dispersed_repeat	52036	52070	13.8	+	.	ID=158;Target "Motif:G-rich" 1 34
tig0004	RepeatMasker	dispersed_repeat	52905	52958	3.8	+	.	ID=159;Target "Motif:(CCAGCTC)n" 1 54
tig0004	RepeatMasker	dispersed_repeat	53522	53570	25.6	+	.	ID=160;Target "Motif:(ACT)n" 1 50
tig0004	RepeatMasker	dispersed_repeat	56039	56060	0	+	.	ID=161;Target "Motif:(GT)n" 1 23
tig0004	RepeatMasker	dispersed_repeat	57180	57231	25	+	.	ID=162;Target "Motif:(TT)n" 1 52
tig0004	RepeatMasker	dispersed_repeat	68463	68549	28.4	+	.	ID=163;Target "Motif:(GAGATG)n" 1 85
tig0004	RepeatMasker	dispersed_repeat	71265	71288	13.7	+	.	ID=164;Target "Motif:(GGCC)n" 1 24
tig0004	RepeatMasker	dispersed_repeat	71748	71791	20.7	+	.	ID=165;Target "Motif:GA-rich" 1 43
tig0004	RepeatMasker	dispersed_repeat	77950	77983	6.3	+	.	ID=166;Target "Motif:(TAGAAC)n" 1 34
tig0004	RepeatMasker	dispersed_repeat	79621	79663	15.2	+	.	ID=167;Target "Motif:A-rich" 1 40
tig0004	RepeatMasker	dispersed_repeat	79848	80064	24.7	-	.	ID=168;Target "Motif:rnd-1_family-27" 3228 3467
tig0004	RepeatMasker	dispersed_repeat	80061	80329	29	-	.	ID=169;Target "Motif:rnd-1_family-27" 1 260
tig0004	RepeatMasker	dispersed_repeat	81519	81550	13.9	+	.	ID=170;Target "Motif:(A)n" 1 32
tig0004	RepeatMasker	dispersed_repeat	83857	83892	16.8	+	.	ID=171;Target "Motif:GA-rich" 1 36
tig0004	RepeatMasker	dispersed_repeat	83973	84012	14.4	+	.	ID=172;Target "Motif:(CTGCG)n" 1 39
tig0004	RepeatMasker	dispersed_repeat	88675	88734	14.9	+	.	ID=173;Target "Motif:(A)n" 1 60
tig0004	RepeatMasker	dispersed_repeat	88974	88998	8.5	+	.	ID=174;Target "Motif:(C)n" 1 25
tig0004	RepeatMasker	dispersed_repeat	90332	90360	15.5	+	.	ID=175;Target "Motif:(TGG)n" 1 29
tig0004	RepeatMasker	dispersed_repeat	90797	90839	7.5	+	.	ID=176;Target "Motif:(TTGTGGTCC)n" 1 43
tig0004	RepeatMasker	dispersed_repeat	90971	91015	21.5	+	.	ID=177;Target "Motif:(TGGCCT)n" 1 44
tig0004	RepeatMasker	dispersed_repeat	91478	91507	15	+	.	ID=178;Target "Motif:GA-rich" 1 31
tig0004	RepeatMasker	dispersed_repeat	98086	98107	4.7	+	.	ID=179;Target "Motif:(CA)n" 1 22
tig0004	RepeatMasker	dispersed_repeat	98183	98221	0	+	.	ID=180;Target "Motif:(CATA)n" 1 39
tig0004	RepeatMasker	dispersed_repeat	98355	98379	4.2	+	.	ID=181;Target "Motif:(AT)n" 1 25
tig0004	RepeatMasker	dispersed_repeat	98537	98581	21.5	+	.	ID=182;Target "Motif:A-rich" 1 44
tig0004	RepeatMasker	dispersed_repeat	98624	98662	17.6	+	.	ID=182;Target "Motif:A-rich" 1 39
tig0004	RepeatMasker	dispersed_repeat	98985	99035	19.5	+	.	ID=183;Target "Motif:A-rich" 1 50
tig0004	RepeatMasker	dispersed_repeat	103914	103939	8.3	+	.	ID=184;Target "Motif:(TGC)n" 1 26
tig0004	RepeatMasker	dispersed_repeat	104238	104272	23.6	+	.	ID=185;Target "Motif:(TGCTAT)n" 1 35
tig0004	RepeatMasker	dispersed_repeat	104311	104353	12.6	+	.	ID=186;Target "Motif:(GGTGTT)n" 1 43
tig0004	RepeatMasker	dispersed_repeat	104543	104571	8	+	.	ID=187;Target "Motif:(GGC)n" 1 28
tig0004	RepeatMasker	dispersed_repeat	104591	104627	6.3	+	.	ID=188;Target "Motif:(GGGTT)n" 1 35
tig0004	RepeatMasker	dispersed_repeat	105079	105116	5.6	+	.	ID=189;Target "Motif:(GGCTGCT)n" 1 38
tig0004	RepeatMasker	dispersed_repeat	105455	105504	21.2	+	.	ID=190;Target "Motif:(CATAGTA)n" 1 74
tig0004	RepeatMasker	dispersed_repeat	105505	105535	7.8	+	.	ID=191;Target "Motif:(TACA)n" 1 30
tig0004	RepeatMasker	dispersed_repeat	105536	105542	21.2	+	.	ID=190;Target "Motif:(CATAGTA)n" 75 87
tig0004	RepeatMasker	dispersed_repeat	111941	111960	0	+	.	ID=192;Target "Motif:(AC)n" 1 20
tig0004	RepeatMasker	dispersed_repeat	113724	113765	10.3	+	.	ID=193;Target "Motif:(T)n" 1 42
tig0004	RepeatMasker	dispersed_repeat	115347	115366	5.3	+	.	ID=194;Target "Motif:(CT)n" 1 20
tig0004	RepeatMasker	dispersed_repeat	122410	122439	0	+	.	ID=195;Target "Motif:(TC)n" 1 30
tig0004	RepeatMasker	dispersed_repeat	122440	122471	3.2	+	.	ID=196;Target "Motif:(AC)n" 1 32
tig0004	RepeatMasker	dispersed_repeat	122768	122791	4.3	+	.	ID=197;Target "Motif:(ACC)n" 1 24
tig0004	RepeatMasker	dispersed_repeat	123750	123777	3.7	+	.	ID=198;Target "Motif:(CTTTT)n" 1 28
tig0004	RepeatMasker	dispersed_repeat	124099	124403	25	+	.	ID=199;Target "Motif:A-rich" 1 305
tig0004	RepeatMasker	dispersed_repeat	124946	124975	7.2	+	.	ID=200;Target "Motif:(CT)n" 1 30
tig0004	RepeatMasker	dispersed_repeat	125381	125409	11.1	+	.	ID=201;Target "Motif:(AATA)n" 1 29
tig0004	RepeatMasker	dispersed_repeat	125410	125437	35.6	+	.	ID=202;Target "Motif:A-rich" 1 57
tig0004	RepeatMasker	dispersed_repeat	125648	125676	11.3	+	.	ID=203;Target "Motif:(ACA)n" 1 30
tig0004	RepeatMasker	dispersed_repeat	126552	126607	22.1	+	.	ID=204;Target "Motif:(CA)n" 1 56
tig0004	RepeatMasker	dispersed_repeat	127066	127092	0	+	.	ID=205;Target "Motif:(GCT)n" 1 27
tig0004	RepeatMasker	dispersed_repeat	127404	127441	12	+	.	ID=206;Target "Motif:(ACGCAGG)n" 1 39
tig0004	RepeatMasker	dispersed_repeat	128848	128882	13.2	+	.	ID=207;Target "Motif:(AGC)n" 1 34
tig0004	RepeatMasker	dispersed_repeat	129293	129336	2.4	+	.	ID=208;Target "Motif:(CAT)n" 1 44
tig0004	RepeatMasker	dispersed_repeat	130629	130654	12.7	+	.	ID=209;Target "Motif:(ACAC)n" 1 26
tig0004	RepeatMasker	dispersed_repeat	131005	131113	16.8	+	.	ID=210;Target "Motif:A-rich" 1 113
tig0004	RepeatMasker	dispersed_repeat	131153	131211	22.9	+	.	ID=211;Target "Motif:(TCATC)n" 1 60
tig0004	RepeatMasker	dispersed_repeat	131295	131332	11.5	+	.	ID=212;Target "Motif:(TTCTTG)n" 1 39
tig0004	RepeatMasker	dispersed_repeat	131636	131714	34	+	.	ID=213;Target "Motif:(TCG)n" 1 79
tig0004	RepeatMasker	dispersed_repeat	135720	135754	9.2	+	.	ID=214;Target "Motif:(TACA)n" 1 35
tig0004	RepeatMasker	dispersed_repeat	135871	135898	12.6	+	.	ID=215;Target "Motif:(AT)n" 1 27
tig0004	RepeatMasker	dispersed_repeat	136163	136186	13.7	+	.	ID=216;Target "Motif:(A)n" 1 24
tig0004	RepeatMasker	dispersed_repeat	136283	136304	10	+	.	ID=217;Target "Motif:(A)n" 1 22
tig0004	RepeatMasker	dispersed_repeat	136355	136399	18.3	+	.	ID=218;Target "Motif:(ATCAG)n" 1 44
tig0004	RepeatMasker	dispersed_repeat	138343	138395	3.9	+	.	ID=219;Target "Motif:(CTGG)n" 1 53
tig0004	RepeatMasker	dispersed_repeat	139343	139366	13.9	+	.	ID=220;Target "Motif:(GGC)n" 1 24
tig0004	RepeatMasker	dispersed_repeat	139691	139714	13.9	+	.	ID=221;Target "Motif:(T)n" 1 24
tig0004	RepeatMasker	dispersed_repeat	139768	139793	4	+	.	ID=222;Target "Motif:(CACG)n" 1 27
tig0004	RepeatMasker	dispersed_repeat	140409	140442	14.3	+	.	ID=223;Target "Motif:(CAC)n" 1 33
tig0004	RepeatMasker	dispersed_repeat	141824	141853	15.8	+	.	ID=224;Target "Motif:(AC)n" 1 29
tig0004	RepeatMasker	dispersed_repeat	144981	145016	12.1	+	.	ID=225;Target "Motif:(CAA)n" 1 36
tig0004	RepeatMasker	dispersed_repeat	145089	145116	12.1	+	.	ID=226;Target "Motif:(A)n" 1 28
tig0004	RepeatMasker	dispersed_repeat	147301	147342	22	+	.	ID=227;Target "Motif:(TGT)n" 1 43
tig0004	RepeatMasker	dispersed_repeat	147503	147532	15.8	+	.	ID=228;Target "Motif:(CACAA)n" 1 29
tig0004	RepeatMasker	dispersed_repeat	147778	147805	0	+	.	ID=229;Target "Motif:(CTTTT)n" 1 28
tig0004	RepeatMasker	dispersed_repeat	148689	148740	23.2	+	.	ID=230;Target "Motif:(TGT)n" 1 51
tig0004	RepeatMasker	dispersed_repeat	148997	149045	22.9	+	.	ID=231;Target "Motif:A-rich" 1 49
tig0004	RepeatMasker	dispersed_repeat	153514	153542	0	+	.	ID=232;Target "Motif:(TGC)n" 1 29
tig0004	RepeatMasker	dispersed_repeat	155718	155765	19.7	+	.	ID=233;Target "Motif:(TGT)n" 1 44
tig0004	RepeatMasker	dispersed_repeat	155799	155834	9.1	+	.	ID=234;Target "Motif:(T)n" 1 36
tig0004	RepeatMasker	dispersed_repeat	157129	157146	0	+	.	ID=235;Target "Motif:(GA)n" 1 18
tig0004	RepeatMasker	dispersed_repeat	157636	157660	0	+	.	ID=236;Target "Motif:(CAA)n" 1 25
tig0004	RepeatMasker	dispersed_repeat	158932	158968	17.1	+	.	ID=237;Target "Motif:(CAATGG)n" 1 35
tig0004	RepeatMasker	dispersed_repeat	160296	160342	12.1	+	.	ID=238;Target "Motif:A-rich" 1 48
tig0004	RepeatMasker	dispersed_repeat	163724	163761	14.7	+	.	ID=239;Target "Motif:(CAA)n" 1 39
tig0004	RepeatMasker	dispersed_repeat	163860	163888	11.1	+	.	ID=240;Target "Motif:(AT)n" 1 31
tig0004	RepeatMasker	dispersed_repeat	164225	164248	0	+	.	ID=241;Target "Motif:(GGCT)n" 1 24
tig0004	RepeatMasker	dispersed_repeat	164294	164322	8.4	+	.	ID=242;Target "Motif:GA-rich" 1 27
tig0004	RepeatMasker	dispersed_repeat	164417	164451	24.7	+	.	ID=243;Target "Motif:(T)n" 1 35
tig0004	RepeatMasker	dispersed_repeat	165593	165625	17	+	.	ID=244;Target "Motif:(AAT)n" 1 33
tig0004	RepeatMasker	dispersed_repeat	167707	167742	23.1	+	.	ID=245;Target "Motif:A-rich" 1 36
tig0004	RepeatMasker	dispersed_repeat	170335	170366	21.6	+	.	ID=246;Target "Motif:(AGGACG)n" 1 32
tig0004	RepeatMasker	dispersed_repeat	171319	171340	0	+	.	ID=247;Target "Motif:(CTG)n" 1 23
tig0004	RepeatMasker	dispersed_repeat	171582	171603	9.7	+	.	ID=248;Target "Motif:(GAAG)n" 1 22
tig0004	RepeatMasker	dispersed_repeat	172328	172361	13	+	.	ID=249;Target "Motif:GA-rich" 1 36
tig0004	RepeatMasker	dispersed_repeat	174048	174128	27.2	+	.	ID=250;Target "Motif:(TCT)n" 1 83
tig0004	RepeatMasker	dispersed_repeat	177004	177031	4	+	.	ID=251;Target "Motif:(AAGG)n" 1 27
tig0004	RepeatMasker	dispersed_repeat	185637	185667	6.9	+	.	ID=252;Target "Motif:(AGCGCC)n" 1 31
tig0004	RepeatMasker	dispersed_repeat	186685	186704	5.2	+	.	ID=253;Target "Motif:(CAC)n" 1 20
tig0004	RepeatMasker	dispersed_repeat	187609	187649	26.1	+	.	ID=254;Target "Motif:(GGCGGT)n" 1 41
tig0004	RepeatMasker	dispersed_repeat	188467	188500	16.9	+	.	ID=255;Target "Motif:(GTCCGTT)n" 1 36
tig0004	RepeatMasker	dispersed_repeat	190204	190255	21.4	+	.	ID=256;Target "Motif:(CGA)n" 1 52
tig0004	RepeatMasker	dispersed_repeat	191605	191638	21.1	+	.	ID=257;Target "Motif:(GTCCTC)n" 1 34
tig0004	RepeatMasker	dispersed_repeat	191907	191955	16.6	+	.	ID=258;Target "Motif:(TTC)n" 1 49
tig0004	RepeatMasker	dispersed_repeat	192153	192159	27.1	+	.	ID=259;Target "Motif:(TCT)n" 1 64
tig0004	RepeatMasker	dispersed_repeat	192160	192216	30.3	+	.	ID=260;Target "Motif:(TT)n" 1 57
tig0004	RepeatMasker	dispersed_repeat	192321	192365	17.5	+	.	ID=261;Target "Motif:A-rich" 1 47
tig0004	RepeatMasker	dispersed_repeat	196911	196951	11	+	.	ID=262;Target "Motif:(CTT)n" 1 41
tig0004	RepeatMasker	dispersed_repeat	197738	197782	14.7	+	.	ID=263;Target "Motif:(TTTTAT)n" 1 47
tig0004	RepeatMasker	dispersed_repeat	197902	197927	8.1	+	.	ID=264;Target "Motif:(CA)n" 1 26
tig0004	RepeatMasker	dispersed_repeat	198447	198488	13	+	.	ID=265;Target "Motif:(AAGCCAA)n" 1 44
tig0004	RepeatMasker	dispersed_repeat	201824	201852	8.7	+	.	ID=266;Target "Motif:(TTTGT)n" 1 27
tig0004	RepeatMasker	dispersed_repeat	203355	203385	18.2	+	.	ID=267;Target "Motif:A-rich" 1 31
tig0004	RepeatMasker	dispersed_repeat	206609	206630	10	+	.	ID=268;Target "Motif:(AT)n" 1 22
tig0004	RepeatMasker	dispersed_repeat	209217	209241	4.5	+	.	ID=269;Target "Motif:(TGTC)n" 1 25
tig0004	RepeatMasker	dispersed_repeat	209831	209876	14.4	+	.	ID=270;Target "Motif:(TCT)n" 1 43
tig0004	RepeatMasker	dispersed_repeat	210212	210253	7.7	+	.	ID=271;Target "Motif:(CCTT)n" 1 44
tig0004	RepeatMasker	dispersed_repeat	210762	210806	12.6	+	.	ID=272;Target "Motif:(CTGCCG)n" 1 44
tig0004	RepeatMasker	dispersed_repeat	212408	212437	15	+	.	ID=273;Target "Motif:(TC)n" 1 31
tig0004	RepeatMasker	dispersed_repeat	213748	213788	16.4	+	.	ID=274;Target "Motif:(AAC)n" 1 41
tig0004	RepeatMasker	dispersed_repeat	217300	217333	3	+	.	ID=275;Target "Motif:(GCCA)n" 1 36
##sequence-region tig0006 1 11968
tig0006	RepeatMasker	dispersed_repeat	1	821	6.5	-	.	ID=276;Target "Motif:rnd-1_family-5" 1 822
tig0006	RepeatMasker	dispersed_repeat	823	2032	7.8	-	.	ID=277;Target "Motif:rnd-2_family-5" 1 1210
tig0006	RepeatMasker	dispersed_repeat	2034	3740	6.4	-	.	ID=278;Target "Motif:rnd-1_family-1" 1 1707
tig0006	RepeatMasker	dispersed_repeat	3741	4078	3.5	-	.	ID=279;Target "Motif:rnd-2_family-212" 1 338
tig0006	RepeatMasker	dispersed_repeat	4080	4327	9.3	+	.	ID=280;Target "Motif:rnd-1_family-8" 28 275
tig0006	RepeatMasker	dispersed_repeat	6544	7055	17.7	-	.	ID=281;Target "Motif:rnd-1_family-2" 4802 5197
tig0006	RepeatMasker	dispersed_repeat	7056	7084	10.3	+	.	ID=282;Target "Motif:rnd-1_family-58" 1 29
tig0006	RepeatMasker	dispersed_repeat	7089	7558	22.5	+	.	ID=283;Target "Motif:rnd-1_family-2" 4037 4514
tig0006	RepeatMasker	dispersed_repeat	7560	7610	23.1	+	.	ID=284;Target "Motif:(TA)n" 1 53
tig0006	RepeatMasker	dispersed_repeat	7613	7838	1.9	-	.	ID=285;Target "Motif:rnd-2_family-15" 4126 4372
tig0006	RepeatMasker	dispersed_repeat	7839	7872	3.2	+	.	ID=286;Target "Motif:(TA)n" 1 33
tig0006	RepeatMasker	dispersed_repeat	7873	11967	1.9	-	.	ID=285;Target "Motif:rnd-2_family-15" 14 4125
##sequence-region tig0007 1 137451
tig0007	RepeatMasker	dispersed_repeat	1224	1261	15.7	+	.	ID=287;Target "Motif:(CTC)n" 1 39
tig0007	RepeatMasker	dispersed_repeat	1901	1928	16.8	+	.	ID=288;Target "Motif:(T)n" 1 28
tig0007	RepeatMasker	dispersed_repeat	3922	4003	14.6	+	.	ID=289;Target "Motif:rnd-1_family-24" 2 84
tig0007	RepeatMasker	dispersed_repeat	6929	6955	16.6	+	.	ID=290;Target "Motif:A-rich" 1 27
tig0007	RepeatMasker	dispersed_repeat	9863	9930	13.1	+	.	ID=291;Target "Motif:(GTTGCA)n" 1 63
tig0007	RepeatMasker	dispersed_repeat	10274	10307	3.2	+	.	ID=292;Target "Motif:(TGCTGT)n" 1 35
tig0007	RepeatMasker	dispersed_repeat	10350	10361	11.2	+	.	ID=293;Target "Motif:(TGTGG)n" 1 39
tig0007	RepeatMasker	dispersed_repeat	10362	10392	6.9	+	.	ID=294;Target "Motif:(TGG)n" 1 33
tig0007	RepeatMasker	dispersed_repeat	10534	10558	0	+	.	ID=295;Target "Motif:(GCTG)n" 1 28
tig0007	RepeatMasker	dispersed_repeat	10598	10651	16.5	+	.	ID=296;Target "Motif:(ACTC)n" 1 58
tig0007	RepeatMasker	dispersed_repeat	10771	10817	17.4	+	.	ID=297;Target "Motif:A-rich" 1 46
tig0007	RepeatMasker	dispersed_repeat	11213	11237	8.7	+	.	ID=298;Target "Motif:(CCAGC)n" 1 26
tig0007	RepeatMasker	dispersed_repeat	20144	20177	24.1	+	.	ID=299;Target "Motif:GA-rich" 1 34
tig0007	RepeatMasker	dispersed_repeat	20818	20874	14	+	.	ID=300;Target "Motif:A-rich" 1 59
tig0007	RepeatMasker	dispersed_repeat	22053	22097	29.6	+	.	ID=301;Target "Motif:GA-rich" 1 45
tig0007	RepeatMasker	dispersed_repeat	26137	26176	19.9	+	.	ID=302;Target "Motif:(TACTTAG)n" 1 42
tig0007	RepeatMasker	dispersed_repeat	30526	30551	12.5	+	.	ID=303;Target "Motif:(CAT)n" 1 26
tig0007	RepeatMasker	dispersed_repeat	33077	33089	17.8	+	.	ID=304;Target "Motif:(CCA)n" 1 23
tig0007	RepeatMasker	dispersed_repeat	33090	33116	3.9	+	.	ID=305;Target "Motif:(CACCG)n" 1 29
tig0007	RepeatMasker	dispersed_repeat	33117	33132	17.8	+	.	ID=304;Target "Motif:(CCA)n" 24 55
tig0007	RepeatMasker	dispersed_repeat	33559	33588	19.1	+	.	ID=306;Target "Motif:(GCG)n" 1 30
tig0007	RepeatMasker	dispersed_repeat	33620	33641	4.7	+	.	ID=307;Target "Motif:(TGG)n" 1 22
tig0007	RepeatMasker	dispersed_repeat	33849	33907	22.1	+	.	ID=308;Target "Motif:(AGCGGC)n" 1 59
tig0007	RepeatMasker	dispersed_repeat	33926	33946	5	+	.	ID=309;Target "Motif:(CAA)n" 1 21
tig0007	RepeatMasker	dispersed_repeat	34154	34177	0	+	.	ID=310;Target "Motif:(GTC)n" 1 24
tig0007	RepeatMasker	dispersed_repeat	34751	34784	13	+	.	ID=311;Target "Motif:(CAA)n" 1 34
tig0007	RepeatMasker	dispersed_repeat	37781	37817	11.9	+	.	ID=312;Target "Motif:(TGA)n" 1 37
tig0007	RepeatMasker	dispersed_repeat	38075	38101	17.6	+	.	ID=313;Target "Motif:(TGA)n" 1 27
tig0007	RepeatMasker	dispersed_repeat	38174	38221	11.8	+	.	ID=314;Target "Motif:(CGACGA)n" 1 48
tig0007	RepeatMasker	dispersed_repeat	38432	38461	19.6	+	.	ID=315;Target "Motif:(GTC)n" 1 30
tig0007	RepeatMasker	dispersed_repeat	38534	38565	21.6	+	.	ID=316;Target "Motif:(TGGCAA)n" 1 32
tig0007	RepeatMasker	dispersed_repeat	38781	38816	12.8	+	.	ID=317;Target "Motif:(GTT)n" 1 37
tig0007	RepeatMasker	dispersed_repeat	39490	39519	11.7	+	.	ID=318;Target "Motif:(TTTCC)n" 1 30
tig0007	RepeatMasker	dispersed_repeat	39525	39552	7.5	+	.	ID=319;Target "Motif:(AATGA)n" 1 28
tig0007	RepeatMasker	dispersed_repeat	40374	40414	22.6	+	.	ID=320;Target "Motif:(AGC)n" 1 41
tig0007	RepeatMasker	dispersed_repeat	40623	40663	18.9	+	.	ID=321;Target "Motif:(CTTTT)n" 1 39
tig0007	RepeatMasker	dispersed_repeat	40829	40870	7.6	+	.	ID=322;Target "Motif:(CTCGC)n" 1 42
tig0007	RepeatMasker	dispersed_repeat	41290	41409	23.9	+	.	ID=323;Target "Motif:GA-rich" 1 121
tig0007	RepeatMasker	dispersed_repeat	43702	43747	17.1	+	.	ID=324;Target "Motif:(CCACAT)n" 1 50
tig0007	RepeatMasker	dispersed_repeat	44266	44302	11.7	+	.	ID=325;Target "Motif:(GAA)n" 1 37
tig0007	RepeatMasker	dispersed_repeat	44596	44627	10.4	+	.	ID=326;Target "Motif:(GAA)n" 1 32
tig0007	RepeatMasker	dispersed_repeat	44884	44912	11.1	+	.	ID=327;Target "Motif:(TGGTG)n" 1 29
tig0007	RepeatMasker	dispersed_repeat	44945	44971	0	+	.	ID=328;Target "Motif:(AT)n" 1 27
tig0007	RepeatMasker	dispersed_repeat	44990	45042	17.7	+	.	ID=329;Target "Motif:(TTTCTTT)n" 1 54
tig0007	RepeatMasker	dispersed_repeat	45189	45208	0	+	.	ID=330;Target "Motif:(TA)n" 1 19
tig0007	RepeatMasker	dispersed_repeat	45245	45304	7.8	+	.	ID=331;Target "Motif:A-rich" 1 59
tig0007	RepeatMasker	dispersed_repeat	45378	45429	17.4	+	.	ID=332;Target "Motif:(TTAAGG)n" 1 52
tig0007	RepeatMasker	dispersed_repeat	45478	45507	11.5	+	.	ID=333;Target "Motif:(TATAC)n" 1 29
tig0007	RepeatMasker	dispersed_repeat	45567	45594	7.6	+	.	ID=334;Target "Motif:(TTGAC)n" 1 28
tig0007	RepeatMasker	dispersed_repeat	45672	45722	22.8	+	.	ID=335;Target "Motif:(TATA)n" 1 52
tig0007	RepeatMasker	dispersed_repeat	46118	46142	8.7	+	.	ID=336;Target "Motif:(CTT)n" 1 26
tig0007	RepeatMasker	dispersed_repeat	46687	46713	16.5	+	.	ID=337;Target "Motif:(GTC)n" 1 27
tig0007	RepeatMasker	dispersed_repeat	47689	47773	15.6	+	.	ID=338;Target "Motif:(GTGATG)n" 1 95
tig0007	RepeatMasker	dispersed_repeat	48160	48194	0	+	.	ID=339;Target "Motif:(ATGTACT)n" 1 34
tig0007	RepeatMasker	dispersed_repeat	51992	51997	41.8	+	.	ID=340;Target "Motif:(GCCGCT)n" 1 11
tig0007	RepeatMasker	dispersed_repeat	51998	52050	27.8	+	.	ID=341;Target "Motif:(TGC)n" 1 53
tig0007	RepeatMasker	dispersed_repeat	52051	52091	41.8	+	.	ID=340;Target "Motif:(GCCGCT)n" 12 100
tig0007	RepeatMasker	dispersed_repeat	52894	53028	24.7	+	.	ID=342;Target "Motif:(TTTCT)n" 1 132
tig0007	RepeatMasker	dispersed_repeat	54878	54909	3.2	+	.	ID=343;Target "Motif:(ATCC)n" 1 32
tig0007	RepeatMasker	dispersed_repeat	55013	55072	12.9	+	.	ID=344;Target "Motif:(AACAGA)n" 1 58
tig0007	RepeatMasker	dispersed_repeat	56097	56140	18.8	+	.	ID=345;Target "Motif:GA-rich" 1 45
tig0007	RepeatMasker	dispersed_repeat	62111	62144	20.2	+	.	ID=346;Target "Motif:(TTC)n" 1 34
tig0007	RepeatMasker	dispersed_repeat	65313	65337	4.5	+	.	ID=347;Target "Motif:(TTCT)n" 1 25
tig0007	RepeatMasker	dispersed_repeat	65348	65392	12	+	.	ID=348;Target "Motif:(CTGGTG)n" 1 48
tig0007	RepeatMasker	dispersed_repeat	65479	65528	18.8	+	.	ID=349;Target "Motif:(CGTCTC)n" 1 53
tig0007	RepeatMasker	dispersed_repeat	66114	66159	15.7	+	.	ID=350;Target "Motif:(TGGTGC)n" 1 46
tig0007	RepeatMasker	dispersed_repeat	66544	66605	34.1	+	.	ID=351;Target "Motif:(TGTTGA)n" 1 63
tig0007	RepeatMasker	dispersed_repeat	66801	66841	15	+	.	ID=352;Target "Motif:(TGCTGT)n" 1 41
tig0007	RepeatMasker	dispersed_repeat	66850	66891	25.6	+	.	ID=353;Target "Motif:(TCATCC)n" 1 42
tig0007	RepeatMasker	dispersed_repeat	67442	67491	17	+	.	ID=354;Target "Motif:GA-rich" 1 49
tig0007	RepeatMasker	dispersed_repeat	67533	67600	19.5	+	.	ID=355;Target "Motif:(TTCCCT)n" 1 63
tig0007	RepeatMasker	dispersed_repeat	67660	67684	4.2	+	.	ID=356;Target "Motif:(TTC)n" 1 25
tig0007	RepeatMasker	dispersed_repeat	67685	67693	10.1	+	.	ID=357;Target "Motif:(TTTTCT)n" 3 34
tig0007	RepeatMasker	dispersed_repeat	68276	68322	28.2	+	.	ID=358;Target "Motif:A-rich" 1 47
tig0007	RepeatMasker	dispersed_repeat	68410	68439	10.7	+	.	ID=359;Target "Motif:(TACA)n" 1 31
tig0007	RepeatMasker	dispersed_repeat	72128	72176	15.5	+	.	ID=360;Target "Motif:(CGTCAC)n" 1 46
tig0007	RepeatMasker	dispersed_repeat	72992	73022	18.2	+	.	ID=361;Target "Motif:(GAT)n" 1 31
tig0007	RepeatMasker	dispersed_repeat	73024	73049	0	+	.	ID=362;Target "Motif:(GATGAG)n" 1 26
tig0007	RepeatMasker	dispersed_repeat	75859	75890	14	+	.	ID=363;Target "Motif:(AGAGGA)n" 1 32
tig0007	RepeatMasker	dispersed_repeat	76148	76173	0	+	.	ID=364;Target "Motif:(TGT)n" 1 25
tig0007	RepeatMasker	dispersed_repeat	77855	77886	6.6	+	.	ID=365;Target "Motif:(CAGCAA)n" 1 32
tig0007	RepeatMasker	dispersed_repeat	78143	78181	27.6	+	.	ID=366;Target "Motif:(TCGGCA)n" 1 39
tig0007	RepeatMasker	dispersed_repeat	84838	88302	2.9	+	.	ID=367;Target "Motif:rnd-1_family-27" 1 3467
tig0007	RepeatMasker	dispersed_repeat	92772	92829	34.5	+	.	ID=368;Target "Motif:(GGTGCT)n" 1 58
tig0007	RepeatMasker	dispersed_repeat	101707	101789	20.5	+	.	ID=369;Target "Motif:rnd-1_family-36" 45 138
tig0007	RepeatMasker	dispersed_repeat	110306	110326	0	+	.	ID=370;Target "Motif:(TA)n" 1 21
tig0007	RepeatMasker	dispersed_repeat	119922	120315	3.8	+	.	ID=371;Target "Motif:rnd-1_family-8" 13 437
tig0007	RepeatMasker	dispersed_repeat	120317	121602	2.9	+	.	ID=372;Target "Motif:rnd-3_family-41" 1 1301
tig0007	RepeatMasker	dispersed_repeat	121604	122058	2.2	-	.	ID=373;Target "Motif:rnd-1_family-11" 361 815
tig0007	RepeatMasker	dispersed_repeat	122030	122544	1.1	+	.	ID=374;Target "Motif:rnd-1_family-15" 2 510
tig0007	RepeatMasker	dispersed_repeat	122545	122909	3.3	-	.	ID=373;Target "Motif:rnd-1_family-11" 1 365
tig0007	RepeatMasker	dispersed_repeat	122911	124559	2.5	-	.	ID=375;Target "Motif:rnd-2_family-23" 1 1650
tig0007	RepeatMasker	dispersed_repeat	124560	125211	1.1	+	.	ID=376;Target "Motif:rnd-1_family-13" 1 657
tig0007	RepeatMasker	dispersed_repeat	125213	125327	5.2	-	.	ID=377;Target "Motif:rnd-3_family-285" 1 115
tig0007	RepeatMasker	dispersed_repeat	125329	125972	2	-	.	ID=378;Target "Motif:rnd-1_family-26" 1 644
tig0007	RepeatMasker	dispersed_repeat	125973	127658	2.6	-	.	ID=379;Target "Motif:rnd-2_family-212" 1 1686
tig0007	RepeatMasker	dispersed_repeat	127660	127908	8.5	+	.	ID=380;Target "Motif:rnd-1_family-8" 28 275
tig0007	RepeatMasker	dispersed_repeat	131075	131110	23.2	+	.	ID=381;Target "Motif:(CGTGTG)n" 1 36
tig0007	RepeatMasker	dispersed_repeat	134323	134345	0	+	.	ID=382;Target "Motif:(CTG)n" 1 23
tig0007	RepeatMasker	dispersed_repeat	134495	134517	4.5	+	.	ID=383;Target "Motif:(GAC)n" 1 23
tig0007	RepeatMasker	dispersed_repeat	136509	136552	22.7	+	.	ID=384;Target "Motif:(ATAC)n" 1 43
##sequence-region tig0008 1 17289
tig0008	RepeatMasker	dispersed_repeat	1	1924	9.8	+	.	ID=385;Target "Motif:rnd-1_family-0" 7649 9573
tig0008	RepeatMasker	dispersed_repeat	2047	2070	14.9	-	.	ID=386;Target "Motif:rnd-1_family-17" 7919 7942
tig0008	RepeatMasker	dispersed_repeat	2071	8148	8.3	+	.	ID=387;Target "Motif:rnd-1_family-4" 1 6095
tig0008	RepeatMasker	dispersed_repeat	8152	8306	7.7	+	.	ID=388;Target "Motif:rnd-1_family-12" 1 155
tig0008	RepeatMasker	dispersed_repeat	8277	8743	9.9	+	.	ID=385;Target "Motif:rnd-1_family-0" 9799 10267
tig0008	RepeatMasker	dispersed_repeat	8745	9130	5.3	+	.	ID=389;Target "Motif:rnd-2_family-9" 1 376
tig0008	RepeatMasker	dispersed_repeat	9105	10723	4.9	+	.	ID=390;Target "Motif:rnd-2_family-14" 1 1619
tig0008	RepeatMasker	dispersed_repeat	10724	15336	4.8	-	.	ID=391;Target "Motif:rnd-1_family-0" 5647 10267
tig0008	RepeatMasker	dispersed_repeat	15336	15814	20.2	+	.	ID=392;Target "Motif:rnd-1_family-2" 4035 4523
tig0008	RepeatMasker	dispersed_repeat	15854	16078	2.5	-	.	ID=393;Target "Motif:rnd-2_family-15" 4111 4370
tig0008	RepeatMasker	dispersed_repeat	16079	16119	0	+	.	ID=394;Target "Motif:(TA)n" 1 41
tig0008	RepeatMasker	dispersed_repeat	16120	17289	2.5	-	.	ID=393;Target "Motif:rnd-2_family-15" 2939 4110
##sequence-region tig0009 1 11206
tig0009	RepeatMasker	dispersed_repeat	1	794	7.7	-	.	ID=395;Target "Motif:rnd-1_family-65" 1 795
tig0009	RepeatMasker	dispersed_repeat	775	1363	7.5	+	.	ID=396;Target "Motif:rnd-1_family-40" 1 589
tig0009	RepeatMasker	dispersed_repeat	1358	1574	8.3	-	.	ID=397;Target "Motif:rnd-1_family-1" 1 216
tig0009	RepeatMasker	dispersed_repeat	1576	2661	2.7	-	.	ID=398;Target "Motif:rnd-2_family-6" 1 1086
tig0009	RepeatMasker	dispersed_repeat	2663	3900	2.8	-	.	ID=399;Target "Motif:rnd-1_family-5" 1 1238
tig0009	RepeatMasker	dispersed_repeat	3902	5110	4.1	-	.	ID=400;Target "Motif:rnd-2_family-5" 2 1210
tig0009	RepeatMasker	dispersed_repeat	5113	6819	2.9	-	.	ID=401;Target "Motif:rnd-1_family-1" 1 1707
tig0009	RepeatMasker	dispersed_repeat	6838	7311	21.1	+	.	ID=402;Target "Motif:rnd-1_family-2" 4035 4514
tig0009	RepeatMasker	dispersed_repeat	7313	7363	23.1	+	.	ID=403;Target "Motif:(TA)n" 1 53
tig0009	RepeatMasker	dispersed_repeat	7366	7594	3	-	.	ID=404;Target "Motif:rnd-2_family-15" 4109 4372
tig0009	RepeatMasker	dispersed_repeat	7595	7635	0	+	.	ID=405;Target "Motif:(TA)n" 1 40
tig0009	RepeatMasker	dispersed_repeat	7636	11205	3	-	.	ID=404;Target "Motif:rnd-2_family-15" 538 4108
##sequence-region tig0011 1 5882
tig0011	RepeatMasker	dispersed_repeat	1	256	1.6	-	.	ID=406;Target "Motif:rnd-1_family-2" 4659 4914
tig0011	RepeatMasker	dispersed_repeat	257	4361	1.8	+	.	ID=407;Target "Motif:rnd-2_family-15" 1 4107
tig0011	RepeatMasker	dispersed_repeat	4362	4398	2.9	+	.	ID=408;Target "Motif:(TA)n" 1 36
tig0011	RepeatMasker	dispersed_repeat	4399	4627	1.8	+	.	ID=407;Target "Motif:rnd-2_family-15" 4108 4371
tig0011	RepeatMasker	dispersed_repeat	4630	4680	23.1	+	.	ID=409;Target "Motif:(AT)n" 1 53
tig0011	RepeatMasker	dispersed_repeat	4682	5154	22	-	.	ID=410;Target "Motif:rnd-1_family-2" 4035 4514
tig0011	RepeatMasker	dispersed_repeat	5154	5882	5.8	-	.	ID=411;Target "Motif:rnd-1_family-0" 1844 2577
##sequence-region tig0012 1 5325
tig0012	RepeatMasker	dispersed_repeat	593	1060	22.2	+	.	ID=412;Target "Motif:rnd-1_family-2" 4035 4514
tig0012	RepeatMasker	dispersed_repeat	1062	1110	24.2	+	.	ID=413;Target "Motif:(TA)n" 1 51
tig0012	RepeatMasker	dispersed_repeat	1113	5325	1.8	-	.	ID=414;Target "Motif:rnd-2_family-15" 165 4372
##sequence-region tig0013 1 82140
tig0013	RepeatMasker	dispersed_repeat	7840	7915	38	+	.	ID=415;Target "Motif:GA-rich" 1 76
tig0013	RepeatMasker	dispersed_repeat	9419	9443	0	+	.	ID=416;Target "Motif:(GTT)n" 1 25
tig0013	RepeatMasker	dispersed_repeat	10699	10738	20.5	+	.	ID=417;Target "Motif:(AGTAGGA)n" 1 42
tig0013	RepeatMasker	dispersed_repeat	11345	11395	13.4	+	.	ID=418;Target "Motif:(GCCCA)n" 1 53
tig0013	RepeatMasker	dispersed_repeat	12134	12181	18.9	+	.	ID=419;Target "Motif:GA-rich" 1 48
tig0013	RepeatMasker	dispersed_repeat	12389	12415	0	+	.	ID=420;Target "Motif:(TGT)n" 1 27
tig0013	RepeatMasker	dispersed_repeat	12754	12790	21.8	+	.	ID=421;Target "Motif:(AGATAG)n" 1 38
tig0013	RepeatMasker	dispersed_repeat	13380	13407	12.1	+	.	ID=422;Target "Motif:(TGG)n" 1 28
tig0013	RepeatMasker	dispersed_repeat	13398	13464	23.4	+	.	ID=423;Target "Motif:(TGGTCC)n" 1 70
tig0013	RepeatMasker	dispersed_repeat	14049	14105	33.9	+	.	ID=424;Target "Motif:(GTGGTT)n" 1 93
tig0013	RepeatMasker	dispersed_repeat	14106	14142	21.8	+	.	ID=425;Target "Motif:(GTT)n" 1 37
tig0013	RepeatMasker	dispersed_repeat	15355	15365	28.7	+	.	ID=426;Target "Motif:(TA)n" 1 12
tig0013	RepeatMasker	dispersed_repeat	15366	15395	0	+	.	ID=427;Target "Motif:(GT)n" 1 30
tig0013	RepeatMasker	dispersed_repeat	15396	15456	28.7	+	.	ID=428;Target "Motif:(TA)n" 1 60
tig0013	RepeatMasker	dispersed_repeat	16172	16198	4.5	+	.	ID=429;Target "Motif:(TGC)n" 1 25
tig0013	RepeatMasker	dispersed_repeat	18032	18057	8.3	+	.	ID=430;Target "Motif:(AT)n" 1 26
tig0013	RepeatMasker	dispersed_repeat	19312	19377	14.1	+	.	ID=431;Target "Motif:(CCAG)n" 1 62
tig0013	RepeatMasker	dispersed_repeat	25984	26011	4.3	+	.	ID=432;Target "Motif:(AAC)n" 1 26
tig0013	RepeatMasker	dispersed_repeat	30524	30563	17.7	+	.	ID=433;Target "Motif:A-rich" 1 40
tig0013	RepeatMasker	dispersed_repeat	34084	34132	20.1	+	.	ID=434;Target "Motif:(TGC)n" 1 48
tig0013	RepeatMasker	dispersed_repeat	34762	34790	15.6	+	.	ID=435;Target "Motif:(CATTG)n" 1 30
tig0013	RepeatMasker	dispersed_repeat	39095	39126	17.7	+	.	ID=436;Target "Motif:(GCATCA)n" 1 33
tig0013	RepeatMasker	dispersed_repeat	40966	40988	4.5	+	.	ID=437;Target "Motif:(CACC)n" 1 23
tig0013	RepeatMasker	dispersed_repeat	52031	52067	15.8	+	.	ID=438;Target "Motif:(TAACCC)n" 1 36
tig0013	RepeatMasker	dispersed_repeat	60582	60672	12	+	.	ID=439;Target "Motif:(T)n" 1 91
tig0013	RepeatMasker	dispersed_repeat	67918	67959	7	+	.	ID=440;Target "Motif:(GGT)n" 1 42
tig0013	RepeatMasker	dispersed_repeat	74065	74103	15.8	+	.	ID=441;Target "Motif:(CGAAGAG)n" 1 38
tig0013	RepeatMasker	dispersed_repeat	80317	80571	11.4	-	.	ID=442;Target "Motif:rnd-1_family-8" 28 282
tig0013	RepeatMasker	dispersed_repeat	80573	82140	2.5	+	.	ID=443;Target "Motif:rnd-2_family-212" 1 1568
##sequence-region tig0014 1 136553
tig0014	RepeatMasker	dispersed_repeat	2217	2256	17.7	+	.	ID=444;Target "Motif:(ATCGTC)n" 1 39
tig0014	RepeatMasker	dispersed_repeat	4319	4340	0	+	.	ID=445;Target "Motif:(GACG)n" 1 22
tig0014	RepeatMasker	dispersed_repeat	15082	15115	3	+	.	ID=446;Target "Motif:(TC)n" 1 35
tig0014	RepeatMasker	dispersed_repeat	15287	15311	4.5	+	.	ID=447;Target "Motif:(AAGA)n" 1 25
tig0014	RepeatMasker	dispersed_repeat	15312	15337	0	+	.	ID=448;Target "Motif:(AAGG)n" 1 26
tig0014	RepeatMasker	dispersed_repeat	15594	15619	0	+	.	ID=449;Target "Motif:(CTGTC)n" 1 26
tig0014	RepeatMasker	dispersed_repeat	15705	15730	0	+	.	ID=450;Target "Motif:(T)n" 1 26
tig0014	RepeatMasker	dispersed_repeat	15731	15798	20.9	+	.	ID=451;Target "Motif:(CAA)n" 1 67
tig0014	RepeatMasker	dispersed_repeat	15847	15967	34.4	+	.	ID=452;Target "Motif:A-rich" 1 119
tig0014	RepeatMasker	dispersed_repeat	15897	15950	14.2	+	.	ID=453;Target "Motif:GA-rich" 1 57
tig0014	RepeatMasker	dispersed_repeat	17586	17611	0	+	.	ID=454;Target "Motif:(GACGAG)n" 1 26
tig0014	RepeatMasker	dispersed_repeat	17612	17625	4.8	+	.	ID=455;Target "Motif:(GGC)n" 1 14
tig0014	RepeatMasker	dispersed_repeat	19002	19026	0	+	.	ID=456;Target "Motif:(TGC)n" 1 25
tig0014	RepeatMasker	dispersed_repeat	19135	19181	9.1	+	.	ID=457;Target "Motif:(CATA)n" 1 50
tig0014	RepeatMasker	dispersed_repeat	21175	21206	6.7	+	.	ID=458;Target "Motif:(GGCT)n" 1 32
tig0014	RepeatMasker	dispersed_repeat	21637	21665	11.1	+	.	ID=459;Target "Motif:(AAGGC)n" 1 29
tig0014	RepeatMasker	dispersed_repeat	22508	22559	10.5	+	.	ID=460;Target "Motif:(GCCAGACT)n" 1 52
tig0014	RepeatMasker	dispersed_repeat	23603	23644	19.9	+	.	ID=461;Target "Motif:(CTCTCC)n" 1 42
tig0014	RepeatMasker	dispersed_repeat	25875	25930	24.6	+	.	ID=462;Target "Motif:(GCGAGGC)n" 1 56
tig0014	RepeatMasker	dispersed_repeat	28035	28052	0	+	.	ID=463;Target "Motif:(AT)n" 1 18
tig0014	RepeatMasker	dispersed_repeat	30876	30896	5	+	.	ID=464;Target "Motif:(TA)n" 1 21
tig0014	RepeatMasker	dispersed_repeat	31225	31447	24.8	+	.	ID=465;Target "Motif:rnd-1_family-22" 27 222
tig0014	RepeatMasker	dispersed_repeat	31703	31748	20.8	+	.	ID=466;Target "Motif:(CTTT)n" 1 48
tig0014	RepeatMasker	dispersed_repeat	32386	32418	21.3	+	.	ID=467;Target "Motif:(TCCA)n" 1 33
tig0014	RepeatMasker	dispersed_repeat	32421	32524	25.3	+	.	ID=468;Target "Motif:(CTTTGTT)n" 1 100
tig0014	RepeatMasker	dispersed_repeat	33547	33556	30.4	+	.	ID=469;Target "Motif:(GGT)n" 1 22
tig0014	RepeatMasker	dispersed_repeat	33557	33595	8.2	+	.	ID=470;Target "Motif:(GCT)n" 1 40
tig0014	RepeatMasker	dispersed_repeat	33596	33611	30.4	+	.	ID=469;Target "Motif:(GGT)n" 23 65
tig0014	RepeatMasker	dispersed_repeat	35297	35334	15.3	+	.	ID=471;Target "Motif:(CTGT)n" 1 37
tig0014	RepeatMasker	dispersed_repeat	35690	35715	8.1	+	.	ID=472;Target "Motif:(TAA)n" 1 26
tig0014	RepeatMasker	dispersed_repeat	37034	37100	24.9	+	.	ID=473;Target "Motif:(TTG)n" 1 67
tig0014	RepeatMasker	dispersed_repeat	37141	37201	7.3	-	.	ID=474;Target "Motif:rnd-3_family-166" 60 117
tig0014	RepeatMasker	dispersed_repeat	37455	37486	13.9	+	.	ID=475;Target "Motif:(CCTCGC)n" 1 32
tig0014	RepeatMasker	dispersed_repeat	38951	38988	18.1	+	.	ID=476;Target "Motif:(CAGCAG)n" 1 38
tig0014	RepeatMasker	dispersed_repeat	40036	40080	16.3	+	.	ID=477;Target "Motif:(GTT)n" 1 43
tig0014	RepeatMasker	dispersed_repeat	40085	40106	10	+	.	ID=478;Target "Motif:(TA)n" 1 22
tig0014	RepeatMasker	dispersed_repeat	40292	40368	16.8	+	.	ID=479;Target "Motif:A-rich" 1 77
tig0014	RepeatMasker	dispersed_repeat	55249	55276	4	+	.	ID=480;Target "Motif:(AAC)n" 1 27
tig0014	RepeatMasker	dispersed_repeat	57031	57080	13.1	+	.	ID=481;Target "Motif:(TGGA)n" 1 56
tig0014	RepeatMasker	dispersed_repeat	58231	58296	34.1	+	.	ID=482;Target "Motif:(CGT)n" 1 66
tig0014	RepeatMasker	dispersed_repeat	72141	72162	0	+	.	ID=483;Target "Motif:(GCA)n" 1 22
tig0014	RepeatMasker	dispersed_repeat	72163	72187	0	+	.	ID=484;Target "Motif:(CAA)n" 1 25
tig0014	RepeatMasker	dispersed_repeat	72428	72459	0	+	.	ID=485;Target "Motif:(ATG)n" 1 32
tig0014	RepeatMasker	dispersed_repeat	73606	73634	0	+	.	ID=486;Target "Motif:(TGA)n" 1 29
tig0014	RepeatMasker	dispersed_repeat	80129	80166	12	+	.	ID=487;Target "Motif:(GTACTAG)n" 1 38
tig0014	RepeatMasker	dispersed_repeat	80970	81015	28.5	+	.	ID=488;Target "Motif:A-rich" 1 46
tig0014	RepeatMasker	dispersed_repeat	81514	81557	12.6	+	.	ID=489;Target "Motif:(TATTGTA)n" 1 44
tig0014	RepeatMasker	dispersed_repeat	94454	94486	17.5	+	.	ID=490;Target "Motif:(TGGC)n" 1 33
tig0014	RepeatMasker	dispersed_repeat	95334	95364	3.8	+	.	ID=491;Target "Motif:(TCTT)n" 1 31
tig0014	RepeatMasker	dispersed_repeat	95581	95598	0	+	.	ID=492;Target "Motif:(CT)n" 1 18
tig0014	RepeatMasker	dispersed_repeat	96094	96163	33.7	+	.	ID=493;Target "Motif:(TTGTTA)n" 1 70
tig0014	RepeatMasker	dispersed_repeat	96674	96707	10.3	+	.	ID=494;Target "Motif:(GT)n" 1 33
tig0014	RepeatMasker	dispersed_repeat	96835	96856	0	+	.	ID=495;Target "Motif:(AG)n" 1 22
tig0014	RepeatMasker	dispersed_repeat	98975	99085	1.8	+	.	ID=496;Target "Motif:(ATG)n" 1 111
tig0014	RepeatMasker	dispersed_repeat	103859	103898	21.2	+	.	ID=497;Target "Motif:(GCGGTT)n" 1 40
tig0014	RepeatMasker	dispersed_repeat	104100	104123	4.3	+	.	ID=498;Target "Motif:(GATT)n" 1 25
tig0014	RepeatMasker	dispersed_repeat	104525	104582	16.4	+	.	ID=499;Target "Motif:(TCACAA)n" 1 60
tig0014	RepeatMasker	dispersed_repeat	104602	104641	16.5	+	.	ID=500;Target "Motif:(TCTTTT)n" 1 37
tig0014	RepeatMasker	dispersed_repeat	108256	108307	26.2	+	.	ID=501;Target "Motif:GA-rich" 1 52
tig0014	RepeatMasker	dispersed_repeat	109303	109346	16.1	+	.	ID=502;Target "Motif:(GCT)n" 1 43
tig0014	RepeatMasker	dispersed_repeat	118920	118954	13.8	+	.	ID=503;Target "Motif:(TTTTC)n" 1 34
tig0014	RepeatMasker	dispersed_repeat	120449	120472	0	+	.	ID=504;Target "Motif:(GTAT)n" 1 25
tig0014	RepeatMasker	dispersed_repeat	121603	121636	24.4	+	.	ID=505;Target "Motif:(CCACCA)n" 1 34
tig0014	RepeatMasker	dispersed_repeat	124915	124936	9.7	+	.	ID=506;Target "Motif:(GTCC)n" 1 22
tig0014	RepeatMasker	dispersed_repeat	129047	129092	16	+	.	ID=507;Target "Motif:(CTTTT)n" 1 44
tig0014	RepeatMasker	dispersed_repeat	130386	130421	12.9	+	.	ID=508;Target "Motif:(GTCT)n" 1 35
tig0014	RepeatMasker	dispersed_repeat	130583	130632	31.1	+	.	ID=509;Target "Motif:GA-rich" 1 50
tig0014	RepeatMasker	dispersed_repeat	132202	132261	19.3	+	.	ID=510;Target "Motif:(CTG)n" 1 63
tig0014	RepeatMasker	dispersed_repeat	133976	134000	4.2	+	.	ID=511;Target "Motif:(GTG)n" 1 25
tig0014	RepeatMasker	dispersed_repeat	134002	134079	2.7	+	.	ID=512;Target "Motif:(TGT)n" 1 77
tig0014	RepeatMasker	dispersed_repeat	134165	134202	0	+	.	ID=513;Target "Motif:(CTG)n" 1 37
tig0014	RepeatMasker	dispersed_repeat	134849	134896	17	+	.	ID=514;Target "Motif:(GCTGG)n" 1 49
tig0014	RepeatMasker	dispersed_repeat	134960	135042	14.1	+	.	ID=515;Target "Motif:G-rich" 1 83
tig0014	RepeatMasker	dispersed_repeat	135043	135073	3.3	+	.	ID=516;Target "Motif:(GCAAC)n" 1 31
tig0014	RepeatMasker	dispersed_repeat	135386	135453	17.8	+	.	ID=517;Target "Motif:(GTACT)n" 1 65
tig0014	RepeatMasker	dispersed_repeat	135479	135515	0	+	.	ID=518;Target "Motif:(AGC)n" 1 37
tig0014	RepeatMasker	dispersed_repeat	135677	135715	5.6	+	.	ID=519;Target "Motif:(AGCAG)n" 1 39
tig0014	RepeatMasker	dispersed_repeat	135895	135951	11.4	+	.	ID=520;Target "Motif:(ACAG)n" 1 57
##sequence-region tig0015 1 122935
tig0015	RepeatMasker	dispersed_repeat	19558	19599	22.1	+	.	ID=521;Target "Motif:(TGT)n" 1 42
tig0015	RepeatMasker	dispersed_repeat	20229	20254	8.8	+	.	ID=522;Target "Motif:(TA)n" 1 25
tig0015	RepeatMasker	dispersed_repeat	27023	27116	26.6	+	.	ID=523;Target "Motif:rnd-1_family-22" 25 125
tig0015	RepeatMasker	dispersed_repeat	27166	27210	17.8	+	.	ID=524;Target "Motif:rnd-1_family-22" 5544 5588
tig0015	RepeatMasker	dispersed_repeat	34190	34257	24.9	+	.	ID=525;Target "Motif:(TCGGCA)n" 1 68
tig0015	RepeatMasker	dispersed_repeat	35540	35578	18.2	+	.	ID=526;Target "Motif:(GGT)n" 1 38
tig0015	RepeatMasker	dispersed_repeat	36431	36467	13.3	+	.	ID=527;Target "Motif:(CACAA)n" 1 36
tig0015	RepeatMasker	dispersed_repeat	41618	41661	10	+	.	ID=528;Target "Motif:(TGG)n" 1 44
tig0015	RepeatMasker	dispersed_repeat	43183	43207	4.1	+	.	ID=529;Target "Motif:(TTG)n" 1 25
tig0015	RepeatMasker	dispersed_repeat	45142	45165	4.3	+	.	ID=530;Target "Motif:(T)n" 1 24
tig0015	RepeatMasker	dispersed_repeat	45902	45942	20.5	+	.	ID=531;Target "Motif:(TGG)n" 1 40
tig0015	RepeatMasker	dispersed_repeat	46634	46677	24	+	.	ID=532;Target "Motif:(GGT)n" 1 45
tig0015	RepeatMasker	dispersed_repeat	50076	50130	15.7	+	.	ID=533;Target "Motif:(CAGCAC)n" 1 55
tig0015	RepeatMasker	dispersed_repeat	51126	51181	14.8	+	.	ID=534;Target "Motif:GA-rich" 1 58
tig0015	RepeatMasker	dispersed_repeat	51184	51219	12.1	+	.	ID=535;Target "Motif:(GAGGGAA)n" 1 37
tig0015	RepeatMasker	dispersed_repeat	51279	51309	3.3	+	.	ID=536;Target "Motif:(AAG)n" 1 31
tig0015	RepeatMasker	dispersed_repeat	51652	51687	13.6	+	.	ID=537;Target "Motif:(CCAAGC)n" 1 34
tig0015	RepeatMasker	dispersed_repeat	51851	51878	4	+	.	ID=538;Target "Motif:(CTGT)n" 1 28
tig0015	RepeatMasker	dispersed_repeat	52370	52406	9.2	+	.	ID=539;Target "Motif:(CACACC)n" 1 37
tig0015	RepeatMasker	dispersed_repeat	53458	53499	28.7	+	.	ID=540;Target "Motif:(TTT)n" 1 42
tig0015	RepeatMasker	dispersed_repeat	56628	56651	8.8	+	.	ID=541;Target "Motif:(CTG)n" 1 25
tig0015	RepeatMasker	dispersed_repeat	56758	56804	20.3	+	.	ID=542;Target "Motif:(GCGTGT)n" 1 46
tig0015	RepeatMasker	dispersed_repeat	59908	59932	0	+	.	ID=543;Target "Motif:(TGC)n" 1 25
tig0015	RepeatMasker	dispersed_repeat	60579	60627	0	+	.	ID=544;Target "Motif:(CA)n" 1 49
tig0015	RepeatMasker	dispersed_repeat	60630	60664	12.4	+	.	ID=545;Target "Motif:(ACGCAG)n" 1 35
tig0015	RepeatMasker	dispersed_repeat	60665	60670	22.4	+	.	ID=546;Target "Motif:(CACA)n" 2 43
tig0015	RepeatMasker	dispersed_repeat	62395	62434	16.4	+	.	ID=547;Target "Motif:GA-rich" 1 37
tig0015	RepeatMasker	dispersed_repeat	62712	62749	15.3	+	.	ID=548;Target "Motif:(GTGCGGC)n" 1 39
tig0015	RepeatMasker	dispersed_repeat	63201	63224	14.4	+	.	ID=549;Target "Motif:(A)n" 1 24
tig0015	RepeatMasker	dispersed_repeat	63705	63741	18.6	+	.	ID=550;Target "Motif:(CTG)n" 1 37
tig0015	RepeatMasker	dispersed_repeat	66153	66174	4.8	+	.	ID=551;Target "Motif:(CA)n" 1 22
tig0015	RepeatMasker	dispersed_repeat	66416	66459	20.5	+	.	ID=552;Target "Motif:(GGCC)n" 1 44
tig0015	RepeatMasker	dispersed_repeat	66490	66549	22.8	+	.	ID=553;Target "Motif:(AGACGC)n" 1 61
tig0015	RepeatMasker	dispersed_repeat	69569	69608	14	+	.	ID=554;Target "Motif:(CTCCAC)n" 1 40
tig0015	RepeatMasker	dispersed_repeat	70188	70228	19.6	+	.	ID=555;Target "Motif:(TGCCTTC)n" 1 43
tig0015	RepeatMasker	dispersed_repeat	70309	70365	5.8	+	.	ID=556;Target "Motif:(GAGCTGGCAA)n" 1 57
tig0015	RepeatMasker	dispersed_repeat	70841	70881	15.6	+	.	ID=557;Target "Motif:(TG)n" 1 40
tig0015	RepeatMasker	dispersed_repeat	73692	73728	11.7	+	.	ID=558;Target "Motif:(ATGCGGC)n" 1 37
tig0015	RepeatMasker	dispersed_repeat	74382	74421	2.6	+	.	ID=559;Target "Motif:(ATAC)n" 1 40
tig0015	RepeatMasker	dispersed_repeat	75381	75433	27.5	+	.	ID=560;Target "Motif:(TT)n" 1 53
tig0015	RepeatMasker	dispersed_repeat	75699	75749	28.2	+	.	ID=561;Target "Motif:(TCT)n" 1 50
tig0015	RepeatMasker	dispersed_repeat	89809	89826	0	+	.	ID=562;Target "Motif:(CGG)n" 1 18
tig0015	RepeatMasker	dispersed_repeat	90167	90197	3.3	+	.	ID=563;Target "Motif:(GCT)n" 1 31
tig0015	RepeatMasker	dispersed_repeat	93010	93039	18.9	+	.	ID=564;Target "Motif:(CCT)n" 1 30
tig0015	RepeatMasker	dispersed_repeat	94936	94980	9.6	+	.	ID=565;Target "Motif:(T)n" 1 45
tig0015	RepeatMasker	dispersed_repeat	100942	100965	13.9	+	.	ID=566;Target "Motif:(CTTT)n" 1 24
tig0015	RepeatMasker	dispersed_repeat	110930	110973	25.8	+	.	ID=567;Target "Motif:(TTCCC)n" 1 43
tig0015	RepeatMasker	dispersed_repeat	112357	112382	0	+	.	ID=568;Target "Motif:(AAGGAC)n" 1 26
tig0015	RepeatMasker	dispersed_repeat	112980	113020	10.6	+	.	ID=569;Target "Motif:(T)n" 1 41
tig0015	RepeatMasker	dispersed_repeat	113657	113676	0	+	.	ID=570;Target "Motif:(TA)n" 1 20
tig0015	RepeatMasker	dispersed_repeat	114039	114176	3.6	-	.	ID=571;Target "Motif:rnd-1_family-56" 89 225
tig0015	RepeatMasker	dispersed_repeat	114217	114261	24.5	+	.	ID=572;Target "Motif:(ATAATAC)n" 1 45
tig0015	RepeatMasker	dispersed_repeat	117561	117598	16.3	+	.	ID=573;Target "Motif:(CAG)n" 1 36
tig0015	RepeatMasker	dispersed_repeat	117727	117771	16.6	+	.	ID=574;Target "Motif:(ACA)n" 1 45
tig0015	RepeatMasker	dispersed_repeat	119960	120002	28.1	+	.	ID=575;Target "Motif:(CGT)n" 1 43
tig0015	RepeatMasker	dispersed_repeat	120522	120585	25.5	+	.	ID=576;Target "Motif:(TGG)n" 1 64
tig0015	RepeatMasker	dispersed_repeat	121774	121791	0	+	.	ID=577;Target "Motif:(AAG)n" 1 18
##sequence-region tig0016 1 128900
tig0016	RepeatMasker	dispersed_repeat	552	590	8.6	+	.	ID=578;Target "Motif:(GCCCGCA)n" 1 39
tig0016	RepeatMasker	dispersed_repeat	875	902	13.1	+	.	ID=579;Target "Motif:(CCTAA)n" 1 27
tig0016	RepeatMasker	dispersed_repeat	1062	1109	14.1	+	.	ID=580;Target "Motif:(GCTGCT)n" 1 48
tig0016	RepeatMasker	dispersed_repeat	2185	2211	7.8	+	.	ID=581;Target "Motif:(CAG)n" 1 27
tig0016	RepeatMasker	dispersed_repeat	3644	3678	9.4	+	.	ID=582;Target "Motif:(CTGCCG)n" 1 35
tig0016	RepeatMasker	dispersed_repeat	5241	5282	12.2	+	.	ID=583;Target "Motif:(T)n" 1 42
tig0016	RepeatMasker	dispersed_repeat	5307	5346	16.1	+	.	ID=584;Target "Motif:(CTTTC)n" 1 39
tig0016	RepeatMasker	dispersed_repeat	5456	5505	23.4	+	.	ID=585;Target "Motif:(CTAT)n" 1 52
tig0016	RepeatMasker	dispersed_repeat	5929	5951	9.3	+	.	ID=586;Target "Motif:(ATGG)n" 1 23
tig0016	RepeatMasker	dispersed_repeat	8370	8421	27.6	+	.	ID=587;Target "Motif:(TTT)n" 1 52
tig0016	RepeatMasker	dispersed_repeat	9265	9315	20.2	+	.	ID=588;Target "Motif:(TATA)n" 1 52
tig0016	RepeatMasker	dispersed_repeat	9433	9455	0	+	.	ID=589;Target "Motif:(AC)n" 1 23
tig0016	RepeatMasker	dispersed_repeat	12319	12419	23.8	-	.	ID=590;Target "Motif:rnd-3_family-166" 41 135
tig0016	RepeatMasker	dispersed_repeat	12774	12797	0	+	.	ID=591;Target "Motif:(CAG)n" 1 24
tig0016	RepeatMasker	dispersed_repeat	12896	12973	26.6	+	.	ID=592;Target "Motif:(TCT)n" 1 72
tig0016	RepeatMasker	dispersed_repeat	14189	14242	18.4	+	.	ID=593;Target "Motif:A-rich" 1 52
tig0016	RepeatMasker	dispersed_repeat	14368	14385	0	+	.	ID=594;Target "Motif:(T)n" 1 18
tig0016	RepeatMasker	dispersed_repeat	14821	14869	2.2	+	.	ID=595;Target "Motif:(TC)n" 1 48
tig0016	RepeatMasker	dispersed_repeat	15760	15788	7.3	+	.	ID=596;Target "Motif:(AACC)n" 1 29
tig0016	RepeatMasker	dispersed_repeat	16046	16072	3.9	+	.	ID=597;Target "Motif:(TCG)n" 1 27
tig0016	RepeatMasker	dispersed_repeat	16721	16770	6.7	+	.	ID=598;Target "Motif:(TTCTT)n" 1 51
tig0016	RepeatMasker	dispersed_repeat	17053	17089	20.2	+	.	ID=599;Target "Motif:(TCTTTTC)n" 1 36
tig0016	RepeatMasker	dispersed_repeat	17193	17223	14.5	+	.	ID=600;Target "Motif:(A)n" 1 31
tig0016	RepeatMasker	dispersed_repeat	17686	17708	4.9	+	.	ID=601;Target "Motif:(TA)n" 1 22
tig0016	RepeatMasker	dispersed_repeat	17756	17820	21.8	+	.	ID=602;Target "Motif:A-rich" 1 62
tig0016	RepeatMasker	dispersed_repeat	19136	19190	2	+	.	ID=603;Target "Motif:(GCA)n" 1 54
tig0016	RepeatMasker	dispersed_repeat	19249	19296	11	+	.	ID=604;Target "Motif:(AT)n" 1 44
tig0016	RepeatMasker	dispersed_repeat	19485	19517	10	+	.	ID=605;Target "Motif:(GCGCA)n" 1 33
tig0016	RepeatMasker	dispersed_repeat	19783	19875	1.1	+	.	ID=606;Target "Motif:(AGA)n" 1 94
tig0016	RepeatMasker	dispersed_repeat	20090	20159	25.7	+	.	ID=607;Target "Motif:(TG)n" 1 70
tig0016	RepeatMasker	dispersed_repeat	21484	21615	28.1	+	.	ID=608;Target "Motif:(GTAT)n" 1 131
tig0016	RepeatMasker	dispersed_repeat	21813	21842	14.7	+	.	ID=609;Target "Motif:(CGTG)n" 1 30
tig0016	RepeatMasker	dispersed_repeat	22045	22088	13.6	+	.	ID=610;Target "Motif:(GCTG)n" 1 45
tig0016	RepeatMasker	dispersed_repeat	22220	22258	2.6	+	.	ID=611;Target "Motif:(CCTGCAGCA)n" 1 39
tig0016	RepeatMasker	dispersed_repeat	23086	23115	0	+	.	ID=612;Target "Motif:(CAG)n" 1 29
tig0016	RepeatMasker	dispersed_repeat	24501	24521	5	+	.	ID=613;Target "Motif:(GA)n" 1 21
tig0016	RepeatMasker	dispersed_repeat	25140	25170	14.5	+	.	ID=614;Target "Motif:(A)n" 1 31
tig0016	RepeatMasker	dispersed_repeat	25564	25620	15	+	.	ID=615;Target "Motif:(CTGCCT)n" 1 58
tig0016	RepeatMasker	dispersed_repeat	25785	25823	5.6	+	.	ID=616;Target "Motif:(CTGCTTG)n" 1 38
tig0016	RepeatMasker	dispersed_repeat	25831	25854	4.3	+	.	ID=617;Target "Motif:(CGT)n" 1 24
tig0016	RepeatMasker	dispersed_repeat	26220	26270	2	+	.	ID=618;Target "Motif:(ACCTGGG)n" 1 55
tig0016	RepeatMasker	dispersed_repeat	29329	29351	9.3	+	.	ID=619;Target "Motif:(T)n" 1 23
tig0016	RepeatMasker	dispersed_repeat	30968	31007	13.7	+	.	ID=620;Target "Motif:(TGCCC)n" 1 40
tig0016	RepeatMasker	dispersed_repeat	31102	31128	0	+	.	ID=621;Target "Motif:(AGAC)n" 1 27
tig0016	RepeatMasker	dispersed_repeat	31557	31577	0	+	.	ID=622;Target "Motif:(GTT)n" 1 21
tig0016	RepeatMasker	dispersed_repeat	31789	31832	5.7	+	.	ID=623;Target "Motif:(TACTTT)n" 1 42
tig0016	RepeatMasker	dispersed_repeat	32413	32444	10.8	+	.	ID=624;Target "Motif:(TTTGT)n" 1 32
tig0016	RepeatMasker	dispersed_repeat	32722	32760	5.3	+	.	ID=625;Target "Motif:(ACAT)n" 1 39
tig0016	RepeatMasker	dispersed_repeat	32977	33018	16.8	+	.	ID=626;Target "Motif:(ACG)n" 1 43
tig0016	RepeatMasker	dispersed_repeat	33333	33352	17.7	+	.	ID=627;Target "Motif:(TGCTGT)n" 1 20
tig0016	RepeatMasker	dispersed_repeat	33353	33386	0	+	.	ID=628;Target "Motif:(TGC)n" 1 34
tig0016	RepeatMasker	dispersed_repeat	33387	33437	17.7	+	.	ID=629;Target "Motif:(TGCTGT)n" 3 53
tig0016	RepeatMasker	dispersed_repeat	33460	33489	7	+	.	ID=630;Target "Motif:(TGCCC)n" 1 30
tig0016	RepeatMasker	dispersed_repeat	33531	33537	15.3	+	.	ID=631;Target "Motif:(GCATGG)n" 1 22
tig0016	RepeatMasker	dispersed_repeat	33538	33579	15.8	+	.	ID=632;Target "Motif:G-rich" 1 42
tig0016	RepeatMasker	dispersed_repeat	33580	33585	15.3	+	.	ID=631;Target "Motif:(GCATGG)n" 23 49
tig0016	RepeatMasker	dispersed_repeat	33748	33778	10.4	+	.	ID=633;Target "Motif:(CAGCC)n" 1 31
tig0016	RepeatMasker	dispersed_repeat	34054	34105	24.9	+	.	ID=634;Target "Motif:A-rich" 1 55
tig0016	RepeatMasker	dispersed_repeat	34313	34332	0	+	.	ID=635;Target "Motif:(A)n" 1 20
tig0016	RepeatMasker	dispersed_repeat	34732	34798	16.2	+	.	ID=636;Target "Motif:(ACC)n" 1 66
tig0016	RepeatMasker	dispersed_repeat	34895	34948	28	+	.	ID=637;Target "Motif:(TCC)n" 1 54
tig0016	RepeatMasker	dispersed_repeat	35213	35291	23.3	+	.	ID=638;Target "Motif:(CTTTT)n" 1 77
tig0016	RepeatMasker	dispersed_repeat	35540	35568	7.2	+	.	ID=639;Target "Motif:(CT)n" 1 29
tig0016	RepeatMasker	dispersed_repeat	36979	37010	14.9	+	.	ID=640;Target "Motif:(CTTTT)n" 1 31
tig0016	RepeatMasker	dispersed_repeat	39875	39906	25.8	+	.	ID=641;Target "Motif:A-rich" 1 63
tig0016	RepeatMasker	dispersed_repeat	39907	39948	10.6	+	.	ID=642;Target "Motif:(A)n" 1 42
tig0016	RepeatMasker	dispersed_repeat	40083	40101	0	+	.	ID=643;Target "Motif:(TC)n" 1 19
tig0016	RepeatMasker	dispersed_repeat	40418	40456	5.3	+	.	ID=644;Target "Motif:(TA)n" 1 39
tig0016	RepeatMasker	dispersed_repeat	42596	42635	6.5	+	.	ID=645;Target "Motif:(CTGG)n" 1 36
tig0016	RepeatMasker	dispersed_repeat	45623	45660	21.4	+	.	ID=646;Target "Motif:A-rich" 1 38
tig0016	RepeatMasker	dispersed_repeat	45806	45841	19.2	+	.	ID=647;Target "Motif:A-rich" 1 36
tig0016	RepeatMasker	dispersed_repeat	46925	46946	4.8	+	.	ID=648;Target "Motif:(TA)n" 1 23
tig0016	RepeatMasker	dispersed_repeat	47442	47489	12.9	+	.	ID=649;Target "Motif:(GCCCA)n" 1 45
tig0016	RepeatMasker	dispersed_repeat	51047	51089	20.4	+	.	ID=650;Target "Motif:(GCTCCTT)n" 1 41
tig0016	RepeatMasker	dispersed_repeat	54307	54338	0	+	.	ID=651;Target "Motif:(GCT)n" 1 29
tig0016	RepeatMasker	dispersed_repeat	54476	54494	5.6	+	.	ID=652;Target "Motif:(TG)n" 1 19
tig0016	RepeatMasker	dispersed_repeat	60716	60735	0	+	.	ID=653;Target "Motif:(CTG)n" 1 20
tig0016	RepeatMasker	dispersed_repeat	61743	61767	29.3	+	.	ID=654;Target "Motif:(TAGTGG)n" 1 92
tig0016	RepeatMasker	dispersed_repeat	61768	61861	27.3	+	.	ID=655;Target "Motif:(GGT)n" 1 94
tig0016	RepeatMasker	dispersed_repeat	61862	61868	29.3	+	.	ID=654;Target "Motif:(TAGTGG)n" 93 126
tig0016	RepeatMasker	dispersed_repeat	64263	64297	13	+	.	ID=656;Target "Motif:(GCG)n" 1 38
tig0016	RepeatMasker	dispersed_repeat	66275	66308	16.7	+	.	ID=657;Target "Motif:GA-rich" 1 34
tig0016	RepeatMasker	dispersed_repeat	71560	71598	4.3	+	.	ID=658;Target "Motif:(AGA)n" 1 39
tig0016	RepeatMasker	dispersed_repeat	72371	72417	24.1	+	.	ID=659;Target "Motif:A-rich" 1 47
tig0016	RepeatMasker	dispersed_repeat	72543	72573	6.8	+	.	ID=660;Target "Motif:(TGTC)n" 1 32
tig0016	RepeatMasker	dispersed_repeat	73170	73196	4.1	+	.	ID=661;Target "Motif:(GT)n" 1 26
tig0016	RepeatMasker	dispersed_repeat	73366	73405	5.2	+	.	ID=662;Target "Motif:(AGTGGAC)n" 1 40
tig0016	RepeatMasker	dispersed_repeat	73478	73508	6.9	+	.	ID=663;Target "Motif:(CTA)n" 1 31
tig0016	RepeatMasker	dispersed_repeat	77126	77166	26	+	.	ID=664;Target "Motif:(CGACAC)n" 1 41
tig0016	RepeatMasker	dispersed_repeat	86933	86987	20.1	+	.	ID=665;Target "Motif:(CTT)n" 1 56
tig0016	RepeatMasker	dispersed_repeat	88192	88214	4.5	+	.	ID=666;Target "Motif:(CCAG)n" 1 23
tig0016	RepeatMasker	dispersed_repeat	89983	90013	10.5	+	.	ID=667;Target "Motif:(T)n" 1 31
tig0016	RepeatMasker	dispersed_repeat	94337	94355	0	+	.	ID=668;Target "Motif:(CT)n" 1 19
tig0016	RepeatMasker	dispersed_repeat	108068	108102	2.9	+	.	ID=669;Target "Motif:(GCTGCC)n" 1 35
tig0016	RepeatMasker	dispersed_repeat	108165	108203	5.4	+	.	ID=670;Target "Motif:(TGT)n" 1 39
tig0016	RepeatMasker	dispersed_repeat	108204	108226	4.5	+	.	ID=671;Target "Motif:(CGT)n" 1 23
tig0016	RepeatMasker	dispersed_repeat	108246	108267	4.8	+	.	ID=672;Target "Motif:(TGC)n" 1 23
tig0016	RepeatMasker	dispersed_repeat	114282	114313	0	+	.	ID=673;Target "Motif:(TGA)n" 1 32
tig0016	RepeatMasker	dispersed_repeat	126336	126365	7	+	.	ID=674;Target "Motif:(CGTCAT)n" 1 31
##sequence-region tig0017 1 117348
tig0017	RepeatMasker	dispersed_repeat	8920	8971	15.4	+	.	ID=675;Target "Motif:(AGAC)n" 1 53
tig0017	RepeatMasker	dispersed_repeat	11243	11303	16.7	+	.	ID=676;Target "Motif:(TTCTATT)n" 1 58
tig0017	RepeatMasker	dispersed_repeat	11901	11930	0	+	.	ID=677;Target "Motif:(TTC)n" 1 30
tig0017	RepeatMasker	dispersed_repeat	12129	12162	7	+	.	ID=678;Target "Motif:(AGATGA)n" 1 32
tig0017	RepeatMasker	dispersed_repeat	12192	12225	20.1	+	.	ID=679;Target "Motif:(TCCTG)n" 1 34
tig0017	RepeatMasker	dispersed_repeat	12304	12349	10.1	+	.	ID=680;Target "Motif:(TCTTTC)n" 1 47
tig0017	RepeatMasker	dispersed_repeat	12474	12538	17.8	+	.	ID=681;Target "Motif:(TACTAG)n" 1 72
tig0017	RepeatMasker	dispersed_repeat	12696	12736	15.7	+	.	ID=682;Target "Motif:(TACA)n" 1 38
tig0017	RepeatMasker	dispersed_repeat	13229	13253	13.7	+	.	ID=683;Target "Motif:(A)n" 1 25
tig0017	RepeatMasker	dispersed_repeat	13435	13453	5.6	+	.	ID=684;Target "Motif:(GGT)n" 1 19
tig0017	RepeatMasker	dispersed_repeat	13605	13668	14.2	+	.	ID=685;Target "Motif:(TTTTTCC)n" 1 68
tig0017	RepeatMasker	dispersed_repeat	13819	13880	19.9	+	.	ID=686;Target "Motif:(GTACTAT)n" 1 61
tig0017	RepeatMasker	dispersed_repeat	16030	16053	14.4	+	.	ID=687;Target "Motif:(CCG)n" 1 24
tig0017	RepeatMasker	dispersed_repeat	16054	16081	0	+	.	ID=688;Target "Motif:(CCA)n" 1 28
tig0017	RepeatMasker	dispersed_repeat	18699	18870	19.5	+	.	ID=689;Target "Motif:rnd-1_family-40" 611 779
tig0017	RepeatMasker	dispersed_repeat	18952	18991	25.6	+	.	ID=690;Target "Motif:A-rich" 1 39
tig0017	RepeatMasker	dispersed_repeat	19012	19048	18.4	+	.	ID=691;Target "Motif:(TA)n" 1 37
tig0017	RepeatMasker	dispersed_repeat	19251	19323	0	+	.	ID=692;Target "Motif:(TC)n" 1 73
tig0017	RepeatMasker	dispersed_repeat	19506	19529	8.9	+	.	ID=693;Target "Motif:(GA)n" 1 24
tig0017	RepeatMasker	dispersed_repeat	26452	26504	23.7	+	.	ID=694;Target "Motif:(CATAGCT)n" 1 52
tig0017	RepeatMasker	dispersed_repeat	26820	26867	14.3	+	.	ID=695;Target "Motif:(CTTT)n" 1 44
tig0017	RepeatMasker	dispersed_repeat	27305	27323	5.6	+	.	ID=696;Target "Motif:(AT)n" 1 19
tig0017	RepeatMasker	dispersed_repeat	27405	27461	29.1	+	.	ID=697;Target "Motif:GA-rich" 1 58
tig0017	RepeatMasker	dispersed_repeat	32410	32450	22.7	+	.	ID=698;Target "Motif:(GTACCGA)n" 1 41
tig0017	RepeatMasker	dispersed_repeat	33125	33151	16.6	+	.	ID=699;Target "Motif:(CTTTT)n" 1 27
tig0017	RepeatMasker	dispersed_repeat	33291	33321	0	+	.	ID=700;Target "Motif:(CAGCA)n" 1 31
tig0017	RepeatMasker	dispersed_repeat	33470	33492	9.3	+	.	ID=701;Target "Motif:(CTGC)n" 1 23
tig0017	RepeatMasker	dispersed_repeat	33953	33987	15.9	+	.	ID=702;Target "Motif:(CCAAGTA)n" 1 37
tig0017	RepeatMasker	dispersed_repeat	34884	34933	14.5	+	.	ID=703;Target "Motif:GA-rich" 1 53
tig0017	RepeatMasker	dispersed_repeat	36904	36927	13.7	+	.	ID=704;Target "Motif:(C)n" 1 24
tig0017	RepeatMasker	dispersed_repeat	37032	37063	0	+	.	ID=705;Target "Motif:(TG)n" 1 32
tig0017	RepeatMasker	dispersed_repeat	37064	37084	0	+	.	ID=706;Target "Motif:(AG)n" 1 21
tig0017	RepeatMasker	dispersed_repeat	37155	37192	27.3	+	.	ID=707;Target "Motif:(ACTACC)n" 1 38
tig0017	RepeatMasker	dispersed_repeat	40867	40899	13.2	+	.	ID=708;Target "Motif:(A)n" 1 33
tig0017	RepeatMasker	dispersed_repeat	41621	41656	22.7	+	.	ID=709;Target "Motif:A-rich" 1 36
tig0017	RepeatMasker	dispersed_repeat	41795	41850	18.8	+	.	ID=710;Target "Motif:A-rich" 1 58
tig0017	RepeatMasker	dispersed_repeat	43656	43733	16	+	.	ID=711;Target "Motif:(TGCTCTG)n" 1 87
tig0017	RepeatMasker	dispersed_repeat	43855	43892	5.6	+	.	ID=712;Target "Motif:(GTG)n" 1 38
tig0017	RepeatMasker	dispersed_repeat	44119	44143	19.5	+	.	ID=713;Target "Motif:(GGCGCA)n" 1 26
tig0017	RepeatMasker	dispersed_repeat	44144	44176	3.1	+	.	ID=714;Target "Motif:(GCACCC)n" 1 33
tig0017	RepeatMasker	dispersed_repeat	44177	44194	19.5	+	.	ID=715;Target "Motif:(GGCGCA)n" 3 19
tig0017	RepeatMasker	dispersed_repeat	44430	44488	5.4	+	.	ID=716;Target "Motif:(CGGTGA)n" 1 59
tig0017	RepeatMasker	dispersed_repeat	45348	45392	14.7	+	.	ID=717;Target "Motif:(TGTTCC)n" 1 46
tig0017	RepeatMasker	dispersed_repeat	45945	45977	9.8	+	.	ID=718;Target "Motif:(TC)n" 1 33
tig0017	RepeatMasker	dispersed_repeat	46080	46129	23.6	+	.	ID=719;Target "Motif:A-rich" 1 52
tig0017	RepeatMasker	dispersed_repeat	46227	46257	6.8	+	.	ID=720;Target "Motif:(AT)n" 1 31
tig0017	RepeatMasker	dispersed_repeat	46332	46376	12.3	+	.	ID=721;Target "Motif:(CAGCC)n" 1 45
tig0017	RepeatMasker	dispersed_repeat	51400	51445	29.2	+	.	ID=722;Target "Motif:(CACCAT)n" 1 46
tig0017	RepeatMasker	dispersed_repeat	52359	52384	4.3	+	.	ID=723;Target "Motif:(CCT)n" 1 25
tig0017	RepeatMasker	dispersed_repeat	52414	52448	23.6	+	.	ID=724;Target "Motif:(T)n" 1 35
tig0017	RepeatMasker	dispersed_repeat	52670	52690	0	+	.	ID=725;Target "Motif:(ATA)n" 1 21
tig0017	RepeatMasker	dispersed_repeat	52918	52947	7.5	+	.	ID=726;Target "Motif:(AAAAT)n" 1 29
tig0017	RepeatMasker	dispersed_repeat	53645	53669	0	+	.	ID=727;Target "Motif:(ATCAA)n" 1 25
tig0017	RepeatMasker	dispersed_repeat	54537	54563	16.6	+	.	ID=728;Target "Motif:(CTG)n" 1 27
tig0017	RepeatMasker	dispersed_repeat	59500	59535	2.9	+	.	ID=729;Target "Motif:(TGGC)n" 1 36
tig0017	RepeatMasker	dispersed_repeat	59594	59622	11.6	+	.	ID=730;Target "Motif:(A)n" 1 29
tig0017	RepeatMasker	dispersed_repeat	61795	61828	0	+	.	ID=731;Target "Motif:(TTC)n" 1 35
tig0017	RepeatMasker	dispersed_repeat	73330	73354	0	+	.	ID=732;Target "Motif:(CAC)n" 1 25
tig0017	RepeatMasker	dispersed_repeat	82730	82765	8.8	+	.	ID=733;Target "Motif:(CTTCTG)n" 1 37
tig0017	RepeatMasker	dispersed_repeat	84853	84880	0	+	.	ID=734;Target "Motif:(AGC)n" 1 28
tig0017	RepeatMasker	dispersed_repeat	87151	87213	27	+	.	ID=735;Target "Motif:GA-rich" 1 61
tig0017	RepeatMasker	dispersed_repeat	87900	87923	9.1	+	.	ID=736;Target "Motif:(T)n" 1 24
tig0017	RepeatMasker	dispersed_repeat	90864	90897	24.4	+	.	ID=737;Target "Motif:GA-rich" 1 34
tig0017	RepeatMasker	dispersed_repeat	96649	96671	0	+	.	ID=738;Target "Motif:(AT)n" 1 23
tig0017	RepeatMasker	dispersed_repeat	97101	97165	25.8	+	.	ID=739;Target "Motif:A-rich" 1 64
tig0017	RepeatMasker	dispersed_repeat	97193	97216	8.9	+	.	ID=740;Target "Motif:(A)n" 1 24
tig0017	RepeatMasker	dispersed_repeat	103720	103741	4.8	+	.	ID=741;Target "Motif:(T)n" 1 22
tig0017	RepeatMasker	dispersed_repeat	111115	111157	18.8	+	.	ID=742;Target "Motif:(GACACC)n" 1 43
tig0017	RepeatMasker	dispersed_repeat	114669	114714	25.8	+	.	ID=743;Target "Motif:(TGT)n" 1 46
tig0017	RepeatMasker	dispersed_repeat	114948	114960	26.2	+	.	ID=744;Target "Motif:(TGACGA)n" 1 26
tig0017	RepeatMasker	dispersed_repeat	114961	114989	16.1	+	.	ID=745;Target "Motif:(GAC)n" 1 29
tig0017	RepeatMasker	dispersed_repeat	114990	115000	26.2	+	.	ID=744;Target "Motif:(TGACGA)n" 27 53
tig0017	RepeatMasker	dispersed_repeat	115409	115460	8.2	+	.	ID=746;Target "Motif:(GTTGCT)n" 1 52
tig0017	RepeatMasker	dispersed_repeat	115795	116042	2.8	-	.	ID=747;Target "Motif:rnd-1_family-8" 28 275
tig0017	RepeatMasker	dispersed_repeat	116044	117348	7.1	+	.	ID=748;Target "Motif:rnd-2_family-212" 1 1306
##sequence-region tig0018 1 131046
tig0018	RepeatMasker	dispersed_repeat	1	403	3.7	-	.	ID=749;Target "Motif:rnd-2_family-6" 1 403
tig0018	RepeatMasker	dispersed_repeat	405	1642	3.5	-	.	ID=750;Target "Motif:rnd-1_family-5" 1 1238
tig0018	RepeatMasker	dispersed_repeat	1644	2851	3	-	.	ID=751;Target "Motif:rnd-2_family-5" 2 1210
tig0018	RepeatMasker	dispersed_repeat	2854	4560	3.5	-	.	ID=752;Target "Motif:rnd-1_family-1" 1 1707
tig0018	RepeatMasker	dispersed_repeat	5758	5803	22.9	+	.	ID=753;Target "Motif:(AACACC)n" 1 48
tig0018	RepeatMasker	dispersed_repeat	7143	7181	27.7	+	.	ID=754;Target "Motif:(CTT)n" 1 39
tig0018	RepeatMasker	dispersed_repeat	8189	8226	14.5	+	.	ID=755;Target "Motif:(GCT)n" 1 38
tig0018	RepeatMasker	dispersed_repeat	10073	10099	7.9	+	.	ID=756;Target "Motif:(AAG)n" 1 27
tig0018	RepeatMasker	dispersed_repeat	12209	12243	9.7	+	.	ID=757;Target "Motif:(TCGTCCA)n" 1 37
tig0018	RepeatMasker	dispersed_repeat	15172	15202	6.8	+	.	ID=758;Target "Motif:(CTGGG)n" 1 33
tig0018	RepeatMasker	dispersed_repeat	21227	21285	20.3	+	.	ID=759;Target "Motif:(AGCAGT)n" 1 59
tig0018	RepeatMasker	dispersed_repeat	39149	39175	12	+	.	ID=760;Target "Motif:(CAGC)n" 1 27
tig0018	RepeatMasker	dispersed_repeat	41209	41254	16	+	.	ID=761;Target "Motif:(ATAGTAC)n" 1 45
tig0018	RepeatMasker	dispersed_repeat	44720	44766	12	+	.	ID=762;Target "Motif:(AGC)n" 1 46
tig0018	RepeatMasker	dispersed_repeat	54457	54463	14	+	.	ID=763;Target "Motif:(TTTTTC)n" 1 40
tig0018	RepeatMasker	dispersed_repeat	54464	54495	10.1	+	.	ID=764;Target "Motif:(TTTTC)n" 1 34
tig0018	RepeatMasker	dispersed_repeat	64412	64450	27.6	+	.	ID=765;Target "Motif:A-rich" 1 39
tig0018	RepeatMasker	dispersed_repeat	69570	69643	15.1	+	.	ID=766;Target "Motif:(CAC)n" 1 70
tig0018	RepeatMasker	dispersed_repeat	91885	91916	0	+	.	ID=767;Target "Motif:(CGCAAA)n" 1 32
tig0018	RepeatMasker	dispersed_repeat	93431	93481	25.6	+	.	ID=768;Target "Motif:(TACATAG)n" 1 51
tig0018	RepeatMasker	dispersed_repeat	94814	94848	16.8	+	.	ID=769;Target "Motif:A-rich" 1 35
tig0018	RepeatMasker	dispersed_repeat	94890	94941	14.9	+	.	ID=769;Target "Motif:A-rich" 1 53
tig0018	RepeatMasker	dispersed_repeat	95334	95368	23.3	+	.	ID=770;Target "Motif:(CGA)n" 1 35
tig0018	RepeatMasker	dispersed_repeat	97228	97261	16.9	+	.	ID=771;Target "Motif:(CAA)n" 1 34
tig0018	RepeatMasker	dispersed_repeat	97846	97878	17.1	+	.	ID=772;Target "Motif:(T)n" 1 33
tig0018	RepeatMasker	dispersed_repeat	98069	98096	3.7	+	.	ID=773;Target "Motif:(TACA)n" 1 30
tig0018	RepeatMasker	dispersed_repeat	99167	99193	0	+	.	ID=774;Target "Motif:(TGG)n" 1 27
tig0018	RepeatMasker	dispersed_repeat	100257	100262	17.5	+	.	ID=775;Target "Motif:(GTGAT)n" 1 12
tig0018	RepeatMasker	dispersed_repeat	100263	100289	3.8	+	.	ID=776;Target "Motif:(GTGTT)n" 1 27
tig0018	RepeatMasker	dispersed_repeat	100290	100303	17.5	+	.	ID=775;Target "Motif:(GTGAT)n" 13 47
tig0018	RepeatMasker	dispersed_repeat	101240	101267	0	+	.	ID=777;Target "Motif:(GCACA)n" 1 30
tig0018	RepeatMasker	dispersed_repeat	101550	101586	15.9	+	.	ID=778;Target "Motif:(GGCAGTT)n" 1 37
tig0018	RepeatMasker	dispersed_repeat	104487	104510	0	+	.	ID=779;Target "Motif:(A)n" 1 24
tig0018	RepeatMasker	dispersed_repeat	105132	105153	10	+	.	ID=780;Target "Motif:(CGT)n" 1 22
tig0018	RepeatMasker	dispersed_repeat	105263	105281	0	+	.	ID=781;Target "Motif:(GTG)n" 1 19
tig0018	RepeatMasker	dispersed_repeat	106301	106401	37.9	+	.	ID=782;Target "Motif:(ACC)n" 1 101
tig0018	RepeatMasker	dispersed_repeat	111080	111129	13.1	+	.	ID=783;Target "Motif:(CAGACCC)n" 1 46
tig0018	RepeatMasker	dispersed_repeat	112847	112898	19	+	.	ID=784;Target "Motif:(TACTACA)n" 1 51
tig0018	RepeatMasker	dispersed_repeat	113755	113806	20.4	+	.	ID=785;Target "Motif:(TCTT)n" 1 56
tig0018	RepeatMasker	dispersed_repeat	118093	118116	0	+	.	ID=786;Target "Motif:(TTGA)n" 1 27
tig0018	RepeatMasker	dispersed_repeat	118687	118742	16.9	+	.	ID=787;Target "Motif:(AGTATAT)n" 1 52
tig0018	RepeatMasker	dispersed_repeat	118842	118860	5.5	+	.	ID=788;Target "Motif:(GAG)n" 1 19
tig0018	RepeatMasker	dispersed_repeat	119224	119249	12.7	+	.	ID=789;Target "Motif:(TGCA)n" 1 26
tig0018	RepeatMasker	dispersed_repeat	119525	119553	0	+	.	ID=790;Target "Motif:(GCTGG)n" 1 29
tig0018	RepeatMasker	dispersed_repeat	120187	120220	20.6	+	.	ID=791;Target "Motif:(TCTCCA)n" 1 35
tig0018	RepeatMasker	dispersed_repeat	120886	120940	22.6	+	.	ID=792;Target "Motif:(CCACCA)n" 1 55
tig0018	RepeatMasker	dispersed_repeat	123970	123988	5.6	+	.	ID=793;Target "Motif:(AT)n" 1 19
tig0018	RepeatMasker	dispersed_repeat	124215	124256	8.3	+	.	ID=794;Target "Motif:(GTAGGTA)n" 1 42
tig0018	RepeatMasker	dispersed_repeat	124257	124266	13.2	+	.	ID=795;Target "Motif:(GGTA)n" 6 56
tig0018	RepeatMasker	dispersed_repeat	125493	125537	2.3	+	.	ID=796;Target "Motif:(TGG)n" 1 45
tig0018	RepeatMasker	dispersed_repeat	125538	125569	7	+	.	ID=797;Target "Motif:(CAGCAC)n" 1 31
tig0018	RepeatMasker	dispersed_repeat	125570	125577	24.9	+	.	ID=798;Target "Motif:(CAC)n" 1 39
tig0018	RepeatMasker	dispersed_repeat	128344	128401	25.2	+	.	ID=799;Target "Motif:GA-rich" 1 59
tig0018	RepeatMasker	dispersed_repeat	128840	128862	5	+	.	ID=800;Target "Motif:(CATC)n" 1 22
tig0018	RepeatMasker	dispersed_repeat	128981	129012	21.7	+	.	ID=801;Target "Motif:(TG)n" 1 32
tig0018	RepeatMasker	dispersed_repeat	129661	129687	3.9	+	.	ID=802;Target "Motif:(A)n" 1 27
tig0018	RepeatMasker	dispersed_repeat	130546	130576	3.3	+	.	ID=803;Target "Motif:(GCA)n" 1 31
tig0018	RepeatMasker	dispersed_repeat	130700	130778	14.7	+	.	ID=804;Target "Motif:(AAC)n" 1 77
tig0018	RepeatMasker	dispersed_repeat	130786	130821	13.4	+	.	ID=805;Target "Motif:(TCTTT)n" 1 35
##sequence-region tig0019 1 136241
tig0019	RepeatMasker	dispersed_repeat	1	956	2.6	-	.	ID=806;Target "Motif:rnd-2_family-212" 1 956
tig0019	RepeatMasker	dispersed_repeat	958	1171	7.9	+	.	ID=807;Target "Motif:rnd-1_family-8" 28 241
tig0019	RepeatMasker	dispersed_repeat	7851	7913	18.3	+	.	ID=808;Target "Motif:(CTT)n" 1 63
tig0019	RepeatMasker	dispersed_repeat	16125	16162	15.4	+	.	ID=809;Target "Motif:(TCGCGC)n" 1 38
tig0019	RepeatMasker	dispersed_repeat	16304	16330	7.9	+	.	ID=810;Target "Motif:(TTTC)n" 1 27
tig0019	RepeatMasker	dispersed_repeat	22318	22354	15	+	.	ID=811;Target "Motif:(CAAGAA)n" 1 40
tig0019	RepeatMasker	dispersed_repeat	24222	24248	3.9	+	.	ID=812;Target "Motif:(CAGAG)n" 1 30
tig0019	RepeatMasker	dispersed_repeat	26530	26559	0	+	.	ID=813;Target "Motif:(GCTCT)n" 1 30
tig0019	RepeatMasker	dispersed_repeat	27632	27657	8.3	+	.	ID=814;Target "Motif:(TGGGT)n" 1 26
tig0019	RepeatMasker	dispersed_repeat	27861	27879	5.5	+	.	ID=815;Target "Motif:(CAA)n" 1 19
tig0019	RepeatMasker	dispersed_repeat	27981	28009	3.6	+	.	ID=816;Target "Motif:(TA)n" 1 29
tig0019	RepeatMasker	dispersed_repeat	28778	28807	16.7	+	.	ID=817;Target "Motif:(CGG)n" 1 29
tig0019	RepeatMasker	dispersed_repeat	30837	30892	22.9	+	.	ID=818;Target "Motif:(TGT)n" 1 56
tig0019	RepeatMasker	dispersed_repeat	31365	31398	3	+	.	ID=819;Target "Motif:(GAA)n" 1 34
tig0019	RepeatMasker	dispersed_repeat	32255	32295	14	+	.	ID=820;Target "Motif:(TGGTGA)n" 1 41
tig0019	RepeatMasker	dispersed_repeat	32432	32452	0	+	.	ID=821;Target "Motif:(TTG)n" 1 22
tig0019	RepeatMasker	dispersed_repeat	33301	33349	7	+	.	ID=822;Target "Motif:(GAT)n" 1 47
tig0019	RepeatMasker	dispersed_repeat	35307	35336	3.5	+	.	ID=823;Target "Motif:(CTT)n" 1 34
tig0019	RepeatMasker	dispersed_repeat	40230	40269	23.7	+	.	ID=824;Target "Motif:(ATATAT)n" 1 40
tig0019	RepeatMasker	dispersed_repeat	44203	44266	14.6	+	.	ID=825;Target "Motif:(AGCCC)n" 1 66
tig0019	RepeatMasker	dispersed_repeat	45295	45352	19.5	+	.	ID=826;Target "Motif:(ACC)n" 1 55
tig0019	RepeatMasker	dispersed_repeat	45628	45688	26	+	.	ID=827;Target "Motif:(GCC)n" 1 61
tig0019	RepeatMasker	dispersed_repeat	46013	46048	9.4	+	.	ID=828;Target "Motif:(TA)n" 1 36
tig0019	RepeatMasker	dispersed_repeat	46049	46079	3.3	+	.	ID=829;Target "Motif:(TG)n" 1 31
tig0019	RepeatMasker	dispersed_repeat	49758	49801	30.4	+	.	ID=830;Target "Motif:(GGT)n" 1 44
tig0019	RepeatMasker	dispersed_repeat	52290	52380	17.4	+	.	ID=831;Target "Motif:(GTTGTC)n" 1 92
tig0019	RepeatMasker	dispersed_repeat	53912	53944	13.2	+	.	ID=832;Target "Motif:(CTGGCG)n" 1 33
tig0019	RepeatMasker	dispersed_repeat	55158	55192	24	+	.	ID=833;Target "Motif:(CTG)n" 1 35
tig0019	RepeatMasker	dispersed_repeat	57671	57710	8.4	+	.	ID=834;Target "Motif:(AAAG)n" 1 39
tig0019	RepeatMasker	dispersed_repeat	58731	58766	15.4	+	.	ID=835;Target "Motif:(TACTATG)n" 1 37
tig0019	RepeatMasker	dispersed_repeat	59518	59558	22.6	+	.	ID=836;Target "Motif:(ACACCA)n" 1 41
tig0019	RepeatMasker	dispersed_repeat	60120	60151	13.9	+	.	ID=837;Target "Motif:(GGCT)n" 1 32
tig0019	RepeatMasker	dispersed_repeat	60472	60495	4.3	+	.	ID=838;Target "Motif:(TA)n" 1 26
tig0019	RepeatMasker	dispersed_repeat	60966	61005	2.6	+	.	ID=839;Target "Motif:(A)n" 1 40
tig0019	RepeatMasker	dispersed_repeat	61133	61175	15.4	+	.	ID=840;Target "Motif:A-rich" 1 43
tig0019	RepeatMasker	dispersed_repeat	63440	63490	15.3	+	.	ID=841;Target "Motif:(TA)n" 1 51
tig0019	RepeatMasker	dispersed_repeat	63530	63570	5.4	+	.	ID=842;Target "Motif:(TTTTTCT)n" 1 41
tig0019	RepeatMasker	dispersed_repeat	66285	66312	4.3	+	.	ID=843;Target "Motif:(AGCAC)n" 1 26
tig0019	RepeatMasker	dispersed_repeat	66839	66876	17.7	+	.	ID=844;Target "Motif:(CAG)n" 1 38
tig0019	RepeatMasker	dispersed_repeat	66895	66962	25.1	+	.	ID=845;Target "Motif:(CTG)n" 1 69
tig0019	RepeatMasker	dispersed_repeat	71201	71243	19.2	+	.	ID=846;Target "Motif:(AGC)n" 1 43
tig0019	RepeatMasker	dispersed_repeat	71611	71634	13.9	+	.	ID=847;Target "Motif:(TGC)n" 1 24
tig0019	RepeatMasker	dispersed_repeat	73153	73189	14.9	+	.	ID=848;Target "Motif:(CTGA)n" 1 39
tig0019	RepeatMasker	dispersed_repeat	73325	73360	0	+	.	ID=849;Target "Motif:(ACTG)n" 1 37
tig0019	RepeatMasker	dispersed_repeat	73530	73563	24.4	+	.	ID=850;Target "Motif:(CCGCCG)n" 1 34
tig0019	RepeatMasker	dispersed_repeat	73592	73610	0	+	.	ID=851;Target "Motif:(ACC)n" 1 19
tig0019	RepeatMasker	dispersed_repeat	73769	73850	1.2	+	.	ID=852;Target "Motif:(TCT)n" 1 82
tig0019	RepeatMasker	dispersed_repeat	74286	74327	22.8	+	.	ID=853;Target "Motif:A-rich" 1 42
tig0019	RepeatMasker	dispersed_repeat	75090	75118	19.9	+	.	ID=854;Target "Motif:(ACG)n" 1 29
tig0019	RepeatMasker	dispersed_repeat	78654	78683	7	+	.	ID=855;Target "Motif:(TGG)n" 1 30
tig0019	RepeatMasker	dispersed_repeat	78768	78799	3.2	+	.	ID=856;Target "Motif:(AGC)n" 1 35
tig0019	RepeatMasker	dispersed_repeat	80874	80922	10.2	+	.	ID=857;Target "Motif:(CACTG)n" 1 48
tig0019	RepeatMasker	dispersed_repeat	83805	83847	13.4	+	.	ID=858;Target "Motif:(TTCCT)n" 1 43
tig0019	RepeatMasker	dispersed_repeat	86569	86621	20.8	+	.	ID=859;Target "Motif:(GAT)n" 1 53
tig0019	RepeatMasker	dispersed_repeat	106017	106042	13.1	+	.	ID=860;Target "Motif:(CTT)n" 1 26
tig0019	RepeatMasker	dispersed_repeat	106294	106323	7	+	.	ID=861;Target "Motif:(ATC)n" 1 30
tig0019	RepeatMasker	dispersed_repeat	126086	126129	30.4	+	.	ID=862;Target "Motif:(GACGAC)n" 1 44
tig0019	RepeatMasker	dispersed_repeat	131577	131610	0	+	.	ID=863;Target "Motif:(CAAT)n" 1 32
tig0019	RepeatMasker	dispersed_repeat	134917	134952	16.5	+	.	ID=864;Target "Motif:(TCACCA)n" 1 36
##sequence-region tig0020 1 103415
tig0020	RepeatMasker	dispersed_repeat	4081	4102	9.7	+	.	ID=865;Target "Motif:(ACC)n" 1 22
tig0020	RepeatMasker	dispersed_repeat	6138	6197	14.7	+	.	ID=866;Target "Motif:(CTAGTA)n" 1 60
tig0020	RepeatMasker	dispersed_repeat	6324	6382	26.9	+	.	ID=867;Target "Motif:GA-rich" 1 56
tig0020	RepeatMasker	dispersed_repeat	8778	8815	24.8	+	.	ID=868;Target "Motif:(TCA)n" 1 38
tig0020	RepeatMasker	dispersed_repeat	9258	9295	23	+	.	ID=869;Target "Motif:(CAA)n" 1 38
tig0020	RepeatMasker	dispersed_repeat	10006	10036	12.1	+	.	ID=870;Target "Motif:A-rich" 1 29
tig0020	RepeatMasker	dispersed_repeat	10450	10535	14.3	+	.	ID=871;Target "Motif:(GTCTG)n" 1 85
tig0020	RepeatMasker	dispersed_repeat	10728	10754	0	+	.	ID=872;Target "Motif:(TGTGAC)n" 1 27
tig0020	RepeatMasker	dispersed_repeat	10833	10855	28.8	+	.	ID=873;Target "Motif:(TTTTCTT)n" 1 41
tig0020	RepeatMasker	dispersed_repeat	10856	10900	12.3	+	.	ID=874;Target "Motif:(CT)n" 1 48
tig0020	RepeatMasker	dispersed_repeat	10901	10922	28.8	+	.	ID=873;Target "Motif:(TTTTCTT)n" 42 85
tig0020	RepeatMasker	dispersed_repeat	13077	13129	20.5	+	.	ID=875;Target "Motif:G-rich" 1 52
tig0020	RepeatMasker	dispersed_repeat	14259	14286	3.7	+	.	ID=876;Target "Motif:(GGACT)n" 1 28
tig0020	RepeatMasker	dispersed_repeat	14756	14781	9.1	+	.	ID=877;Target "Motif:(AAG)n" 1 25
tig0020	RepeatMasker	dispersed_repeat	18350	18388	17.5	+	.	ID=878;Target "Motif:(TTTTGTT)n" 1 40
tig0020	RepeatMasker	dispersed_repeat	18571	18598	8.2	+	.	ID=879;Target "Motif:(GAT)n" 1 28
tig0020	RepeatMasker	dispersed_repeat	19177	19206	3.5	+	.	ID=880;Target "Motif:(GCATTC)n" 1 30
tig0020	RepeatMasker	dispersed_repeat	19225	19249	0	+	.	ID=881;Target "Motif:(TGC)n" 1 25
tig0020	RepeatMasker	dispersed_repeat	19394	19447	5.9	+	.	ID=882;Target "Motif:(GCT)n" 1 54
tig0020	RepeatMasker	dispersed_repeat	20305	20333	15.3	+	.	ID=883;Target "Motif:(GCTC)n" 1 30
tig0020	RepeatMasker	dispersed_repeat	20375	20403	11.3	+	.	ID=884;Target "Motif:(TTG)n" 1 29
tig0020	RepeatMasker	dispersed_repeat	20526	20548	0	+	.	ID=885;Target "Motif:(TGG)n" 1 22
tig0020	RepeatMasker	dispersed_repeat	20548	20597	13.2	+	.	ID=886;Target "Motif:(T)n" 1 50
tig0020	RepeatMasker	dispersed_repeat	20964	21067	16.4	+	.	ID=887;Target "Motif:(ACAT)n" 1 104
tig0020	RepeatMasker	dispersed_repeat	21327	21377	0	+	.	ID=888;Target "Motif:(GACT)n" 1 51
tig0020	RepeatMasker	dispersed_repeat	21430	21469	20.1	+	.	ID=889;Target "Motif:(GT)n" 1 40
tig0020	RepeatMasker	dispersed_repeat	21935	21991	21.6	+	.	ID=890;Target "Motif:(T)n" 1 57
tig0020	RepeatMasker	dispersed_repeat	21992	22007	11.3	+	.	ID=891;Target "Motif:(CTTTTT)n" 2 72
tig0020	RepeatMasker	dispersed_repeat	22405	22433	11.2	+	.	ID=892;Target "Motif:(TACA)n" 1 30
tig0020	RepeatMasker	dispersed_repeat	22534	22572	14.8	+	.	ID=893;Target "Motif:(CA)n" 1 39
tig0020	RepeatMasker	dispersed_repeat	22676	22704	15.3	+	.	ID=894;Target "Motif:(GTT)n" 1 29
tig0020	RepeatMasker	dispersed_repeat	23129	23179	16.6	+	.	ID=895;Target "Motif:(ACAT)n" 1 49
tig0020	RepeatMasker	dispersed_repeat	23227	23248	4.8	+	.	ID=896;Target "Motif:(GTAT)n" 1 22
tig0020	RepeatMasker	dispersed_repeat	23283	23317	15.9	+	.	ID=897;Target "Motif:A-rich" 1 37
tig0020	RepeatMasker	dispersed_repeat	23473	23493	5	+	.	ID=898;Target "Motif:(CTCG)n" 1 21
tig0020	RepeatMasker	dispersed_repeat	23593	23632	21.1	+	.	ID=899;Target "Motif:(CCCT)n" 1 40
tig0020	RepeatMasker	dispersed_repeat	23939	23944	12.5	+	.	ID=900;Target "Motif:(TCT)n" 1 67
tig0020	RepeatMasker	dispersed_repeat	23945	24002	23.9	+	.	ID=901;Target "Motif:(T)n" 1 58
tig0020	RepeatMasker	dispersed_repeat	24328	24367	12	+	.	ID=902;Target "Motif:(TCTT)n" 1 39
tig0020	RepeatMasker	dispersed_repeat	24740	24787	0	+	.	ID=903;Target "Motif:(CAGC)n" 1 45
tig0020	RepeatMasker	dispersed_repeat	24926	24968	16.4	+	.	ID=904;Target "Motif:(TACCG)n" 1 44
tig0020	RepeatMasker	dispersed_repeat	24971	25028	0	+	.	ID=905;Target "Motif:(GCCTT)n" 1 54
tig0020	RepeatMasker	dispersed_repeat	25092	25110	0	+	.	ID=906;Target "Motif:(AT)n" 1 19
tig0020	RepeatMasker	dispersed_repeat	25610	25626	0	+	.	ID=907;Target "Motif:(CAG)n" 1 17
tig0020	RepeatMasker	dispersed_repeat	29032	29079	24.4	+	.	ID=908;Target "Motif:A-rich" 1 50
tig0020	RepeatMasker	dispersed_repeat	29925	29965	14.1	+	.	ID=909;Target "Motif:(TCA)n" 1 41
tig0020	RepeatMasker	dispersed_repeat	31511	31575	16.1	+	.	ID=910;Target "Motif:(TGTTGC)n" 1 65
tig0020	RepeatMasker	dispersed_repeat	32512	32536	0	+	.	ID=911;Target "Motif:(T)n" 1 25
tig0020	RepeatMasker	dispersed_repeat	32799	32830	17.5	+	.	ID=912;Target "Motif:(GCGA)n" 1 33
tig0020	RepeatMasker	dispersed_repeat	33320	33365	0	+	.	ID=913;Target "Motif:(AGGACAGAGC)n" 1 44
tig0020	RepeatMasker	dispersed_repeat	33481	33508	0	+	.	ID=914;Target "Motif:(AGC)n" 1 28
tig0020	RepeatMasker	dispersed_repeat	33932	33979	24.3	+	.	ID=915;Target "Motif:(TACTGTG)n" 1 46
tig0020	RepeatMasker	dispersed_repeat	34191	34236	19.8	+	.	ID=916;Target "Motif:(TTC)n" 1 43
tig0020	RepeatMasker	dispersed_repeat	34815	34839	8.5	+	.	ID=917;Target "Motif:(AGAA)n" 1 26
tig0020	RepeatMasker	dispersed_repeat	35302	35361	15.3	+	.	ID=918;Target "Motif:(ATGTACT)n" 1 58
tig0020	RepeatMasker	dispersed_repeat	35396	35431	7	+	.	ID=919;Target "Motif:(TCCCA)n" 1 34
tig0020	RepeatMasker	dispersed_repeat	35955	35999	12.7	+	.	ID=920;Target "Motif:(TTG)n" 1 45
tig0020	RepeatMasker	dispersed_repeat	36359	36413	26	+	.	ID=921;Target "Motif:(TG)n" 1 56
tig0020	RepeatMasker	dispersed_repeat	36778	36813	12.2	+	.	ID=922;Target "Motif:(T)n" 1 36
tig0020	RepeatMasker	dispersed_repeat	38184	38221	18.9	+	.	ID=923;Target "Motif:(TAGTATA)n" 1 38
tig0020	RepeatMasker	dispersed_repeat	38554	38613	16.9	+	.	ID=924;Target "Motif:A-rich" 1 60
tig0020	RepeatMasker	dispersed_repeat	40273	40306	0	+	.	ID=925;Target "Motif:(GCT)n" 1 34
tig0020	RepeatMasker	dispersed_repeat	40398	40423	4	+	.	ID=926;Target "Motif:(CT)n" 1 26
tig0020	RepeatMasker	dispersed_repeat	41453	41497	0	+	.	ID=927;Target "Motif:(AGCC)n" 1 49
tig0020	RepeatMasker	dispersed_repeat	42237	42382	8.3	-	.	ID=928;Target "Motif:rnd-3_family-166" 1 159
tig0020	RepeatMasker	dispersed_repeat	42457	42478	0	+	.	ID=929;Target "Motif:(CAGG)n" 1 22
tig0020	RepeatMasker	dispersed_repeat	45224	45241	0	+	.	ID=930;Target "Motif:(TG)n" 1 18
tig0020	RepeatMasker	dispersed_repeat	45889	45917	12.5	+	.	ID=931;Target "Motif:A-rich" 1 28
tig0020	RepeatMasker	dispersed_repeat	46161	46202	0	+	.	ID=932;Target "Motif:(TC)n" 1 43
tig0020	RepeatMasker	dispersed_repeat	58956	59008	14.8	+	.	ID=933;Target "Motif:(CA)n" 1 54
tig0020	RepeatMasker	dispersed_repeat	62242	62270	7.8	+	.	ID=934;Target "Motif:(TGG)n" 1 28
tig0020	RepeatMasker	dispersed_repeat	67503	67541	8.6	+	.	ID=935;Target "Motif:(TC)n" 1 41
tig0020	RepeatMasker	dispersed_repeat	68832	68864	20.9	+	.	ID=936;Target "Motif:A-rich" 1 33
tig0020	RepeatMasker	dispersed_repeat	68953	68991	11.1	+	.	ID=937;Target "Motif:(GT)n" 1 38
tig0020	RepeatMasker	dispersed_repeat	68992	69044	3.9	+	.	ID=938;Target "Motif:(GTTGA)n" 1 53
tig0020	RepeatMasker	dispersed_repeat	69045	69059	11.1	+	.	ID=939;Target "Motif:(GT)n" 1 17
tig0020	RepeatMasker	dispersed_repeat	69157	69166	21	+	.	ID=940;Target "Motif:(TGCG)n" 1 47
tig0020	RepeatMasker	dispersed_repeat	69167	69249	19.1	+	.	ID=941;Target "Motif:(TG)n" 1 83
tig0020	RepeatMasker	dispersed_repeat	69250	69257	21	+	.	ID=940;Target "Motif:(TGCG)n" 48 98
tig0020	RepeatMasker	dispersed_repeat	70130	70148	5.6	+	.	ID=942;Target "Motif:(CAC)n" 1 19
tig0020	RepeatMasker	dispersed_repeat	75694	75725	6.6	+	.	ID=943;Target "Motif:(AATAAA)n" 1 32
tig0020	RepeatMasker	dispersed_repeat	77193	77245	14.1	+	.	ID=944;Target "Motif:(TCTTCA)n" 1 52
tig0020	RepeatMasker	dispersed_repeat	77346	77371	0	+	.	ID=945;Target "Motif:(CA)n" 1 26
tig0020	RepeatMasker	dispersed_repeat	77619	77660	0	+	.	ID=946;Target "Motif:(TC)n" 1 42
tig0020	RepeatMasker	dispersed_repeat	77665	77691	12.2	+	.	ID=947;Target "Motif:(A)n" 1 27
tig0020	RepeatMasker	dispersed_repeat	77692	77706	12.1	+	.	ID=948;Target "Motif:A-rich" 4 51
tig0020	RepeatMasker	dispersed_repeat	78103	78155	20.2	+	.	ID=949;Target "Motif:A-rich" 1 54
tig0020	RepeatMasker	dispersed_repeat	78571	78610	23.3	+	.	ID=950;Target "Motif:(TTTTTCT)n" 1 40
tig0020	RepeatMasker	dispersed_repeat	82476	82508	7.4	+	.	ID=951;Target "Motif:(AATAA)n" 1 32
tig0020	RepeatMasker	dispersed_repeat	82518	82546	0	+	.	ID=952;Target "Motif:(CAG)n" 1 29
tig0020	RepeatMasker	dispersed_repeat	83794	83854	11.8	+	.	ID=953;Target "Motif:(CCAG)n" 1 58
tig0020	RepeatMasker	dispersed_repeat	84103	84127	0	+	.	ID=954;Target "Motif:(GACA)n" 1 25
tig0020	RepeatMasker	dispersed_repeat	86018	86058	17.4	+	.	ID=955;Target "Motif:(ACTACAT)n" 1 41
tig0020	RepeatMasker	dispersed_repeat	86087	86107	5	+	.	ID=956;Target "Motif:(GA)n" 1 21
tig0020	RepeatMasker	dispersed_repeat	87923	87959	0	+	.	ID=957;Target "Motif:(T)n" 1 37
tig0020	RepeatMasker	dispersed_repeat	88374	88400	8	+	.	ID=958;Target "Motif:(CGTCT)n" 1 27
tig0020	RepeatMasker	dispersed_repeat	88759	88789	10.5	+	.	ID=959;Target "Motif:(GA)n" 1 31
tig0020	RepeatMasker	dispersed_repeat	88946	88962	0	+	.	ID=960;Target "Motif:(CA)n" 1 17
tig0020	RepeatMasker	dispersed_repeat	88963	88999	2.8	+	.	ID=961;Target "Motif:(AG)n" 1 37
tig0020	RepeatMasker	dispersed_repeat	89066	89098	14.8	+	.	ID=962;Target "Motif:(CTTTT)n" 1 33
tig0020	RepeatMasker	dispersed_repeat	89603	89645	15.5	+	.	ID=963;Target "Motif:(AGAGTG)n" 1 43
tig0020	RepeatMasker	dispersed_repeat	90013	90048	2.8	+	.	ID=964;Target "Motif:(CTCTCTGT)n" 1 36
tig0020	RepeatMasker	dispersed_repeat	90351	90394	15.9	+	.	ID=965;Target "Motif:(TACTATG)n" 1 44
tig0020	RepeatMasker	dispersed_repeat	90852	90872	0	+	.	ID=966;Target "Motif:(AC)n" 1 21
tig0020	RepeatMasker	dispersed_repeat	90914	90960	6.7	+	.	ID=967;Target "Motif:(ACCCTAGA)n" 1 47
tig0020	RepeatMasker	dispersed_repeat	90989	91012	4.3	+	.	ID=968;Target "Motif:(ACA)n" 1 24
tig0020	RepeatMasker	dispersed_repeat	91210	91237	4	+	.	ID=969;Target "Motif:(TAC)n" 1 29
tig0020	RepeatMasker	dispersed_repeat	91687	91720	20.2	+	.	ID=970;Target "Motif:(CCT)n" 1 34
tig0020	RepeatMasker	dispersed_repeat	91722	91752	3.3	+	.	ID=971;Target "Motif:(TGC)n" 1 31
tig0020	RepeatMasker	dispersed_repeat	93642	93665	9.1	+	.	ID=972;Target "Motif:(GGT)n" 1 24
tig0020	RepeatMasker	dispersed_repeat	95720	95750	18.2	+	.	ID=973;Target "Motif:(AGCC)n" 1 31
tig0020	RepeatMasker	dispersed_repeat	95944	95998	17.6	+	.	ID=974;Target "Motif:(GAAGAT)n" 1 55
tig0020	RepeatMasker	dispersed_repeat	96077	96144	26.1	+	.	ID=975;Target "Motif:GA-rich" 1 67
tig0020	RepeatMasker	dispersed_repeat	96278	96309	22.7	+	.	ID=976;Target "Motif:(CTA)n" 1 32
tig0020	RepeatMasker	dispersed_repeat	96365	96392	15.9	+	.	ID=977;Target "Motif:(AACT)n" 1 28
tig0020	RepeatMasker	dispersed_repeat	96712	96758	20.4	+	.	ID=978;Target "Motif:A-rich" 1 47
tig0020	RepeatMasker	dispersed_repeat	97397	97425	15.3	+	.	ID=979;Target "Motif:(GT)n" 1 30
tig0020	RepeatMasker	dispersed_repeat	98406	98427	4.8	+	.	ID=980;Target "Motif:(TAG)n" 1 22
##sequence-region tig0021 1 117863
tig0021	RepeatMasker	dispersed_repeat	341	376	16.3	+	.	ID=981;Target "Motif:GA-rich" 1 36
tig0021	RepeatMasker	dispersed_repeat	425	457	21.3	+	.	ID=982;Target "Motif:(GCT)n" 1 33
tig0021	RepeatMasker	dispersed_repeat	3881	3937	22.6	+	.	ID=983;Target "Motif:(CAAGAG)n" 1 61
tig0021	RepeatMasker	dispersed_repeat	10338	10375	19	+	.	ID=984;Target "Motif:(CAG)n" 1 38
tig0021	RepeatMasker	dispersed_repeat	12473	12505	20.9	+	.	ID=985;Target "Motif:(T)n" 1 33
tig0021	RepeatMasker	dispersed_repeat	16005	16035	0	+	.	ID=986;Target "Motif:(TACTATG)n" 1 31
tig0021	RepeatMasker	dispersed_repeat	18310	18341	14	+	.	ID=987;Target "Motif:(CAAA)n" 1 32
tig0021	RepeatMasker	dispersed_repeat	18922	18944	9.3	+	.	ID=988;Target "Motif:(TGT)n" 1 23
tig0021	RepeatMasker	dispersed_repeat	19948	19978	10.5	+	.	ID=989;Target "Motif:(AAAGAA)n" 1 31
tig0021	RepeatMasker	dispersed_repeat	25041	25096	31	+	.	ID=990;Target "Motif:GA-rich" 1 56
tig0021	RepeatMasker	dispersed_repeat	25513	25559	26.3	+	.	ID=991;Target "Motif:GA-rich" 1 46
tig0021	RepeatMasker	dispersed_repeat	27374	27404	12.1	+	.	ID=992;Target "Motif:G-rich" 1 29
tig0021	RepeatMasker	dispersed_repeat	27857	27904	17.9	+	.	ID=993;Target "Motif:(TACATAG)n" 1 47
tig0021	RepeatMasker	dispersed_repeat	37968	38029	24.1	+	.	ID=994;Target "Motif:(GGT)n" 1 62
tig0021	RepeatMasker	dispersed_repeat	45003	45041	7.7	-	.	ID=995;Target "Motif:rnd-3_family-166" 64 104
tig0021	RepeatMasker	dispersed_repeat	48408	48427	0	+	.	ID=996;Target "Motif:(CT)n" 1 20
tig0021	RepeatMasker	dispersed_repeat	48880	48905	0	+	.	ID=997;Target "Motif:(TA)n" 1 24
tig0021	RepeatMasker	dispersed_repeat	49419	49454	22.6	+	.	ID=998;Target "Motif:A-rich" 1 36
tig0021	RepeatMasker	dispersed_repeat	55770	55805	2.8	+	.	ID=999;Target "Motif:(GCAGGCTT)n" 1 36
tig0021	RepeatMasker	dispersed_repeat	62140	62259	30.4	+	.	ID=1000;Target "Motif:(TCACGG)n" 1 123
tig0021	RepeatMasker	dispersed_repeat	62415	62486	33.4	+	.	ID=1001;Target "Motif:(CTCGGT)n" 1 72
tig0021	RepeatMasker	dispersed_repeat	63951	64078	9.3	+	.	ID=1002;Target "Motif:(TCACGCTGG)n" 1 128
tig0021	RepeatMasker	dispersed_repeat	67850	67877	16.2	+	.	ID=1003;Target "Motif:(TGG)n" 1 28
tig0021	RepeatMasker	dispersed_repeat	68840	68883	7.7	+	.	ID=1004;Target "Motif:(GCTGTT)n" 1 44
tig0021	RepeatMasker	dispersed_repeat	71029	71068	28.2	+	.	ID=1005;Target "Motif:(GGTTGT)n" 1 40
tig0021	RepeatMasker	dispersed_repeat	71523	71566	19.9	+	.	ID=1006;Target "Motif:(GCTGCC)n" 1 43
tig0021	RepeatMasker	dispersed_repeat	71882	71926	25.1	+	.	ID=1007;Target "Motif:A-rich" 1 45
tig0021	RepeatMasker	dispersed_repeat	79370	79619	9.6	-	.	ID=1008;Target "Motif:rnd-1_family-8" 28 277
tig0021	RepeatMasker	dispersed_repeat	79621	81306	3.5	+	.	ID=1009;Target "Motif:rnd-2_family-212" 1 1686
tig0021	RepeatMasker	dispersed_repeat	81307	81951	3.6	+	.	ID=1010;Target "Motif:rnd-1_family-26" 1 645
tig0021	RepeatMasker	dispersed_repeat	81952	82066	7	+	.	ID=1011;Target "Motif:rnd-3_family-285" 1 115
tig0021	RepeatMasker	dispersed_repeat	82068	82724	2.4	-	.	ID=1012;Target "Motif:rnd-1_family-13" 1 657
tig0021	RepeatMasker	dispersed_repeat	82725	84374	2.9	+	.	ID=1013;Target "Motif:rnd-2_family-23" 1 1650
tig0021	RepeatMasker	dispersed_repeat	84376	85190	3.9	+	.	ID=1014;Target "Motif:rnd-1_family-11" 1 815
tig0021	RepeatMasker	dispersed_repeat	85192	86492	4.5	-	.	ID=1015;Target "Motif:rnd-3_family-41" 1 1301
tig0021	RepeatMasker	dispersed_repeat	86494	86914	5.7	-	.	ID=1016;Target "Motif:rnd-1_family-8" 17 437
tig0021	RepeatMasker	dispersed_repeat	88934	88957	4.3	+	.	ID=1017;Target "Motif:(ATTC)n" 1 26
tig0021	RepeatMasker	dispersed_repeat	89279	89449	0	+	.	ID=1018;Target "Motif:(TCT)n" 1 172
tig0021	RepeatMasker	dispersed_repeat	89904	89929	0	+	.	ID=1019;Target "Motif:(ACG)n" 1 26
tig0021	RepeatMasker	dispersed_repeat	94318	94369	6.5	+	.	ID=1020;Target "Motif:(ATGCG)n" 1 50
tig0021	RepeatMasker	dispersed_repeat	96470	96496	4.5	+	.	ID=1021;Target "Motif:(CGCT)n" 1 25
tig0021	RepeatMasker	dispersed_repeat	97412	97462	24.1	+	.	ID=1022;Target "Motif:(TGT)n" 1 51
tig0021	RepeatMasker	dispersed_repeat	97536	97578	7.5	+	.	ID=1023;Target "Motif:(TTG)n" 1 43
tig0021	RepeatMasker	dispersed_repeat	98520	98561	23.6	+	.	ID=1024;Target "Motif:(TCTATCT)n" 1 41
tig0021	RepeatMasker	dispersed_repeat	99267	99290	14.4	+	.	ID=1025;Target "Motif:(TATG)n" 1 24
tig0021	RepeatMasker	dispersed_repeat	100577	100602	4	+	.	ID=1026;Target "Motif:(CT)n" 1 26
tig0021	RepeatMasker	dispersed_repeat	101125	101148	0	+	.	ID=1027;Target "Motif:(AT)n" 1 24
tig0021	RepeatMasker	dispersed_repeat	102468	102548	26.6	+	.	ID=1028;Target "Motif:(AACAAG)n" 1 84
tig0021	RepeatMasker	dispersed_repeat	103587	103608	4.7	+	.	ID=1029;Target "Motif:(CAG)n" 1 22
tig0021	RepeatMasker	dispersed_repeat	104818	104871	32.1	+	.	ID=1030;Target "Motif:(TCCTCA)n" 1 54
tig0021	RepeatMasker	dispersed_repeat	108708	108729	23.3	+	.	ID=1031;Target "Motif:GA-rich" 1 50
tig0021	RepeatMasker	dispersed_repeat	108730	108756	17.6	+	.	ID=1032;Target "Motif:A-rich" 1 27
tig0021	RepeatMasker	dispersed_repeat	110846	110932	14.4	+	.	ID=1033;Target "Motif:A-rich" 1 83
tig0021	RepeatMasker	dispersed_repeat	115851	115914	24.4	+	.	ID=1034;Target "Motif:(TTG)n" 1 64
tig0021	RepeatMasker	dispersed_repeat	117771	117817	31.2	+	.	ID=1035;Target "Motif:(TTCTCG)n" 1 47
##sequence-region tig0022 1 116837
tig0022	RepeatMasker	dispersed_repeat	1	1287	4.1	-	.	ID=1036;Target "Motif:rnd-2_family-212" 1 1287
tig0022	RepeatMasker	dispersed_repeat	1290	1536	9.3	+	.	ID=1037;Target "Motif:rnd-1_family-8" 29 275
tig0022	RepeatMasker	dispersed_repeat	1535	1683	4.1	-	.	ID=1038;Target "Motif:rnd-1_family-8" 19 166
tig0022	RepeatMasker	dispersed_repeat	5308	5362	16	+	.	ID=1039;Target "Motif:(TTTCTT)n" 1 53
tig0022	RepeatMasker	dispersed_repeat	5845	6256	3.9	+	.	ID=1040;Target "Motif:rnd-1_family-8" 26 437
tig0022	RepeatMasker	dispersed_repeat	6258	7543	2.6	+	.	ID=1041;Target "Motif:rnd-3_family-41" 1 1301
tig0022	RepeatMasker	dispersed_repeat	7545	8359	2.9	-	.	ID=1042;Target "Motif:rnd-1_family-11" 1 815
tig0022	RepeatMasker	dispersed_repeat	8361	10009	3.3	-	.	ID=1043;Target "Motif:rnd-2_family-23" 1 1650
tig0022	RepeatMasker	dispersed_repeat	10010	10666	2.6	+	.	ID=1044;Target "Motif:rnd-1_family-13" 1 657
tig0022	RepeatMasker	dispersed_repeat	10668	10782	2.6	-	.	ID=1045;Target "Motif:rnd-3_family-285" 1 115
tig0022	RepeatMasker	dispersed_repeat	10783	11427	1.7	-	.	ID=1046;Target "Motif:rnd-1_family-26" 1 645
tig0022	RepeatMasker	dispersed_repeat	11428	13113	2.4	-	.	ID=1047;Target "Motif:rnd-2_family-212" 1 1686
tig0022	RepeatMasker	dispersed_repeat	13115	13329	7.5	+	.	ID=1048;Target "Motif:rnd-1_family-8" 28 241
tig0022	RepeatMasker	dispersed_repeat	13344	13546	8	+	.	ID=1049;Target "Motif:rnd-1_family-22" 3 223
tig0022	RepeatMasker	dispersed_repeat	13662	13682	4.9	+	.	ID=1050;Target "Motif:(T)n" 1 21
tig0022	RepeatMasker	dispersed_repeat	13913	14060	4.8	+	.	ID=1051;Target "Motif:rnd-1_family-35" 1 148
tig0022	RepeatMasker	dispersed_repeat	14268	14292	9.5	+	.	ID=1052;Target "Motif:(CCG)n" 1 24
tig0022	RepeatMasker	dispersed_repeat	14961	14998	18.1	+	.	ID=1053;Target "Motif:A-rich" 1 39
tig0022	RepeatMasker	dispersed_repeat	16490	16528	11.7	+	.	ID=1054;Target "Motif:(AT)n" 1 38
tig0022	RepeatMasker	dispersed_repeat	17816	17858	15.4	+	.	ID=1055;Target "Motif:A-rich" 1 45
tig0022	RepeatMasker	dispersed_repeat	21545	21579	23.3	+	.	ID=1056;Target "Motif:A-rich" 1 35
tig0022	RepeatMasker	dispersed_repeat	23154	23205	25.9	+	.	ID=1057;Target "Motif:(TCTTTCC)n" 1 52
tig0022	RepeatMasker	dispersed_repeat	24555	24594	16.3	+	.	ID=1058;Target "Motif:(CGACCT)n" 1 37
tig0022	RepeatMasker	dispersed_repeat	27261	27408	22.1	+	.	ID=1059;Target "Motif:rnd-1_family-40" 670 795
tig0022	RepeatMasker	dispersed_repeat	31123	31162	20	+	.	ID=1060;Target "Motif:(TTCT)n" 1 42
tig0022	RepeatMasker	dispersed_repeat	35610	35694	2.4	-	.	ID=1061;Target "Motif:rnd-1_family-24" 2 86
tig0022	RepeatMasker	dispersed_repeat	36944	37465	24.1	+	.	ID=1062;Target "Motif:rnd-1_family-2" 4034 4574
tig0022	RepeatMasker	dispersed_repeat	37466	41190	2.1	-	.	ID=1063;Target "Motif:rnd-2_family-15" 646 4372
tig0022	RepeatMasker	dispersed_repeat	41222	41523	2.6	+	.	ID=1064;Target "Motif:rnd-1_family-16" 1 302
tig0022	RepeatMasker	dispersed_repeat	41527	42777	3.2	+	.	ID=1065;Target "Motif:rnd-3_family-264" 3 1260
tig0022	RepeatMasker	dispersed_repeat	42780	42937	12.1	-	.	ID=1066;Target "Motif:rnd-1_family-18" 5529 5695
tig0022	RepeatMasker	dispersed_repeat	43038	44177	32.4	-	.	ID=1067;Target "Motif:rnd-2_family-7" 517 1635
tig0022	RepeatMasker	dispersed_repeat	44427	44722	2.7	-	.	ID=1068;Target "Motif:rnd-3_family-8" 1 296
tig0022	RepeatMasker	dispersed_repeat	44743	45826	14.9	-	.	ID=1069;Target "Motif:rnd-1_family-10" 1257 2387
tig0022	RepeatMasker	dispersed_repeat	45953	46478	4	-	.	ID=1070;Target "Motif:rnd-3_family-7" 1560 2085
tig0022	RepeatMasker	dispersed_repeat	46481	48667	4.8	+	.	ID=1071;Target "Motif:rnd-2_family-14" 2 2188
tig0022	RepeatMasker	dispersed_repeat	48669	49572	4	+	.	ID=1072;Target "Motif:rnd-1_family-7" 1 905
tig0022	RepeatMasker	dispersed_repeat	49574	49817	4.5	+	.	ID=1073;Target "Motif:rnd-2_family-16" 1 244
tig0022	RepeatMasker	dispersed_repeat	49818	60082	3.3	-	.	ID=1074;Target "Motif:rnd-1_family-0" 1 10267
tig0022	RepeatMasker	dispersed_repeat	60084	61038	4	-	.	ID=1075;Target "Motif:rnd-2_family-9" 1 955
tig0022	RepeatMasker	dispersed_repeat	61040	61482	7.5	-	.	ID=1076;Target "Motif:rnd-1_family-0" 9825 10267
tig0022	RepeatMasker	dispersed_repeat	61476	62466	4.5	+	.	ID=1073;Target "Motif:rnd-2_family-16" 240 1230
tig0022	RepeatMasker	dispersed_repeat	62469	62562	0	+	.	ID=1077;Target "Motif:rnd-3_family-6" 1 94
tig0022	RepeatMasker	dispersed_repeat	62614	63611	11.2	+	.	ID=1078;Target "Motif:rnd-1_family-10" 3114 3915
tig0022	RepeatMasker	dispersed_repeat	63613	65303	5.1	+	.	ID=1079;Target "Motif:rnd-3_family-27" 1 1691
tig0022	RepeatMasker	dispersed_repeat	65305	65633	7	+	.	ID=1080;Target "Motif:rnd-2_family-14" 2 330
tig0022	RepeatMasker	dispersed_repeat	65635	67196	3.1	-	.	ID=1081;Target "Motif:rnd-3_family-7" 1 1563
tig0022	RepeatMasker	dispersed_repeat	67197	67498	2.6	+	.	ID=1082;Target "Motif:rnd-1_family-16" 1 302
tig0022	RepeatMasker	dispersed_repeat	67499	67955	30	+	.	ID=1083;Target "Motif:rnd-1_family-23" 1 428
tig0022	RepeatMasker	dispersed_repeat	68040	68689	1.9	-	.	ID=1084;Target "Motif:rnd-2_family-15" 1 650
tig0022	RepeatMasker	dispersed_repeat	68690	69350	7.4	+	.	ID=1085;Target "Motif:rnd-1_family-2" 4034 5190
tig0022	RepeatMasker	dispersed_repeat	75684	75713	4	+	.	ID=1086;Target "Motif:(TCTT)n" 1 29
tig0022	RepeatMasker	dispersed_repeat	80236	80271	18.5	+	.	ID=1087;Target "Motif:(TCCTTT)n" 1 34
tig0022	RepeatMasker	dispersed_repeat	87411	87477	19.3	+	.	ID=1088;Target "Motif:A-rich" 1 67
tig0022	RepeatMasker	dispersed_repeat	101543	101623	18.6	+	.	ID=1089;Target "Motif:(TGC)n" 1 81
##sequence-region tig0024 1 101916
tig0024	RepeatMasker	dispersed_repeat	1	8151	10	+	.	ID=1090;Target "Motif:rnd-1_family-0" 2110 10265
tig0024	RepeatMasker	dispersed_repeat	8155	14397	10.5	-	.	ID=1091;Target "Motif:rnd-1_family-0" 1 6541
tig0024	RepeatMasker	dispersed_repeat	14399	15356	7.2	-	.	ID=1092;Target "Motif:rnd-2_family-9" 1 955
tig0024	RepeatMasker	dispersed_repeat	15365	15796	11.3	-	.	ID=1093;Target "Motif:rnd-1_family-0" 9828 10260
tig0024	RepeatMasker	dispersed_repeat	15794	18029	8.2	-	.	ID=1094;Target "Motif:rnd-1_family-4" 1 2237
tig0024	RepeatMasker	dispersed_repeat	18030	18257	12.3	+	.	ID=1095;Target "Motif:rnd-3_family-22" 940 1167
tig0024	RepeatMasker	dispersed_repeat	18262	18458	10.2	-	.	ID=1096;Target "Motif:rnd-1_family-40" 605 800
tig0024	RepeatMasker	dispersed_repeat	20682	20892	8.5	-	.	ID=1097;Target "Motif:rnd-1_family-1" 1 211
tig0024	RepeatMasker	dispersed_repeat	20894	21979	3.4	-	.	ID=1098;Target "Motif:rnd-2_family-6" 1 1086
tig0024	RepeatMasker	dispersed_repeat	21981	23218	3.2	-	.	ID=1099;Target "Motif:rnd-1_family-5" 1 1238
tig0024	RepeatMasker	dispersed_repeat	23220	24428	2.4	-	.	ID=1100;Target "Motif:rnd-2_family-5" 2 1210
tig0024	RepeatMasker	dispersed_repeat	24431	26137	3.6	-	.	ID=1101;Target "Motif:rnd-1_family-1" 1 1707
tig0024	RepeatMasker	dispersed_repeat	26638	26693	21.4	+	.	ID=1102;Target "Motif:rnd-1_family-1" 1 57
tig0024	RepeatMasker	dispersed_repeat	26697	26997	10.6	-	.	ID=1103;Target "Motif:rnd-2_family-7" 3185 3473
tig0024	RepeatMasker	dispersed_repeat	26998	27794	9.2	+	.	ID=1104;Target "Motif:rnd-1_family-4" 1 796
tig0024	RepeatMasker	dispersed_repeat	27791	28229	10.5	+	.	ID=1105;Target "Motif:rnd-1_family-0" 9828 10267
tig0024	RepeatMasker	dispersed_repeat	28231	28540	10.1	+	.	ID=1106;Target "Motif:rnd-2_family-9" 1 306
tig0024	RepeatMasker	dispersed_repeat	28529	28969	6.2	+	.	ID=1107;Target "Motif:rnd-1_family-0" 9828 10267
tig0024	RepeatMasker	dispersed_repeat	28971	29926	6.7	+	.	ID=1108;Target "Motif:rnd-2_family-9" 1 955
tig0024	RepeatMasker	dispersed_repeat	29928	30605	8.7	+	.	ID=1109;Target "Motif:rnd-1_family-0" 1 678
tig0024	RepeatMasker	dispersed_repeat	30601	31046	7.9	+	.	ID=1110;Target "Motif:rnd-1_family-0" 9823 10267
tig0024	RepeatMasker	dispersed_repeat	31048	32002	4.3	+	.	ID=1111;Target "Motif:rnd-2_family-9" 1 955
tig0024	RepeatMasker	dispersed_repeat	32004	42268	3	+	.	ID=1112;Target "Motif:rnd-1_family-0" 1 10267
tig0024	RepeatMasker	dispersed_repeat	42269	42447	6.2	+	.	ID=1113;Target "Motif:rnd-2_family-7" 3294 3473
tig0024	RepeatMasker	dispersed_repeat	42448	42538	7.8	+	.	ID=1114;Target "Motif:rnd-2_family-7" 1779 1870
tig0024	RepeatMasker	dispersed_repeat	42565	44584	8	-	.	ID=1115;Target "Motif:rnd-3_family-26" 1 2023
tig0024	RepeatMasker	dispersed_repeat	44587	45697	17.3	+	.	ID=1116;Target "Motif:rnd-1_family-10" 254 2405
tig0024	RepeatMasker	dispersed_repeat	45699	54291	8.1	+	.	ID=1117;Target "Motif:rnd-1_family-0" 1 5777
tig0024	RepeatMasker	dispersed_repeat	54387	55217	4.8	+	.	ID=1118;Target "Motif:rnd-1_family-0" 4956 5786
tig0024	RepeatMasker	dispersed_repeat	55200	56838	30.4	+	.	ID=1119;Target "Motif:rnd-1_family-32" 3068 4686
tig0024	RepeatMasker	dispersed_repeat	57215	58043	4.3	+	.	ID=1120;Target "Motif:rnd-1_family-0" 9438 10267
tig0024	RepeatMasker	dispersed_repeat	58044	58301	4.3	-	.	ID=1121;Target "Motif:rnd-2_family-7" 1 258
tig0024	RepeatMasker	dispersed_repeat	58303	59368	15.8	-	.	ID=1122;Target "Motif:rnd-1_family-10" 1337 2405
tig0024	RepeatMasker	dispersed_repeat	59419	61438	8.5	+	.	ID=1123;Target "Motif:rnd-3_family-26" 1 2023
tig0024	RepeatMasker	dispersed_repeat	61465	61555	9	-	.	ID=1124;Target "Motif:rnd-2_family-7" 1788 1870
tig0024	RepeatMasker	dispersed_repeat	61556	61740	5.4	-	.	ID=1124;Target "Motif:rnd-2_family-7" 3289 3473
tig0024	RepeatMasker	dispersed_repeat	61740	63541	7.6	-	.	ID=1125;Target "Motif:rnd-1_family-0" 1747 3548
tig0024	RepeatMasker	dispersed_repeat	63539	63618	6.2	-	.	ID=1126;Target "Motif:rnd-1_family-56" 149 228
tig0024	RepeatMasker	dispersed_repeat	63615	63825	9.5	-	.	ID=1127;Target "Motif:rnd-1_family-1" 1 211
tig0024	RepeatMasker	dispersed_repeat	63827	64912	3.7	-	.	ID=1128;Target "Motif:rnd-2_family-6" 1 1086
tig0024	RepeatMasker	dispersed_repeat	64914	66151	3.9	-	.	ID=1129;Target "Motif:rnd-1_family-5" 1 1238
tig0024	RepeatMasker	dispersed_repeat	66153	67361	4.4	-	.	ID=1130;Target "Motif:rnd-2_family-5" 2 1210
tig0024	RepeatMasker	dispersed_repeat	67364	69070	3.7	-	.	ID=1131;Target "Motif:rnd-1_family-1" 1 1707
tig0024	RepeatMasker	dispersed_repeat	69071	69508	2	-	.	ID=1132;Target "Motif:rnd-1_family-15" 1 442
tig0024	RepeatMasker	dispersed_repeat	69511	71257	9.2	-	.	ID=1125;Target "Motif:rnd-1_family-0" 1 1751
tig0024	RepeatMasker	dispersed_repeat	71259	72214	6.2	-	.	ID=1133;Target "Motif:rnd-2_family-9" 1 955
tig0024	RepeatMasker	dispersed_repeat	72216	72665	10.5	-	.	ID=1134;Target "Motif:rnd-1_family-0" 9818 10267
tig0024	RepeatMasker	dispersed_repeat	72645	74266	5.7	-	.	ID=1135;Target "Motif:rnd-1_family-21" 1 1623
tig0024	RepeatMasker	dispersed_repeat	74267	74431	4.8	+	.	ID=1136;Target "Motif:rnd-1_family-40" 635 800
tig0024	RepeatMasker	dispersed_repeat	79797	79837	8.5	+	.	ID=1137;Target "Motif:(TAGTACA)n" 1 42
tig0024	RepeatMasker	dispersed_repeat	83888	83917	7.2	+	.	ID=1138;Target "Motif:(TA)n" 1 30
tig0024	RepeatMasker	dispersed_repeat	84387	84434	17.1	+	.	ID=1139;Target "Motif:(CTGCAAC)n" 1 50
tig0024	RepeatMasker	dispersed_repeat	84433	84451	5.6	+	.	ID=1140;Target "Motif:(CCA)n" 1 19
tig0024	RepeatMasker	dispersed_repeat	85182	85219	9.3	+	.	ID=1141;Target "Motif:(TAC)n" 1 38
tig0024	RepeatMasker	dispersed_repeat	86450	86468	0	+	.	ID=1142;Target "Motif:(TG)n" 1 19
tig0024	RepeatMasker	dispersed_repeat	88730	88756	8.5	+	.	ID=1143;Target "Motif:(CAATC)n" 1 26
tig0024	RepeatMasker	dispersed_repeat	89188	89398	6.6	-	.	ID=1144;Target "Motif:rnd-1_family-1" 1 211
tig0024	RepeatMasker	dispersed_repeat	89400	90485	4	-	.	ID=1145;Target "Motif:rnd-2_family-6" 1 1086
tig0024	RepeatMasker	dispersed_repeat	90487	90637	0	-	.	ID=1146;Target "Motif:rnd-1_family-5" 1088 1238
tig0024	RepeatMasker	dispersed_repeat	90639	92821	5.6	+	.	ID=1147;Target "Motif:rnd-2_family-14" 1 2188
tig0024	RepeatMasker	dispersed_repeat	92823	93727	4.8	+	.	ID=1148;Target "Motif:rnd-1_family-7" 1 905
tig0024	RepeatMasker	dispersed_repeat	93729	94955	5.8	+	.	ID=1149;Target "Motif:rnd-2_family-16" 1 1230
tig0024	RepeatMasker	dispersed_repeat	94960	95051	1.1	+	.	ID=1150;Target "Motif:rnd-3_family-6" 3 94
tig0024	RepeatMasker	dispersed_repeat	95103	96100	10.2	+	.	ID=1151;Target "Motif:rnd-1_family-10" 3113 3915
tig0024	RepeatMasker	dispersed_repeat	96102	97792	5.5	+	.	ID=1152;Target "Motif:rnd-3_family-27" 1 1691
tig0024	RepeatMasker	dispersed_repeat	97794	98123	7.9	+	.	ID=1153;Target "Motif:rnd-2_family-14" 2 331
tig0024	RepeatMasker	dispersed_repeat	98123	99214	4.2	-	.	ID=1154;Target "Motif:rnd-1_family-5" 1 1092
tig0024	RepeatMasker	dispersed_repeat	99216	100425	3.6	-	.	ID=1155;Target "Motif:rnd-2_family-5" 1 1210
tig0024	RepeatMasker	dispersed_repeat	100427	101916	4.1	-	.	ID=1156;Target "Motif:rnd-1_family-1" 218 1707
##sequence-region tig0025 1 4858
tig0025	RepeatMasker	dispersed_repeat	1	921	2.1	+	.	ID=1157;Target "Motif:rnd-2_family-15" 3185 4107
tig0025	RepeatMasker	dispersed_repeat	922	956	3.1	+	.	ID=1158;Target "Motif:(TA)n" 1 34
tig0025	RepeatMasker	dispersed_repeat	957	1183	2.1	+	.	ID=1157;Target "Motif:rnd-2_family-15" 4108 4371
tig0025	RepeatMasker	dispersed_repeat	1186	1236	20.3	+	.	ID=1159;Target "Motif:(AT)n" 1 53
tig0025	RepeatMasker	dispersed_repeat	1238	1710	22.2	-	.	ID=1160;Target "Motif:rnd-1_family-2" 4032 4514
tig0025	RepeatMasker	dispersed_repeat	1707	4858	6.6	-	.	ID=1161;Target "Motif:rnd-1_family-0" 1261 4407
##sequence-region tig0026 1 93444
tig0026	RepeatMasker	dispersed_repeat	1007	1034	0	+	.	ID=1162;Target "Motif:(CGC)n" 1 28
tig0026	RepeatMasker	dispersed_repeat	2685	2782	22.2	+	.	ID=1163;Target "Motif:(TTTCTT)n" 1 91
tig0026	RepeatMasker	dispersed_repeat	3015	3040	12.7	+	.	ID=1164;Target "Motif:(TATG)n" 1 26
tig0026	RepeatMasker	dispersed_repeat	3143	3165	0	+	.	ID=1165;Target "Motif:(TGC)n" 1 22
tig0026	RepeatMasker	dispersed_repeat	3636	3659	8.8	+	.	ID=1166;Target "Motif:(GACT)n" 1 24
tig0026	RepeatMasker	dispersed_repeat	3891	3957	11.3	+	.	ID=1167;Target "Motif:(AGGTC)n" 1 64
tig0026	RepeatMasker	dispersed_repeat	4324	4354	15.2	+	.	ID=1168;Target "Motif:(GACG)n" 1 30
tig0026	RepeatMasker	dispersed_repeat	4747	4786	13.7	+	.	ID=1169;Target "Motif:(GGTCTCT)n" 1 41
tig0026	RepeatMasker	dispersed_repeat	4815	4838	13.7	+	.	ID=1170;Target "Motif:(CA)n" 1 24
tig0026	RepeatMasker	dispersed_repeat	5031	5081	2	+	.	ID=1171;Target "Motif:(CATA)n" 1 52
tig0026	RepeatMasker	dispersed_repeat	7131	7162	10.4	+	.	ID=1172;Target "Motif:(GGCGGT)n" 1 32
tig0026	RepeatMasker	dispersed_repeat	7967	8015	29.9	+	.	ID=1173;Target "Motif:(CAACAC)n" 1 50
tig0026	RepeatMasker	dispersed_repeat	8387	8406	5.2	+	.	ID=1174;Target "Motif:(CCA)n" 1 20
tig0026	RepeatMasker	dispersed_repeat	8480	8541	26.5	+	.	ID=1175;Target "Motif:(GCA)n" 1 62
tig0026	RepeatMasker	dispersed_repeat	8886	8923	21.1	+	.	ID=1176;Target "Motif:(ACC)n" 1 38
tig0026	RepeatMasker	dispersed_repeat	11988	12070	24.6	+	.	ID=1177;Target "Motif:A-rich" 1 84
tig0026	RepeatMasker	dispersed_repeat	13365	13395	3.3	+	.	ID=1178;Target "Motif:(TTG)n" 1 31
tig0026	RepeatMasker	dispersed_repeat	15943	15973	0	+	.	ID=1179;Target "Motif:(GGTGGCT)n" 1 31
tig0026	RepeatMasker	dispersed_repeat	16974	17023	20.6	+	.	ID=1180;Target "Motif:(TAG)n" 1 48
tig0026	RepeatMasker	dispersed_repeat	18181	18254	22.7	+	.	ID=1181;Target "Motif:(ATCC)n" 1 75
tig0026	RepeatMasker	dispersed_repeat	18944	19023	3.9	+	.	ID=1182;Target "Motif:(CCAGCAC)n" 1 80
tig0026	RepeatMasker	dispersed_repeat	19372	19403	3.2	+	.	ID=1183;Target "Motif:(CAG)n" 1 32
tig0026	RepeatMasker	dispersed_repeat	21418	21444	8	+	.	ID=1184;Target "Motif:(TCG)n" 1 27
tig0026	RepeatMasker	dispersed_repeat	22498	22521	4.3	+	.	ID=1185;Target "Motif:(AG)n" 1 24
tig0026	RepeatMasker	dispersed_repeat	27144	27177	0	+	.	ID=1186;Target "Motif:(GGTGAAG)n" 1 34
tig0026	RepeatMasker	dispersed_repeat	27584	27614	6.8	+	.	ID=1187;Target "Motif:(CCTG)n" 1 31
tig0026	RepeatMasker	dispersed_repeat	29437	29471	15.9	+	.	ID=1188;Target "Motif:(GTGCTG)n" 1 35
tig0026	RepeatMasker	dispersed_repeat	29544	29601	19.6	+	.	ID=1189;Target "Motif:(TGCTGG)n" 1 59
tig0026	RepeatMasker	dispersed_repeat	29900	29933	10.3	+	.	ID=1190;Target "Motif:A-rich" 1 34
tig0026	RepeatMasker	dispersed_repeat	31854	31882	12.5	+	.	ID=1191;Target "Motif:GA-rich" 1 28
tig0026	RepeatMasker	dispersed_repeat	32562	32596	9.1	+	.	ID=1192;Target "Motif:(CAT)n" 1 36
tig0026	RepeatMasker	dispersed_repeat	43117	43143	7.8	+	.	ID=1193;Target "Motif:(AC)n" 1 27
tig0026	RepeatMasker	dispersed_repeat	44149	44178	10.8	+	.	ID=1194;Target "Motif:(CTG)n" 1 30
tig0026	RepeatMasker	dispersed_repeat	44765	44794	10.7	+	.	ID=1195;Target "Motif:(AGC)n" 1 30
tig0026	RepeatMasker	dispersed_repeat	45334	45385	1.9	+	.	ID=1196;Target "Motif:(AGAGCC)n" 1 56
tig0026	RepeatMasker	dispersed_repeat	45478	45543	19	+	.	ID=1197;Target "Motif:(TGTACTA)n" 1 69
tig0026	RepeatMasker	dispersed_repeat	48503	48538	3	+	.	ID=1198;Target "Motif:(CTTTTT)n" 1 35
tig0026	RepeatMasker	dispersed_repeat	48568	48589	4.8	+	.	ID=1199;Target "Motif:(TGAT)n" 1 22
tig0026	RepeatMasker	dispersed_repeat	48685	48732	30.7	+	.	ID=1200;Target "Motif:A-rich" 1 48
tig0026	RepeatMasker	dispersed_repeat	54706	54792	20.7	+	.	ID=1201;Target "Motif:A-rich" 1 85
tig0026	RepeatMasker	dispersed_repeat	55413	55448	0	+	.	ID=1202;Target "Motif:(AT)n" 1 37
tig0026	RepeatMasker	dispersed_repeat	55929	55959	18.5	+	.	ID=1203;Target "Motif:(GCCC)n" 1 31
tig0026	RepeatMasker	dispersed_repeat	56138	56196	1.7	+	.	ID=1204;Target "Motif:(TGT)n" 1 59
tig0026	RepeatMasker	dispersed_repeat	56468	56570	30.7	+	.	ID=1205;Target "Motif:(GGT)n" 1 101
tig0026	RepeatMasker	dispersed_repeat	60469	60498	19.2	+	.	ID=1206;Target "Motif:(AGC)n" 1 30
tig0026	RepeatMasker	dispersed_repeat	63268	63298	0	+	.	ID=1207;Target "Motif:(GGGCGA)n" 1 31
tig0026	RepeatMasker	dispersed_repeat	65085	65110	0	+	.	ID=1208;Target "Motif:(TGTA)n" 1 26
tig0026	RepeatMasker	dispersed_repeat	65642	65707	31.6	+	.	ID=1209;Target "Motif:(CAG)n" 1 66
tig0026	RepeatMasker	dispersed_repeat	65795	65837	11	+	.	ID=1210;Target "Motif:(GGC)n" 1 41
tig0026	RepeatMasker	dispersed_repeat	66503	66537	9.1	+	.	ID=1211;Target "Motif:(ATAGTAC)n" 1 36
tig0026	RepeatMasker	dispersed_repeat	69503	69557	24.7	+	.	ID=1212;Target "Motif:(CGTCC)n" 1 54
tig0026	RepeatMasker	dispersed_repeat	69922	69950	15.3	+	.	ID=1213;Target "Motif:(GCA)n" 1 30
tig0026	RepeatMasker	dispersed_repeat	73432	73465	16.5	+	.	ID=1214;Target "Motif:(TGG)n" 1 34
tig0026	RepeatMasker	dispersed_repeat	76787	76805	0	+	.	ID=1215;Target "Motif:(AC)n" 1 19
tig0026	RepeatMasker	dispersed_repeat	77463	77493	14.2	+	.	ID=1216;Target "Motif:(A)n" 1 31
tig0026	RepeatMasker	dispersed_repeat	79773	79835	18.2	+	.	ID=1217;Target "Motif:(AGC)n" 1 56
tig0026	RepeatMasker	dispersed_repeat	80612	80683	19.3	+	.	ID=1218;Target "Motif:(GCTG)n" 1 71
tig0026	RepeatMasker	dispersed_repeat	86366	86386	0	+	.	ID=1219;Target "Motif:(GAAC)n" 1 21
tig0026	RepeatMasker	dispersed_repeat	86442	86471	11.2	+	.	ID=1220;Target "Motif:(TACA)n" 1 30
tig0026	RepeatMasker	dispersed_repeat	87128	87158	11.1	+	.	ID=1221;Target "Motif:GA-rich" 1 31
tig0026	RepeatMasker	dispersed_repeat	89289	89312	4.3	+	.	ID=1222;Target "Motif:(GGT)n" 1 24
tig0026	RepeatMasker	dispersed_repeat	90412	90442	14.5	+	.	ID=1223;Target "Motif:(GTA)n" 1 31
tig0026	RepeatMasker	dispersed_repeat	90518	90548	3.3	+	.	ID=1224;Target "Motif:(CTG)n" 1 31
##sequence-region tig0028 1 97689
tig0028	RepeatMasker	dispersed_repeat	565	603	17.3	+	.	ID=1225;Target "Motif:(GGACGA)n" 1 42
tig0028	RepeatMasker	dispersed_repeat	875	906	17.6	+	.	ID=1226;Target "Motif:(AGTGGA)n" 1 32
tig0028	RepeatMasker	dispersed_repeat	1835	1856	4.7	+	.	ID=1227;Target "Motif:(CCA)n" 1 23
tig0028	RepeatMasker	dispersed_repeat	3731	3941	5.2	-	.	ID=1228;Target "Motif:rnd-1_family-1" 1 211
tig0028	RepeatMasker	dispersed_repeat	3943	5028	3.4	-	.	ID=1229;Target "Motif:rnd-2_family-6" 1 1086
tig0028	RepeatMasker	dispersed_repeat	5030	6267	3.9	-	.	ID=1230;Target "Motif:rnd-1_family-5" 1 1238
tig0028	RepeatMasker	dispersed_repeat	6269	7477	4.1	-	.	ID=1231;Target "Motif:rnd-2_family-5" 2 1210
tig0028	RepeatMasker	dispersed_repeat	7480	9185	3.3	-	.	ID=1232;Target "Motif:rnd-1_family-1" 1 1707
tig0028	RepeatMasker	dispersed_repeat	9752	9789	6.5	+	.	ID=1233;Target "Motif:(CGCC)n" 1 36
tig0028	RepeatMasker	dispersed_repeat	10641	10670	15.8	+	.	ID=1234;Target "Motif:(TTC)n" 1 29
tig0028	RepeatMasker	dispersed_repeat	11415	11462	7.3	+	.	ID=1235;Target "Motif:(CGTGAT)n" 1 48
tig0028	RepeatMasker	dispersed_repeat	11598	11632	16.8	+	.	ID=1236;Target "Motif:(ATGA)n" 1 35
tig0028	RepeatMasker	dispersed_repeat	11726	11752	0	+	.	ID=1237;Target "Motif:(CA)n" 1 27
tig0028	RepeatMasker	dispersed_repeat	11753	11782	6.7	+	.	ID=1238;Target "Motif:(AT)n" 1 30
tig0028	RepeatMasker	dispersed_repeat	11971	11998	16.2	+	.	ID=1239;Target "Motif:(GTAG)n" 1 28
tig0028	RepeatMasker	dispersed_repeat	12132	12159	7.7	+	.	ID=1240;Target "Motif:(TCGAG)n" 1 28
tig0028	RepeatMasker	dispersed_repeat	13140	13185	23.8	+	.	ID=1241;Target "Motif:(ACGACA)n" 1 46
tig0028	RepeatMasker	dispersed_repeat	17671	17714	7.5	+	.	ID=1242;Target "Motif:(TACTATC)n" 1 44
tig0028	RepeatMasker	dispersed_repeat	17840	17875	7	+	.	ID=1243;Target "Motif:(TGCACC)n" 1 33
tig0028	RepeatMasker	dispersed_repeat	21859	21890	13.7	+	.	ID=1244;Target "Motif:(TCAA)n" 1 33
tig0028	RepeatMasker	dispersed_repeat	22290	22318	11.1	+	.	ID=1245;Target "Motif:(TTAT)n" 1 30
tig0028	RepeatMasker	dispersed_repeat	22670	22726	27.2	+	.	ID=1246;Target "Motif:(GTAG)n" 1 57
tig0028	RepeatMasker	dispersed_repeat	22712	22772	18.1	+	.	ID=1247;Target "Motif:(TGAA)n" 1 56
tig0028	RepeatMasker	dispersed_repeat	23156	23183	3.7	+	.	ID=1248;Target "Motif:(AGAAA)n" 1 30
tig0028	RepeatMasker	dispersed_repeat	23212	23238	12.6	+	.	ID=1249;Target "Motif:(TC)n" 1 27
tig0028	RepeatMasker	dispersed_repeat	25505	25538	9.4	+	.	ID=1250;Target "Motif:(GCGAT)n" 1 38
tig0028	RepeatMasker	dispersed_repeat	26177	26210	14.6	+	.	ID=1251;Target "Motif:(GACA)n" 1 32
tig0028	RepeatMasker	dispersed_repeat	27445	27512	0	+	.	ID=1252;Target "Motif:(AAG)n" 1 68
tig0028	RepeatMasker	dispersed_repeat	29311	29459	6.1	+	.	ID=1253;Target "Motif:rnd-1_family-35" 1 148
tig0028	RepeatMasker	dispersed_repeat	29675	29699	4.2	+	.	ID=1254;Target "Motif:(GCA)n" 1 25
tig0028	RepeatMasker	dispersed_repeat	30833	30876	22.3	+	.	ID=1255;Target "Motif:(CCTT)n" 1 43
tig0028	RepeatMasker	dispersed_repeat	36624	36676	26.2	+	.	ID=1256;Target "Motif:(GCA)n" 1 53
tig0028	RepeatMasker	dispersed_repeat	37124	37148	0	+	.	ID=1257;Target "Motif:(GTCA)n" 1 25
tig0028	RepeatMasker	dispersed_repeat	40843	40879	5.7	+	.	ID=1258;Target "Motif:(ATGT)n" 1 37
tig0028	RepeatMasker	dispersed_repeat	42088	42218	4.6	+	.	ID=1259;Target "Motif:rnd-1_family-35" 3 133
tig0028	RepeatMasker	dispersed_repeat	43289	43334	9.3	+	.	ID=1260;Target "Motif:(CTT)n" 1 46
tig0028	RepeatMasker	dispersed_repeat	44802	44825	4.3	+	.	ID=1261;Target "Motif:(CTT)n" 1 25
tig0028	RepeatMasker	dispersed_repeat	45706	45761	14.4	+	.	ID=1262;Target "Motif:(TGC)n" 1 56
tig0028	RepeatMasker	dispersed_repeat	45758	45800	25.9	+	.	ID=1263;Target "Motif:(GCTG)n" 1 42
tig0028	RepeatMasker	dispersed_repeat	45838	45870	16.9	+	.	ID=1264;Target "Motif:(TGCATC)n" 1 33
tig0028	RepeatMasker	dispersed_repeat	54641	54683	15.4	+	.	ID=1265;Target "Motif:(CAGT)n" 1 43
tig0028	RepeatMasker	dispersed_repeat	54867	54900	13	+	.	ID=1266;Target "Motif:(GCAA)n" 1 34
tig0028	RepeatMasker	dispersed_repeat	54974	55014	5.3	+	.	ID=1267;Target "Motif:(AAAAATA)n" 1 41
tig0028	RepeatMasker	dispersed_repeat	55562	55587	13.1	+	.	ID=1268;Target "Motif:(GGT)n" 1 26
tig0028	RepeatMasker	dispersed_repeat	56125	56196	23.2	+	.	ID=1269;Target "Motif:(ATTTTT)n" 1 72
tig0028	RepeatMasker	dispersed_repeat	56268	56351	26.8	+	.	ID=1270;Target "Motif:G-rich" 1 85
tig0028	RepeatMasker	dispersed_repeat	57965	58005	19.9	+	.	ID=1271;Target "Motif:(AGC)n" 1 42
tig0028	RepeatMasker	dispersed_repeat	58948	59162	0	+	.	ID=1272;Target "Motif:(AGAGAAAGAA)n" 1 215
tig0028	RepeatMasker	dispersed_repeat	59167	59199	10	+	.	ID=1273;Target "Motif:(GT)n" 1 33
tig0028	RepeatMasker	dispersed_repeat	59504	59542	23.5	+	.	ID=1274;Target "Motif:GA-rich" 1 39
tig0028	RepeatMasker	dispersed_repeat	59543	59588	0	+	.	ID=1275;Target "Motif:(AG)n" 1 46
tig0028	RepeatMasker	dispersed_repeat	59589	59638	23.5	+	.	ID=1276;Target "Motif:GA-rich" 40 91
tig0028	RepeatMasker	dispersed_repeat	60054	60118	28.1	+	.	ID=1277;Target "Motif:(CAC)n" 1 65
tig0028	RepeatMasker	dispersed_repeat	60838	60940	16.4	+	.	ID=1278;Target "Motif:(TGGCTG)n" 1 104
tig0028	RepeatMasker	dispersed_repeat	60996	61025	0	+	.	ID=1279;Target "Motif:(GATGGC)n" 1 30
tig0028	RepeatMasker	dispersed_repeat	61135	61166	0	+	.	ID=1280;Target "Motif:(AGGATG)n" 1 33
tig0028	RepeatMasker	dispersed_repeat	61182	61198	0	+	.	ID=1281;Target "Motif:(TGG)n" 1 17
tig0028	RepeatMasker	dispersed_repeat	62051	62075	13.2	+	.	ID=1282;Target "Motif:(A)n" 1 25
tig0028	RepeatMasker	dispersed_repeat	62605	62676	17.7	+	.	ID=1283;Target "Motif:(CAGCCA)n" 1 68
tig0028	RepeatMasker	dispersed_repeat	62977	63018	0	+	.	ID=1284;Target "Motif:(CCAGCAGAG)n" 1 42
tig0028	RepeatMasker	dispersed_repeat	65168	65191	4.3	+	.	ID=1285;Target "Motif:(TTGC)n" 1 24
tig0028	RepeatMasker	dispersed_repeat	65875	65899	0	+	.	ID=1286;Target "Motif:(TA)n" 1 25
tig0028	RepeatMasker	dispersed_repeat	67830	67852	9.3	+	.	ID=1287;Target "Motif:(CACT)n" 1 23
tig0028	RepeatMasker	dispersed_repeat	68061	68089	11.2	+	.	ID=1288;Target "Motif:GA-rich" 1 31
tig0028	RepeatMasker	dispersed_repeat	68196	68248	1.9	+	.	ID=1289;Target "Motif:(TC)n" 1 53
tig0028	RepeatMasker	dispersed_repeat	68275	68349	17.6	+	.	ID=1290;Target "Motif:(AACA)n" 1 72
tig0028	RepeatMasker	dispersed_repeat	68472	68551	16.9	+	.	ID=1291;Target "Motif:(AGTGTG)n" 1 82
tig0028	RepeatMasker	dispersed_repeat	68552	68557	17	+	.	ID=1292;Target "Motif:(AGTG)n" 1 90
tig0028	RepeatMasker	dispersed_repeat	68649	68677	0	+	.	ID=1293;Target "Motif:(T)n" 1 29
tig0028	RepeatMasker	dispersed_repeat	68962	69037	27.9	+	.	ID=1294;Target "Motif:(ACCAAC)n" 1 73
tig0028	RepeatMasker	dispersed_repeat	70417	70446	14.7	+	.	ID=1295;Target "Motif:GA-rich" 1 31
tig0028	RepeatMasker	dispersed_repeat	70546	70575	3.4	+	.	ID=1296;Target "Motif:(A)n" 1 30
tig0028	RepeatMasker	dispersed_repeat	77487	77547	20.8	+	.	ID=1297;Target "Motif:(TGTGCC)n" 1 58
tig0028	RepeatMasker	dispersed_repeat	86511	86547	5.9	+	.	ID=1298;Target "Motif:A-rich" 1 39
tig0028	RepeatMasker	dispersed_repeat	86700	86723	4.3	+	.	ID=1299;Target "Motif:(TCAT)n" 1 24
tig0028	RepeatMasker	dispersed_repeat	86942	86963	10	+	.	ID=1300;Target "Motif:(ACAT)n" 1 22
tig0028	RepeatMasker	dispersed_repeat	86978	87026	12.5	+	.	ID=1301;Target "Motif:A-rich" 1 48
##sequence-region tig0029 1 91320
tig0029	RepeatMasker	dispersed_repeat	1	34	24.1	+	.	ID=1302;Target "Motif:(TTGTCG)n" 1 34
tig0029	RepeatMasker	dispersed_repeat	4106	4205	27.2	+	.	ID=1303;Target "Motif:(CAGAGG)n" 1 100
tig0029	RepeatMasker	dispersed_repeat	4220	4263	0	+	.	ID=1304;Target "Motif:(GGCGAAAGA)n" 1 45
tig0029	RepeatMasker	dispersed_repeat	10066	10109	22.6	+	.	ID=1305;Target "Motif:(GAGCTG)n" 1 44
tig0029	RepeatMasker	dispersed_repeat	13786	13821	2.9	+	.	ID=1306;Target "Motif:(CCA)n" 1 36
tig0029	RepeatMasker	dispersed_repeat	19793	19815	4.5	+	.	ID=1307;Target "Motif:(AAT)n" 1 23
tig0029	RepeatMasker	dispersed_repeat	24976	25029	14.2	+	.	ID=1308;Target "Motif:(CA)n" 1 56
tig0029	RepeatMasker	dispersed_repeat	26368	26422	21.7	+	.	ID=1309;Target "Motif:A-rich" 1 57
tig0029	RepeatMasker	dispersed_repeat	27615	27663	13.8	+	.	ID=1310;Target "Motif:(ATG)n" 1 51
tig0029	RepeatMasker	dispersed_repeat	27828	27875	6.8	+	.	ID=1311;Target "Motif:(TCTTT)n" 1 46
tig0029	RepeatMasker	dispersed_repeat	28652	28737	30.2	-	.	ID=1312;Target "Motif:rnd-1_family-28" 10177 10262
tig0029	RepeatMasker	dispersed_repeat	34252	34274	0	+	.	ID=1313;Target "Motif:(TG)n" 1 22
tig0029	RepeatMasker	dispersed_repeat	41199	41224	12.7	+	.	ID=1314;Target "Motif:(ACTG)n" 1 26
tig0029	RepeatMasker	dispersed_repeat	43632	43649	0	+	.	ID=1315;Target "Motif:(GGA)n" 1 18
tig0029	RepeatMasker	dispersed_repeat	45668	45707	21.1	+	.	ID=1316;Target "Motif:(CACCCA)n" 1 40
tig0029	RepeatMasker	dispersed_repeat	47130	47159	0	+	.	ID=1317;Target "Motif:(CCT)n" 1 30
tig0029	RepeatMasker	dispersed_repeat	47565	47598	3	+	.	ID=1318;Target "Motif:(GCGGCA)n" 1 34
tig0029	RepeatMasker	dispersed_repeat	47883	47927	11.1	+	.	ID=1319;Target "Motif:(CAGACA)n" 1 42
tig0029	RepeatMasker	dispersed_repeat	47946	47968	4.5	+	.	ID=1320;Target "Motif:(AGC)n" 1 23
tig0029	RepeatMasker	dispersed_repeat	47969	48026	1.8	+	.	ID=1321;Target "Motif:(CAA)n" 1 58
tig0029	RepeatMasker	dispersed_repeat	49220	49251	0	+	.	ID=1322;Target "Motif:(TA)n" 1 32
tig0029	RepeatMasker	dispersed_repeat	49627	49860	27.6	+	.	ID=1323;Target "Motif:rnd-1_family-18" 5801 6004
tig0029	RepeatMasker	dispersed_repeat	50231	50279	25.7	+	.	ID=1324;Target "Motif:(TCCATC)n" 1 49
tig0029	RepeatMasker	dispersed_repeat	50513	50553	26.3	+	.	ID=1325;Target "Motif:(CAAGCA)n" 1 41
tig0029	RepeatMasker	dispersed_repeat	54461	54482	4.8	+	.	ID=1326;Target "Motif:(CTG)n" 1 22
tig0029	RepeatMasker	dispersed_repeat	59236	59276	13.6	+	.	ID=1327;Target "Motif:(ATTG)n" 1 41
tig0029	RepeatMasker	dispersed_repeat	60046	60071	0	+	.	ID=1328;Target "Motif:(CCA)n" 1 26
tig0029	RepeatMasker	dispersed_repeat	64259	64291	22.6	+	.	ID=1329;Target "Motif:(T)n" 1 33
tig0029	RepeatMasker	dispersed_repeat	71216	71309	30.9	+	.	ID=1330;Target "Motif:rnd-1_family-63" 158 251
tig0029	RepeatMasker	dispersed_repeat	76989	77015	0	+	.	ID=1331;Target "Motif:(GCA)n" 1 27
tig0029	RepeatMasker	dispersed_repeat	79562	79603	0	+	.	ID=1332;Target "Motif:(AG)n" 1 43
tig0029	RepeatMasker	dispersed_repeat	82370	82407	2.9	+	.	ID=1333;Target "Motif:(CTGGAG)n" 1 37
tig0029	RepeatMasker	dispersed_repeat	85078	85104	12.6	+	.	ID=1334;Target "Motif:(TA)n" 1 27
tig0029	RepeatMasker	dispersed_repeat	85639	85660	9.7	+	.	ID=1335;Target "Motif:(TCCA)n" 1 22
tig0029	RepeatMasker	dispersed_repeat	86310	86349	12.7	+	.	ID=1336;Target "Motif:(CCGCCA)n" 1 38
tig0029	RepeatMasker	dispersed_repeat	88810	88848	11.2	+	.	ID=1337;Target "Motif:(TTGTCCA)n" 1 39
##sequence-region tig0030 1 107557
tig0030	RepeatMasker	dispersed_repeat	2994	3024	0	+	.	ID=1338;Target "Motif:(GTGGTT)n" 1 31
tig0030	RepeatMasker	dispersed_repeat	3025	3090	22.4	+	.	ID=1339;Target "Motif:(CTG)n" 1 66
tig0030	RepeatMasker	dispersed_repeat	3174	3198	0	+	.	ID=1340;Target "Motif:(GTG)n" 1 25
tig0030	RepeatMasker	dispersed_repeat	9548	9571	0	+	.	ID=1341;Target "Motif:(CGG)n" 1 27
tig0030	RepeatMasker	dispersed_repeat	10053	10194	4.2	+	.	ID=1342;Target "Motif:rnd-1_family-35" 1 148
tig0030	RepeatMasker	dispersed_repeat	22473	22549	20.5	+	.	ID=1343;Target "Motif:rnd-3_family-166" 63 132
tig0030	RepeatMasker	dispersed_repeat	22986	23043	23	+	.	ID=1344;Target "Motif:(CTGCG)n" 1 55
tig0030	RepeatMasker	dispersed_repeat	23174	23200	12.2	+	.	ID=1345;Target "Motif:(CACA)n" 1 27
tig0030	RepeatMasker	dispersed_repeat	23264	23326	23.7	+	.	ID=1346;Target "Motif:(CACCT)n" 1 64
tig0030	RepeatMasker	dispersed_repeat	23532	23559	3.7	+	.	ID=1347;Target "Motif:(CGTGT)n" 1 31
tig0030	RepeatMasker	dispersed_repeat	26461	26498	18.9	+	.	ID=1348;Target "Motif:GA-rich" 1 37
tig0030	RepeatMasker	dispersed_repeat	27302	27332	14.2	+	.	ID=1349;Target "Motif:(TTTCC)n" 1 32
tig0030	RepeatMasker	dispersed_repeat	27409	27432	14.4	+	.	ID=1350;Target "Motif:(T)n" 1 24
tig0030	RepeatMasker	dispersed_repeat	28005	28035	11.2	+	.	ID=1351;Target "Motif:(TCCG)n" 1 30
tig0030	RepeatMasker	dispersed_repeat	28233	28258	0	+	.	ID=1352;Target "Motif:(AC)n" 1 26
tig0030	RepeatMasker	dispersed_repeat	28523	28551	20.4	+	.	ID=1353;Target "Motif:(GGAT)n" 1 29
tig0030	RepeatMasker	dispersed_repeat	29307	29431	3.2	-	.	ID=1354;Target "Motif:rnd-1_family-35" 1 125
tig0030	RepeatMasker	dispersed_repeat	37135	37274	22.1	-	.	ID=1355;Target "Motif:rnd-1_family-33" 1747 1905
tig0030	RepeatMasker	dispersed_repeat	37274	37359	22.6	-	.	ID=1356;Target "Motif:rnd-1_family-40" 592 682
tig0030	RepeatMasker	dispersed_repeat	37347	37399	13.7	-	.	ID=1357;Target "Motif:rnd-1_family-58" 16 68
tig0030	RepeatMasker	dispersed_repeat	43907	44016	24.8	+	.	ID=1358;Target "Motif:rnd-1_family-56" 110 223
tig0030	RepeatMasker	dispersed_repeat	44159	44227	26.4	+	.	ID=1359;Target "Motif:A-rich" 1 66
tig0030	RepeatMasker	dispersed_repeat	45698	45768	24.2	+	.	ID=1360;Target "Motif:(ATATAT)n" 1 69
tig0030	RepeatMasker	dispersed_repeat	61427	61453	3.8	+	.	ID=1361;Target "Motif:(A)n" 1 27
tig0030	RepeatMasker	dispersed_repeat	73434	73465	13.7	+	.	ID=1362;Target "Motif:(CCCATG)n" 1 32
tig0030	RepeatMasker	dispersed_repeat	73951	73975	8.5	+	.	ID=1363;Target "Motif:(AGG)n" 1 25
tig0030	RepeatMasker	dispersed_repeat	74442	74466	0	+	.	ID=1364;Target "Motif:(CAA)n" 1 25
tig0030	RepeatMasker	dispersed_repeat	80069	80099	18.2	+	.	ID=1365;Target "Motif:(GTGAGT)n" 1 31
tig0030	RepeatMasker	dispersed_repeat	83500	83520	0	+	.	ID=1366;Target "Motif:(AT)n" 1 21
tig0030	RepeatMasker	dispersed_repeat	85001	85189	12.7	-	.	ID=1367;Target "Motif:rnd-1_family-40" 611 800
tig0030	RepeatMasker	dispersed_repeat	87516	87762	8.6	-	.	ID=1368;Target "Motif:rnd-1_family-1" 1 250
tig0030	RepeatMasker	dispersed_repeat	87764	88849	2.8	-	.	ID=1369;Target "Motif:rnd-2_family-6" 1 1086
tig0030	RepeatMasker	dispersed_repeat	88851	90088	3.9	-	.	ID=1370;Target "Motif:rnd-1_family-5" 1 1238
tig0030	RepeatMasker	dispersed_repeat	90090	91298	3.2	-	.	ID=1371;Target "Motif:rnd-2_family-5" 2 1210
tig0030	RepeatMasker	dispersed_repeat	91301	93007	3.5	-	.	ID=1372;Target "Motif:rnd-1_family-1" 1 1707
tig0030	RepeatMasker	dispersed_repeat	98753	98789	22	+	.	ID=1373;Target "Motif:(TG)n" 1 37
tig0030	RepeatMasker	dispersed_repeat	99159	99190	12.1	+	.	ID=1374;Target "Motif:(CACCA)n" 1 32
tig0030	RepeatMasker	dispersed_repeat	99364	99400	21.8	+	.	ID=1375;Target "Motif:(ACA)n" 1 38
tig0030	RepeatMasker	dispersed_repeat	99719	99753	19.6	+	.	ID=1376;Target "Motif:(CAACAC)n" 1 35
tig0030	RepeatMasker	dispersed_repeat	104715	104739	4.2	+	.	ID=1377;Target "Motif:(CTTTT)n" 1 26
##sequence-region tig0031 1 120550
tig0031	RepeatMasker	dispersed_repeat	1514	1548	2.9	+	.	ID=1378;Target "Motif:(GCT)n" 1 35
tig0031	RepeatMasker	dispersed_repeat	6193	6225	17.5	+	.	ID=1379;Target "Motif:(T)n" 1 33
tig0031	RepeatMasker	dispersed_repeat	6226	6243	25.8	+	.	ID=1380;Target "Motif:(CTTTT)n" 2 53
tig0031	RepeatMasker	dispersed_repeat	6996	7026	7.2	+	.	ID=1381;Target "Motif:(TTTTA)n" 1 31
tig0031	RepeatMasker	dispersed_repeat	7812	7867	25.3	+	.	ID=1382;Target "Motif:(CAGCAC)n" 1 56
tig0031	RepeatMasker	dispersed_repeat	10776	10818	17.2	+	.	ID=1383;Target "Motif:(TTTCTC)n" 1 42
tig0031	RepeatMasker	dispersed_repeat	11455	11512	12.2	+	.	ID=1384;Target "Motif:(A)n" 1 58
tig0031	RepeatMasker	dispersed_repeat	11791	11822	6.5	+	.	ID=1385;Target "Motif:(AT)n" 1 34
tig0031	RepeatMasker	dispersed_repeat	12143	12186	27.2	+	.	ID=1386;Target "Motif:A-rich" 1 45
tig0031	RepeatMasker	dispersed_repeat	16428	16456	0	+	.	ID=1387;Target "Motif:(GGGC)n" 1 29
tig0031	RepeatMasker	dispersed_repeat	16457	16498	10.9	+	.	ID=1388;Target "Motif:(CCAGAG)n" 1 43
tig0031	RepeatMasker	dispersed_repeat	16711	16763	15.2	+	.	ID=1389;Target "Motif:GA-rich" 1 53
tig0031	RepeatMasker	dispersed_repeat	16787	16819	6.3	+	.	ID=1390;Target "Motif:(GGCTG)n" 1 33
tig0031	RepeatMasker	dispersed_repeat	17734	17774	5.1	+	.	ID=1391;Target "Motif:(TCTCTG)n" 1 41
tig0031	RepeatMasker	dispersed_repeat	17800	17832	10	+	.	ID=1392;Target "Motif:(GT)n" 1 33
tig0031	RepeatMasker	dispersed_repeat	17966	18000	15.9	+	.	ID=1393;Target "Motif:(TACA)n" 1 35
tig0031	RepeatMasker	dispersed_repeat	18309	18337	3.7	+	.	ID=1394;Target "Motif:(AAAAG)n" 1 29
tig0031	RepeatMasker	dispersed_repeat	18880	18946	13.4	+	.	ID=1395;Target "Motif:GA-rich" 1 65
tig0031	RepeatMasker	dispersed_repeat	19366	19388	4.9	+	.	ID=1396;Target "Motif:(GT)n" 1 22
tig0031	RepeatMasker	dispersed_repeat	19776	19813	0	+	.	ID=1397;Target "Motif:(ATC)n" 1 37
tig0031	RepeatMasker	dispersed_repeat	24564	24706	30.3	+	.	ID=1398;Target "Motif:(TTG)n" 1 139
tig0031	RepeatMasker	dispersed_repeat	24770	24793	0	+	.	ID=1399;Target "Motif:(AT)n" 1 24
tig0031	RepeatMasker	dispersed_repeat	25510	25558	2.9	+	.	ID=1400;Target "Motif:(TATG)n" 1 42
tig0031	RepeatMasker	dispersed_repeat	28567	28651	17.6	+	.	ID=1401;Target "Motif:(GCACAA)n" 1 81
tig0031	RepeatMasker	dispersed_repeat	29092	29129	19.1	+	.	ID=1402;Target "Motif:(ACC)n" 1 38
tig0031	RepeatMasker	dispersed_repeat	30368	30398	6.9	+	.	ID=1403;Target "Motif:(CAGTGC)n" 1 31
tig0031	RepeatMasker	dispersed_repeat	32156	32180	13.1	+	.	ID=1404;Target "Motif:(TTC)n" 1 25
tig0031	RepeatMasker	dispersed_repeat	32552	32590	21.1	+	.	ID=1405;Target "Motif:(GGT)n" 1 39
tig0031	RepeatMasker	dispersed_repeat	33941	33966	8.1	+	.	ID=1406;Target "Motif:(TGTC)n" 1 26
tig0031	RepeatMasker	dispersed_repeat	35732	35767	8.9	+	.	ID=1407;Target "Motif:(GCGCCA)n" 1 38
tig0031	RepeatMasker	dispersed_repeat	36804	36837	20.2	+	.	ID=1408;Target "Motif:(GTGTGT)n" 1 34
tig0031	RepeatMasker	dispersed_repeat	37574	37607	3.2	+	.	ID=1409;Target "Motif:(GCT)n" 1 34
tig0031	RepeatMasker	dispersed_repeat	39202	39249	12.8	-	.	ID=1410;Target "Motif:rnd-3_family-166" 44 91
tig0031	RepeatMasker	dispersed_repeat	43086	43134	26.2	+	.	ID=1411;Target "Motif:(CCG)n" 1 47
tig0031	RepeatMasker	dispersed_repeat	44168	44195	3.7	+	.	ID=1412;Target "Motif:(ATG)n" 1 28
tig0031	RepeatMasker	dispersed_repeat	44904	44956	17.2	+	.	ID=1413;Target "Motif:GA-rich" 1 53
tig0031	RepeatMasker	dispersed_repeat	46255	46306	20	+	.	ID=1414;Target "Motif:A-rich" 1 49
tig0031	RepeatMasker	dispersed_repeat	51554	51591	0	+	.	ID=1415;Target "Motif:(GCGTGCCT)n" 1 37
tig0031	RepeatMasker	dispersed_repeat	53289	53314	12.5	+	.	ID=1416;Target "Motif:(TCA)n" 1 26
tig0031	RepeatMasker	dispersed_repeat	56000	56012	16.4	+	.	ID=1417;Target "Motif:(CAGC)n" 1 58
tig0031	RepeatMasker	dispersed_repeat	56013	56057	12.7	+	.	ID=1418;Target "Motif:(CAACCAG)n" 1 44
tig0031	RepeatMasker	dispersed_repeat	57768	57802	9.2	+	.	ID=1419;Target "Motif:(T)n" 1 35
tig0031	RepeatMasker	dispersed_repeat	58736	58769	3.7	+	.	ID=1420;Target "Motif:(AGA)n" 1 31
tig0031	RepeatMasker	dispersed_repeat	59376	59408	10.4	+	.	ID=1421;Target "Motif:(TACATA)n" 1 32
tig0031	RepeatMasker	dispersed_repeat	62871	62912	12	+	.	ID=1422;Target "Motif:(ACATGT)n" 1 39
tig0031	RepeatMasker	dispersed_repeat	63056	63089	3	+	.	ID=1423;Target "Motif:(CACCTT)n" 1 34
tig0031	RepeatMasker	dispersed_repeat	64479	64546	22.5	+	.	ID=1424;Target "Motif:(GGTGT)n" 1 66
tig0031	RepeatMasker	dispersed_repeat	64671	64693	9.3	+	.	ID=1425;Target "Motif:(T)n" 1 23
tig0031	RepeatMasker	dispersed_repeat	64695	64729	16.1	+	.	ID=1426;Target "Motif:A-rich" 1 35
tig0031	RepeatMasker	dispersed_repeat	65047	65066	0	+	.	ID=1427;Target "Motif:(CT)n" 1 20
tig0031	RepeatMasker	dispersed_repeat	69615	69709	27.9	+	.	ID=1428;Target "Motif:(CCAGA)n" 1 99
tig0031	RepeatMasker	dispersed_repeat	71159	71203	16.7	+	.	ID=1429;Target "Motif:(CTGG)n" 1 44
tig0031	RepeatMasker	dispersed_repeat	74393	74416	8.8	+	.	ID=1430;Target "Motif:(CAG)n" 1 24
tig0031	RepeatMasker	dispersed_repeat	75056	75103	21.6	+	.	ID=1431;Target "Motif:(TTC)n" 1 49
tig0031	RepeatMasker	dispersed_repeat	76765	76954	26.8	+	.	ID=1432;Target "Motif:rnd-1_family-40" 611 798
tig0031	RepeatMasker	dispersed_repeat	80841	80866	0	+	.	ID=1433;Target "Motif:(ACC)n" 1 26
tig0031	RepeatMasker	dispersed_repeat	81748	81770	9.3	+	.	ID=1434;Target "Motif:(TGC)n" 1 23
tig0031	RepeatMasker	dispersed_repeat	82859	82887	14.4	+	.	ID=1435;Target "Motif:(A)n" 1 29
tig0031	RepeatMasker	dispersed_repeat	83105	83149	23.3	+	.	ID=1436;Target "Motif:A-rich" 1 46
tig0031	RepeatMasker	dispersed_repeat	83252	83270	5.5	+	.	ID=1437;Target "Motif:(AC)n" 1 19
tig0031	RepeatMasker	dispersed_repeat	83470	83503	18.6	+	.	ID=1438;Target "Motif:(CATATA)n" 1 33
tig0031	RepeatMasker	dispersed_repeat	83811	83855	20.3	+	.	ID=1439;Target "Motif:(TCTTGT)n" 1 45
tig0031	RepeatMasker	dispersed_repeat	84635	84700	21	+	.	ID=1440;Target "Motif:(AGCAA)n" 1 61
tig0031	RepeatMasker	dispersed_repeat	84737	84780	15.9	+	.	ID=1441;Target "Motif:(CAC)n" 1 43
tig0031	RepeatMasker	dispersed_repeat	85205	85234	19.1	+	.	ID=1442;Target "Motif:(ATG)n" 1 30
tig0031	RepeatMasker	dispersed_repeat	88045	88080	0	+	.	ID=1443;Target "Motif:(GTGC)n" 1 36
tig0031	RepeatMasker	dispersed_repeat	88862	88924	22	+	.	ID=1444;Target "Motif:(CAGGC)n" 1 66
tig0031	RepeatMasker	dispersed_repeat	89213	89259	0	+	.	ID=1445;Target "Motif:(ACTGCTCC)n" 1 53
tig0031	RepeatMasker	dispersed_repeat	90537	90561	8.5	+	.	ID=1446;Target "Motif:(GTC)n" 1 25
tig0031	RepeatMasker	dispersed_repeat	91162	91185	14.4	+	.	ID=1447;Target "Motif:(CA)n" 1 24
tig0031	RepeatMasker	dispersed_repeat	92465	92498	13	+	.	ID=1448;Target "Motif:(CCTCGA)n" 1 35
tig0031	RepeatMasker	dispersed_repeat	93738	93764	3.8	+	.	ID=1449;Target "Motif:(GAA)n" 1 28
tig0031	RepeatMasker	dispersed_repeat	94240	94266	0	+	.	ID=1450;Target "Motif:(AGAA)n" 1 28
tig0031	RepeatMasker	dispersed_repeat	94393	94432	14.8	+	.	ID=1451;Target "Motif:A-rich" 1 40
tig0031	RepeatMasker	dispersed_repeat	94650	94689	8.8	+	.	ID=1452;Target "Motif:(TTC)n" 1 40
tig0031	RepeatMasker	dispersed_repeat	94938	94966	19.9	+	.	ID=1453;Target "Motif:(TTTCT)n" 1 29
tig0031	RepeatMasker	dispersed_repeat	94972	95012	0	+	.	ID=1454;Target "Motif:(AC)n" 1 41
tig0031	RepeatMasker	dispersed_repeat	97651	97675	4.1	+	.	ID=1455;Target "Motif:(GTGC)n" 1 25
tig0031	RepeatMasker	dispersed_repeat	98085	98113	4.2	+	.	ID=1456;Target "Motif:(AAAG)n" 1 27
tig0031	RepeatMasker	dispersed_repeat	98593	98635	25.7	+	.	ID=1457;Target "Motif:(TGA)n" 1 43
tig0031	RepeatMasker	dispersed_repeat	98792	98826	13.8	+	.	ID=1458;Target "Motif:(CCA)n" 1 34
tig0031	RepeatMasker	dispersed_repeat	100412	100475	11.8	+	.	ID=1459;Target "Motif:(CCCAAG)n" 1 70
tig0031	RepeatMasker	dispersed_repeat	102773	102812	13.8	+	.	ID=1460;Target "Motif:(A)n" 1 40
tig0031	RepeatMasker	dispersed_repeat	102876	102906	14.2	+	.	ID=1461;Target "Motif:(AGTTG)n" 1 31
tig0031	RepeatMasker	dispersed_repeat	103047	103077	6.9	+	.	ID=1462;Target "Motif:(CATA)n" 1 33
tig0031	RepeatMasker	dispersed_repeat	103178	103227	15.7	+	.	ID=1463;Target "Motif:(ATACAT)n" 1 49
tig0031	RepeatMasker	dispersed_repeat	103278	103297	0	+	.	ID=1464;Target "Motif:(TA)n" 1 21
tig0031	RepeatMasker	dispersed_repeat	103406	103478	24.9	+	.	ID=1465;Target "Motif:(TCT)n" 1 72
tig0031	RepeatMasker	dispersed_repeat	103691	103818	4.9	+	.	ID=1466;Target "Motif:(CATCTT)n" 1 128
tig0031	RepeatMasker	dispersed_repeat	103962	103994	6.8	+	.	ID=1467;Target "Motif:(CTG)n" 1 33
tig0031	RepeatMasker	dispersed_repeat	107491	107549	23.9	+	.	ID=1468;Target "Motif:A-rich" 1 59
tig0031	RepeatMasker	dispersed_repeat	109869	109924	15.3	+	.	ID=1469;Target "Motif:GA-rich" 1 60
tig0031	RepeatMasker	dispersed_repeat	110947	110990	24	+	.	ID=1470;Target "Motif:(TCGAGGT)n" 1 45
tig0031	RepeatMasker	dispersed_repeat	111806	111854	0	+	.	ID=1471;Target "Motif:(GTGGCA)n" 1 49
tig0031	RepeatMasker	dispersed_repeat	112083	112105	0	+	.	ID=1472;Target "Motif:(T)n" 1 23
tig0031	RepeatMasker	dispersed_repeat	112121	112151	6.9	+	.	ID=1473;Target "Motif:(CCA)n" 1 31
tig0031	RepeatMasker	dispersed_repeat	114151	114218	33.3	+	.	ID=1474;Target "Motif:GA-rich" 1 68
tig0031	RepeatMasker	dispersed_repeat	115023	115056	3.2	+	.	ID=1475;Target "Motif:(GAGTATG)n" 1 37
tig0031	RepeatMasker	dispersed_repeat	115786	116126	0.6	+	.	ID=1476;Target "Motif:(TTTA)n" 1 342
tig0031	RepeatMasker	dispersed_repeat	116331	116366	14.4	+	.	ID=1477;Target "Motif:(GACTTT)n" 1 36
##sequence-region tig0032 1 97349
tig0032	RepeatMasker	dispersed_repeat	337	353	0	+	.	ID=1478;Target "Motif:(TGC)n" 1 17
tig0032	RepeatMasker	dispersed_repeat	1622	1676	6.1	+	.	ID=1479;Target "Motif:(TGT)n" 1 55
tig0032	RepeatMasker	dispersed_repeat	3205	3249	23.3	+	.	ID=1480;Target "Motif:(CAA)n" 1 45
tig0032	RepeatMasker	dispersed_repeat	3266	3308	10.8	+	.	ID=1481;Target "Motif:(GCT)n" 1 44
tig0032	RepeatMasker	dispersed_repeat	9652	9708	13.9	+	.	ID=1482;Target "Motif:(TTTC)n" 1 61
tig0032	RepeatMasker	dispersed_repeat	10864	10948	1.2	-	.	ID=1483;Target "Motif:rnd-1_family-24" 2 86
tig0032	RepeatMasker	dispersed_repeat	11523	11547	8.5	+	.	ID=1484;Target "Motif:(AAC)n" 1 26
tig0032	RepeatMasker	dispersed_repeat	11954	12446	0.6	+	.	ID=1485;Target "Motif:(GAGAGTGA)n" 1 493
tig0032	RepeatMasker	dispersed_repeat	17423	17449	0	+	.	ID=1486;Target "Motif:(GCA)n" 1 27
tig0032	RepeatMasker	dispersed_repeat	18049	18080	6.7	+	.	ID=1487;Target "Motif:(CT)n" 1 35
tig0032	RepeatMasker	dispersed_repeat	19398	19425	7.5	+	.	ID=1488;Target "Motif:(GTTG)n" 1 29
tig0032	RepeatMasker	dispersed_repeat	27464	27484	4.9	+	.	ID=1489;Target "Motif:(AGA)n" 1 21
tig0032	RepeatMasker	dispersed_repeat	29885	29907	4.5	+	.	ID=1490;Target "Motif:(TGC)n" 1 23
tig0032	RepeatMasker	dispersed_repeat	32108	32147	16.1	+	.	ID=1491;Target "Motif:GA-rich" 1 39
tig0032	RepeatMasker	dispersed_repeat	33151	33178	16.2	+	.	ID=1492;Target "Motif:(GTGG)n" 1 28
tig0032	RepeatMasker	dispersed_repeat	33455	33476	0	+	.	ID=1493;Target "Motif:(T)n" 1 22
tig0032	RepeatMasker	dispersed_repeat	33477	33497	26	+	.	ID=1494;Target "Motif:(TTTCT)n" 6 48
tig0032	RepeatMasker	dispersed_repeat	33636	33688	19.2	+	.	ID=1495;Target "Motif:GA-rich" 1 51
tig0032	RepeatMasker	dispersed_repeat	33799	33847	11.5	+	.	ID=1496;Target "Motif:(AAG)n" 1 48
tig0032	RepeatMasker	dispersed_repeat	36198	36225	7.5	+	.	ID=1497;Target "Motif:(T)n" 1 28
tig0032	RepeatMasker	dispersed_repeat	39257	39286	11.2	+	.	ID=1498;Target "Motif:A-rich" 1 32
tig0032	RepeatMasker	dispersed_repeat	40529	40561	6.4	+	.	ID=1499;Target "Motif:(A)n" 1 33
tig0032	RepeatMasker	dispersed_repeat	44514	44558	29.6	+	.	ID=1500;Target "Motif:(GGCCCC)n" 1 45
tig0032	RepeatMasker	dispersed_repeat	49438	49472	13	+	.	ID=1501;Target "Motif:(GTGCT)n" 1 36
tig0032	RepeatMasker	dispersed_repeat	49777	49820	0	+	.	ID=1502;Target "Motif:(TGC)n" 1 44
tig0032	RepeatMasker	dispersed_repeat	49950	49969	5.2	+	.	ID=1503;Target "Motif:(TCC)n" 1 20
tig0032	RepeatMasker	dispersed_repeat	50050	50101	15.5	+	.	ID=1504;Target "Motif:(TGCGGC)n" 1 52
tig0032	RepeatMasker	dispersed_repeat	50317	50342	0	+	.	ID=1505;Target "Motif:(GCT)n" 1 26
tig0032	RepeatMasker	dispersed_repeat	50426	50453	15.9	+	.	ID=1506;Target "Motif:GA-rich" 1 28
tig0032	RepeatMasker	dispersed_repeat	50642	50668	12.2	+	.	ID=1507;Target "Motif:(CTG)n" 1 27
tig0032	RepeatMasker	dispersed_repeat	53182	53211	14.7	+	.	ID=1508;Target "Motif:(GGC)n" 1 31
tig0032	RepeatMasker	dispersed_repeat	53736	53776	17.2	+	.	ID=1509;Target "Motif:(TCTGC)n" 1 41
tig0032	RepeatMasker	dispersed_repeat	53812	53842	0	+	.	ID=1510;Target "Motif:(TGC)n" 1 31
tig0032	RepeatMasker	dispersed_repeat	57737	57879	9.8	+	.	ID=1511;Target "Motif:rnd-1_family-35" 3 145
tig0032	RepeatMasker	dispersed_repeat	60783	60814	0	+	.	ID=1512;Target "Motif:(GAG)n" 1 32
tig0032	RepeatMasker	dispersed_repeat	60965	61002	14.7	+	.	ID=1513;Target "Motif:(AGA)n" 1 38
tig0032	RepeatMasker	dispersed_repeat	61509	61538	14.9	+	.	ID=1514;Target "Motif:(GTG)n" 1 30
tig0032	RepeatMasker	dispersed_repeat	61572	61591	0	+	.	ID=1515;Target "Motif:(GAA)n" 1 20
tig0032	RepeatMasker	dispersed_repeat	61950	62027	22.6	+	.	ID=1516;Target "Motif:(TGC)n" 1 77
tig0032	RepeatMasker	dispersed_repeat	67628	67680	28.2	+	.	ID=1517;Target "Motif:(ATGGCT)n" 1 53
tig0032	RepeatMasker	dispersed_repeat	69335	69380	24.9	+	.	ID=1518;Target "Motif:A-rich" 1 45
tig0032	RepeatMasker	dispersed_repeat	70282	70311	11.2	+	.	ID=1519;Target "Motif:(AGC)n" 1 30
tig0032	RepeatMasker	dispersed_repeat	73260	73304	9.6	+	.	ID=1520;Target "Motif:(CAGAGCA)n" 1 45
tig0032	RepeatMasker	dispersed_repeat	80141	80196	17.2	+	.	ID=1521;Target "Motif:(T)n" 1 56
tig0032	RepeatMasker	dispersed_repeat	80573	80581	10.2	+	.	ID=1522;Target "Motif:(GCTTG)n" 1 27
tig0032	RepeatMasker	dispersed_repeat	80582	80659	15.4	+	.	ID=1523;Target "Motif:G-rich" 1 71
tig0032	RepeatMasker	dispersed_repeat	80660	80679	10.2	+	.	ID=1522;Target "Motif:(GCTTG)n" 28 99
tig0032	RepeatMasker	dispersed_repeat	83743	83825	36.8	+	.	ID=1524;Target "Motif:(CGC)n" 1 83
tig0032	RepeatMasker	dispersed_repeat	84637	84654	0	+	.	ID=1525;Target "Motif:(TA)n" 1 18
tig0032	RepeatMasker	dispersed_repeat	86666	86732	36.2	+	.	ID=1526;Target "Motif:(GTAG)n" 1 67
tig0032	RepeatMasker	dispersed_repeat	87274	87305	17.6	+	.	ID=1527;Target "Motif:(GTC)n" 1 32
tig0032	RepeatMasker	dispersed_repeat	88737	88755	0	+	.	ID=1528;Target "Motif:(GGA)n" 1 19
tig0032	RepeatMasker	dispersed_repeat	89412	89436	0	+	.	ID=1529;Target "Motif:(GTGCTT)n" 1 25
tig0032	RepeatMasker	dispersed_repeat	90701	90734	17.5	+	.	ID=1530;Target "Motif:(TC)n" 1 33
tig0032	RepeatMasker	dispersed_repeat	95562	95595	20.5	+	.	ID=1531;Target "Motif:(GGCGCC)n" 1 34
##sequence-region tig0033 1 86880
tig0033	RepeatMasker	dispersed_repeat	1335	1355	4.9	+	.	ID=1532;Target "Motif:(CCA)n" 1 21
tig0033	RepeatMasker	dispersed_repeat	1370	1436	26.6	+	.	ID=1533;Target "Motif:(GCG)n" 1 67
tig0033	RepeatMasker	dispersed_repeat	1519	1540	10	+	.	ID=1534;Target "Motif:(A)n" 1 22
tig0033	RepeatMasker	dispersed_repeat	1795	1826	10	+	.	ID=1535;Target "Motif:(GA)n" 1 33
tig0033	RepeatMasker	dispersed_repeat	2134	2180	22.1	+	.	ID=1536;Target "Motif:(GTACA)n" 1 50
tig0033	RepeatMasker	dispersed_repeat	2696	2730	2.9	+	.	ID=1537;Target "Motif:(CAAGAG)n" 1 35
tig0033	RepeatMasker	dispersed_repeat	9361	9387	0	+	.	ID=1538;Target "Motif:(TC)n" 1 27
tig0033	RepeatMasker	dispersed_repeat	11611	11658	6.7	+	.	ID=1539;Target "Motif:(CATC)n" 1 50
tig0033	RepeatMasker	dispersed_repeat	13766	13796	14.5	+	.	ID=1540;Target "Motif:(C)n" 1 31
tig0033	RepeatMasker	dispersed_repeat	13930	13960	10.5	+	.	ID=1541;Target "Motif:(TGC)n" 1 32
tig0033	RepeatMasker	dispersed_repeat	14085	14102	0	+	.	ID=1542;Target "Motif:(GA)n" 1 18
tig0033	RepeatMasker	dispersed_repeat	14279	14301	9.3	+	.	ID=1543;Target "Motif:(T)n" 1 23
tig0033	RepeatMasker	dispersed_repeat	14548	14602	5.7	+	.	ID=1544;Target "Motif:(TGA)n" 1 56
tig0033	RepeatMasker	dispersed_repeat	14790	14816	8	+	.	ID=1545;Target "Motif:(ACA)n" 1 27
tig0033	RepeatMasker	dispersed_repeat	18397	18426	10.7	+	.	ID=1546;Target "Motif:(GTCTCC)n" 1 31
tig0033	RepeatMasker	dispersed_repeat	19454	19500	22.4	+	.	ID=1547;Target "Motif:(TGA)n" 1 44
tig0033	RepeatMasker	dispersed_repeat	21364	21421	19.5	+	.	ID=1548;Target "Motif:(TGT)n" 1 58
tig0033	RepeatMasker	dispersed_repeat	21591	21612	4.7	+	.	ID=1549;Target "Motif:(GTC)n" 1 22
tig0033	RepeatMasker	dispersed_repeat	22127	22199	7.4	+	.	ID=1550;Target "Motif:(CGAGTACAG)n" 1 73
tig0033	RepeatMasker	dispersed_repeat	31219	31257	8.1	+	.	ID=1551;Target "Motif:(GA)n" 1 39
tig0033	RepeatMasker	dispersed_repeat	32010	32035	0	+	.	ID=1552;Target "Motif:(GGCGCT)n" 1 26
tig0033	RepeatMasker	dispersed_repeat	36159	36213	20.9	+	.	ID=1553;Target "Motif:(GTTGTC)n" 1 56
tig0033	RepeatMasker	dispersed_repeat	36667	36696	14.7	+	.	ID=1554;Target "Motif:(TGTT)n" 1 31
tig0033	RepeatMasker	dispersed_repeat	39234	39258	0	+	.	ID=1555;Target "Motif:(TGA)n" 1 25
tig0033	RepeatMasker	dispersed_repeat	39391	39412	4.7	+	.	ID=1556;Target "Motif:(TA)n" 1 22
tig0033	RepeatMasker	dispersed_repeat	39836	39876	26	+	.	ID=1557;Target "Motif:(ATC)n" 1 41
tig0033	RepeatMasker	dispersed_repeat	40156	40190	9.7	+	.	ID=1558;Target "Motif:(GCG)n" 1 34
tig0033	RepeatMasker	dispersed_repeat	40645	40680	16.3	+	.	ID=1559;Target "Motif:GA-rich" 1 36
tig0033	RepeatMasker	dispersed_repeat	40681	40690	19.1	+	.	ID=1560;Target "Motif:(GAACAA)n" 1 46
tig0033	RepeatMasker	dispersed_repeat	41386	41405	0	+	.	ID=1561;Target "Motif:(CAC)n" 1 20
tig0033	RepeatMasker	dispersed_repeat	42863	42900	11.5	+	.	ID=1562;Target "Motif:(GTTTGC)n" 1 38
tig0033	RepeatMasker	dispersed_repeat	43360	43397	2.7	+	.	ID=1563;Target "Motif:(TGTGCC)n" 1 38
tig0033	RepeatMasker	dispersed_repeat	43515	43543	0	+	.	ID=1564;Target "Motif:(GCCATC)n" 1 29
tig0033	RepeatMasker	dispersed_repeat	44012	44047	12.1	+	.	ID=1565;Target "Motif:(AAC)n" 1 37
tig0033	RepeatMasker	dispersed_repeat	45338	45398	24.6	+	.	ID=1566;Target "Motif:A-rich" 1 60
tig0033	RepeatMasker	dispersed_repeat	45447	45479	13.9	+	.	ID=1566;Target "Motif:A-rich" 1 34
tig0033	RepeatMasker	dispersed_repeat	52107	52131	0	+	.	ID=1567;Target "Motif:(CGGCGA)n" 1 25
tig0033	RepeatMasker	dispersed_repeat	54915	54940	0	+	.	ID=1568;Target "Motif:(CT)n" 1 26
tig0033	RepeatMasker	dispersed_repeat	55040	55069	7.5	+	.	ID=1569;Target "Motif:(CCA)n" 1 31
tig0033	RepeatMasker	dispersed_repeat	57033	57064	0	+	.	ID=1570;Target "Motif:(CT)n" 1 32
tig0033	RepeatMasker	dispersed_repeat	57731	57773	10.1	+	.	ID=1571;Target "Motif:(TC)n" 1 44
tig0033	RepeatMasker	dispersed_repeat	59636	59675	14.4	+	.	ID=1572;Target "Motif:(TGTGC)n" 1 42
tig0033	RepeatMasker	dispersed_repeat	65629	65667	20.7	+	.	ID=1573;Target "Motif:(T)n" 1 39
tig0033	RepeatMasker	dispersed_repeat	67545	67572	12.6	+	.	ID=1574;Target "Motif:A-rich" 1 27
tig0033	RepeatMasker	dispersed_repeat	68850	68886	15.8	+	.	ID=1575;Target "Motif:(T)n" 1 37
tig0033	RepeatMasker	dispersed_repeat	69187	69212	0	+	.	ID=1576;Target "Motif:(TACA)n" 1 26
tig0033	RepeatMasker	dispersed_repeat	69662	69678	0	+	.	ID=1577;Target "Motif:(CTG)n" 1 17
tig0033	RepeatMasker	dispersed_repeat	73463	73518	22.1	+	.	ID=1578;Target "Motif:(T)n" 1 56
tig0033	RepeatMasker	dispersed_repeat	73980	74019	15.2	+	.	ID=1579;Target "Motif:(TA)n" 1 40
tig0033	RepeatMasker	dispersed_repeat	74325	74370	4.5	+	.	ID=1580;Target "Motif:(TCT)n" 1 46
tig0033	RepeatMasker	dispersed_repeat	75594	75700	0	+	.	ID=1581;Target "Motif:(TTATTTTTTA)n" 1 107
tig0033	RepeatMasker	dispersed_repeat	76724	76763	11.9	+	.	ID=1582;Target "Motif:(TTCTGT)n" 1 40
tig0033	RepeatMasker	dispersed_repeat	78539	78583	22.4	+	.	ID=1583;Target "Motif:(GGAT)n" 1 43
tig0033	RepeatMasker	dispersed_repeat	79307	79349	13.4	+	.	ID=1584;Target "Motif:(GTACATA)n" 1 46
tig0033	RepeatMasker	dispersed_repeat	80317	80356	6.1	+	.	ID=1585;Target "Motif:(CAGC)n" 1 37
tig0033	RepeatMasker	dispersed_repeat	80413	80441	15.3	+	.	ID=1586;Target "Motif:(TATG)n" 1 30
tig0033	RepeatMasker	dispersed_repeat	81601	81644	9.7	+	.	ID=1587;Target "Motif:(TGCCGCTGC)n" 1 49
tig0033	RepeatMasker	dispersed_repeat	81766	81788	4.9	+	.	ID=1588;Target "Motif:(AGC)n" 1 22
tig0033	RepeatMasker	dispersed_repeat	83537	83577	20.5	+	.	ID=1589;Target "Motif:(GCTT)n" 1 41
tig0033	RepeatMasker	dispersed_repeat	83976	84003	7.7	+	.	ID=1590;Target "Motif:(TTCT)n" 1 30
tig0033	RepeatMasker	dispersed_repeat	84035	84075	21	+	.	ID=1591;Target "Motif:(TGAA)n" 1 41
tig0033	RepeatMasker	dispersed_repeat	84414	84439	12.5	+	.	ID=1592;Target "Motif:(ACGT)n" 1 26
tig0033	RepeatMasker	dispersed_repeat	84748	84780	7.3	+	.	ID=1593;Target "Motif:(TTTA)n" 1 31
tig0033	RepeatMasker	dispersed_repeat	85138	85169	7.5	+	.	ID=1594;Target "Motif:(CCCTG)n" 1 31
tig0033	RepeatMasker	dispersed_repeat	85306	85336	14.5	+	.	ID=1595;Target "Motif:(CTGGC)n" 1 31
tig0033	RepeatMasker	dispersed_repeat	85372	85406	3.1	+	.	ID=1596;Target "Motif:(CAG)n" 1 36
tig0033	RepeatMasker	dispersed_repeat	85473	85501	0	+	.	ID=1597;Target "Motif:(CTCGCC)n" 1 29
tig0033	RepeatMasker	dispersed_repeat	85605	85636	10	+	.	ID=1598;Target "Motif:(CAGTC)n" 1 34
tig0033	RepeatMasker	dispersed_repeat	85794	85853	5.2	+	.	ID=1599;Target "Motif:(CAGC)n" 1 61
tig0033	RepeatMasker	dispersed_repeat	85931	85953	9.3	+	.	ID=1600;Target "Motif:(GCT)n" 1 23
tig0033	RepeatMasker	dispersed_repeat	85970	86006	15.8	+	.	ID=1601;Target "Motif:(CGAC)n" 1 36
tig0033	RepeatMasker	dispersed_repeat	86095	86129	16.9	+	.	ID=1602;Target "Motif:(TGC)n" 1 35
tig0033	RepeatMasker	dispersed_repeat	86192	86219	0	+	.	ID=1603;Target "Motif:(CTGCCA)n" 1 28
tig0033	RepeatMasker	dispersed_repeat	86727	86764	0	+	.	ID=1604;Target "Motif:(CAGT)n" 1 38
##sequence-region tig0034 1 101516
tig0034	RepeatMasker	dispersed_repeat	1199	1334	23	-	.	ID=1605;Target "Motif:rnd-1_family-36" 2 139
tig0034	RepeatMasker	dispersed_repeat	1732	1764	9.8	+	.	ID=1606;Target "Motif:(CTCTCT)n" 1 33
tig0034	RepeatMasker	dispersed_repeat	1765	1770	15.5	+	.	ID=1607;Target "Motif:(ACTC)n" 2 38
tig0034	RepeatMasker	dispersed_repeat	1944	1971	8.3	+	.	ID=1608;Target "Motif:(TACA)n" 1 27
tig0034	RepeatMasker	dispersed_repeat	2610	2628	5.6	+	.	ID=1609;Target "Motif:(CAT)n" 1 19
tig0034	RepeatMasker	dispersed_repeat	4134	4168	6.7	+	.	ID=1610;Target "Motif:(GCT)n" 1 33
tig0034	RepeatMasker	dispersed_repeat	6402	6429	11.7	+	.	ID=1611;Target "Motif:(TCTTT)n" 1 29
tig0034	RepeatMasker	dispersed_repeat	7750	7775	8.3	+	.	ID=1612;Target "Motif:(TA)n" 1 26
tig0034	RepeatMasker	dispersed_repeat	8162	8169	23.7	+	.	ID=1613;Target "Motif:(TTCTTC)n" 1 83
tig0034	RepeatMasker	dispersed_repeat	8170	8239	32.7	+	.	ID=1614;Target "Motif:(TTT)n" 1 70
tig0034	RepeatMasker	dispersed_repeat	10030	10082	10.4	+	.	ID=1615;Target "Motif:(TTTCTTT)n" 1 56
tig0034	RepeatMasker	dispersed_repeat	10232	10276	10.4	+	.	ID=1616;Target "Motif:(GCATC)n" 1 43
tig0034	RepeatMasker	dispersed_repeat	12953	12984	22.7	+	.	ID=1617;Target "Motif:A-rich" 1 32
tig0034	RepeatMasker	dispersed_repeat	13140	13164	0	+	.	ID=1618;Target "Motif:(ATGCC)n" 1 25
tig0034	RepeatMasker	dispersed_repeat	15451	15481	10.4	+	.	ID=1619;Target "Motif:(CTC)n" 1 32
tig0034	RepeatMasker	dispersed_repeat	19244	19272	0	+	.	ID=1620;Target "Motif:(TGA)n" 1 27
tig0034	RepeatMasker	dispersed_repeat	19649	19667	5.6	+	.	ID=1621;Target "Motif:(CA)n" 1 19
tig0034	RepeatMasker	dispersed_repeat	20295	20432	0	+	.	ID=1622;Target "Motif:(ATT)n" 1 138
tig0034	RepeatMasker	dispersed_repeat	21355	21376	0	+	.	ID=1623;Target "Motif:(AC)n" 1 22
tig0034	RepeatMasker	dispersed_repeat	21378	21411	0	+	.	ID=1624;Target "Motif:(CT)n" 1 34
tig0034	RepeatMasker	dispersed_repeat	23001	23055	34.1	+	.	ID=1625;Target "Motif:(TTTT)n" 1 55
tig0034	RepeatMasker	dispersed_repeat	23683	23717	12.4	+	.	ID=1626;Target "Motif:(TCT)n" 1 35
tig0034	RepeatMasker	dispersed_repeat	23718	23741	8.8	+	.	ID=1627;Target "Motif:(CAA)n" 1 24
tig0034	RepeatMasker	dispersed_repeat	25854	25878	13.2	+	.	ID=1628;Target "Motif:(CAAG)n" 1 25
tig0034	RepeatMasker	dispersed_repeat	26628	26673	2.4	+	.	ID=1629;Target "Motif:(AGCGGT)n" 1 45
tig0034	RepeatMasker	dispersed_repeat	26834	26937	24.5	+	.	ID=1630;Target "Motif:(GTACAA)n" 1 99
tig0034	RepeatMasker	dispersed_repeat	27147	27191	13.3	+	.	ID=1631;Target "Motif:(GTTCCT)n" 1 44
tig0034	RepeatMasker	dispersed_repeat	28162	28200	0	+	.	ID=1632;Target "Motif:(TC)n" 1 39
tig0034	RepeatMasker	dispersed_repeat	28343	28379	12.5	+	.	ID=1633;Target "Motif:(CAGAGC)n" 1 37
tig0034	RepeatMasker	dispersed_repeat	29041	29069	0	+	.	ID=1634;Target "Motif:(A)n" 1 29
tig0034	RepeatMasker	dispersed_repeat	29582	29616	9.2	+	.	ID=1635;Target "Motif:(CTGC)n" 1 37
tig0034	RepeatMasker	dispersed_repeat	31264	31302	9.9	+	.	ID=1636;Target "Motif:(ATAC)n" 1 36
tig0034	RepeatMasker	dispersed_repeat	31459	31490	3.2	+	.	ID=1637;Target "Motif:(GGCCAG)n" 1 35
tig0034	RepeatMasker	dispersed_repeat	31537	31627	33.5	+	.	ID=1638;Target "Motif:(TACC)n" 1 89
tig0034	RepeatMasker	dispersed_repeat	31899	31930	3.2	+	.	ID=1639;Target "Motif:(AAT)n" 1 32
tig0034	RepeatMasker	dispersed_repeat	31960	31990	18.8	+	.	ID=1640;Target "Motif:A-rich" 1 31
tig0034	RepeatMasker	dispersed_repeat	33998	34018	5	+	.	ID=1641;Target "Motif:(A)n" 1 21
tig0034	RepeatMasker	dispersed_repeat	36531	36563	9.7	+	.	ID=1642;Target "Motif:(CT)n" 1 33
tig0034	RepeatMasker	dispersed_repeat	36564	36578	21.3	+	.	ID=1643;Target "Motif:(CCTCTC)n" 2 51
tig0034	RepeatMasker	dispersed_repeat	38461	38478	0	+	.	ID=1644;Target "Motif:(GGC)n" 1 18
tig0034	RepeatMasker	dispersed_repeat	39051	39075	0	+	.	ID=1645;Target "Motif:(GGTGAT)n" 1 25
tig0034	RepeatMasker	dispersed_repeat	39822	39848	7.9	+	.	ID=1646;Target "Motif:(GCCCT)n" 1 29
tig0034	RepeatMasker	dispersed_repeat	40592	40625	3	+	.	ID=1647;Target "Motif:(AGC)n" 1 34
tig0034	RepeatMasker	dispersed_repeat	41696	41727	10.4	+	.	ID=1648;Target "Motif:(T)n" 1 32
tig0034	RepeatMasker	dispersed_repeat	42447	42470	0	+	.	ID=1649;Target "Motif:(TCT)n" 1 23
tig0034	RepeatMasker	dispersed_repeat	42645	42668	4.3	+	.	ID=1650;Target "Motif:(TTC)n" 1 26
tig0034	RepeatMasker	dispersed_repeat	43650	43685	17.3	+	.	ID=1651;Target "Motif:A-rich" 1 36
tig0034	RepeatMasker	dispersed_repeat	44183	44251	34.8	+	.	ID=1652;Target "Motif:(TGG)n" 1 69
tig0034	RepeatMasker	dispersed_repeat	47221	47258	21.1	+	.	ID=1653;Target "Motif:(GGTGGA)n" 1 38
tig0034	RepeatMasker	dispersed_repeat	47580	47604	8.5	+	.	ID=1654;Target "Motif:(TGC)n" 1 25
tig0034	RepeatMasker	dispersed_repeat	47642	47676	12.4	+	.	ID=1655;Target "Motif:(ACCAGT)n" 1 35
tig0034	RepeatMasker	dispersed_repeat	47743	47776	3	+	.	ID=1656;Target "Motif:(GGCGCT)n" 1 34
tig0034	RepeatMasker	dispersed_repeat	48224	48277	17.9	+	.	ID=1657;Target "Motif:(CCAT)n" 1 52
tig0034	RepeatMasker	dispersed_repeat	48410	48443	13.6	+	.	ID=1658;Target "Motif:A-rich" 1 34
tig0034	RepeatMasker	dispersed_repeat	50426	50453	7.7	+	.	ID=1659;Target "Motif:(GCT)n" 1 28
tig0034	RepeatMasker	dispersed_repeat	50454	50476	16.9	+	.	ID=1660;Target "Motif:G-rich" 4 50
tig0034	RepeatMasker	dispersed_repeat	50984	51018	3.1	+	.	ID=1661;Target "Motif:(TGC)n" 1 34
tig0034	RepeatMasker	dispersed_repeat	52667	52701	3.1	+	.	ID=1662;Target "Motif:(AGCAACA)n" 1 36
tig0034	RepeatMasker	dispersed_repeat	52991	53035	15.4	+	.	ID=1663;Target "Motif:(TGTA)n" 1 47
tig0034	RepeatMasker	dispersed_repeat	53021	53063	13.1	+	.	ID=1664;Target "Motif:(TGTG)n" 1 43
tig0034	RepeatMasker	dispersed_repeat	53688	53748	16.4	+	.	ID=1665;Target "Motif:(ATAGTAC)n" 1 61
tig0034	RepeatMasker	dispersed_repeat	53771	53831	19.1	+	.	ID=1666;Target "Motif:A-rich" 1 59
tig0034	RepeatMasker	dispersed_repeat	55010	55039	11.7	+	.	ID=1667;Target "Motif:GA-rich" 1 29
tig0034	RepeatMasker	dispersed_repeat	55137	55167	0	+	.	ID=1668;Target "Motif:(GTGGCTA)n" 1 31
tig0034	RepeatMasker	dispersed_repeat	55252	55309	15.5	+	.	ID=1669;Target "Motif:(CAAGCAG)n" 1 64
tig0034	RepeatMasker	dispersed_repeat	55368	55396	7.4	+	.	ID=1670;Target "Motif:(CAC)n" 1 29
tig0034	RepeatMasker	dispersed_repeat	58017	58064	11.7	+	.	ID=1671;Target "Motif:(CTCT)n" 1 48
tig0034	RepeatMasker	dispersed_repeat	58247	58270	0	+	.	ID=1672;Target "Motif:(TA)n" 1 24
tig0034	RepeatMasker	dispersed_repeat	58734	58888	0	+	.	ID=1673;Target "Motif:(CAA)n" 1 155
tig0034	RepeatMasker	dispersed_repeat	58889	58928	8.1	+	.	ID=1674;Target "Motif:(GCA)n" 1 40
tig0034	RepeatMasker	dispersed_repeat	59468	59505	12.9	+	.	ID=1675;Target "Motif:A-rich" 1 37
tig0034	RepeatMasker	dispersed_repeat	61839	61875	17.1	+	.	ID=1676;Target "Motif:(GGCTG)n" 1 35
tig0034	RepeatMasker	dispersed_repeat	62047	62074	11.7	+	.	ID=1677;Target "Motif:G-rich" 1 29
tig0034	RepeatMasker	dispersed_repeat	62195	62229	17.4	+	.	ID=1678;Target "Motif:(TATG)n" 1 34
tig0034	RepeatMasker	dispersed_repeat	62540	62588	20.8	+	.	ID=1679;Target "Motif:(ACGACA)n" 1 47
tig0034	RepeatMasker	dispersed_repeat	62939	63001	24.6	+	.	ID=1680;Target "Motif:(CCAGC)n" 1 61
tig0034	RepeatMasker	dispersed_repeat	63643	63699	0	+	.	ID=1681;Target "Motif:(TC)n" 1 57
tig0034	RepeatMasker	dispersed_repeat	64122	64154	9.8	+	.	ID=1682;Target "Motif:(GGCT)n" 1 33
tig0034	RepeatMasker	dispersed_repeat	64598	64630	0	+	.	ID=1683;Target "Motif:(AC)n" 1 34
tig0034	RepeatMasker	dispersed_repeat	65712	65728	0	+	.	ID=1684;Target "Motif:(AC)n" 1 17
tig0034	RepeatMasker	dispersed_repeat	68240	68267	16.2	+	.	ID=1685;Target "Motif:A-rich" 1 28
tig0034	RepeatMasker	dispersed_repeat	69835	69867	0	+	.	ID=1686;Target "Motif:(TGC)n" 1 33
tig0034	RepeatMasker	dispersed_repeat	74398	74433	0	+	.	ID=1687;Target "Motif:(ATC)n" 1 36
tig0034	RepeatMasker	dispersed_repeat	76143	76162	0	+	.	ID=1688;Target "Motif:(TG)n" 1 20
tig0034	RepeatMasker	dispersed_repeat	76345	76364	5.2	+	.	ID=1689;Target "Motif:(AG)n" 1 20
tig0034	RepeatMasker	dispersed_repeat	76832	76909	22.3	+	.	ID=1690;Target "Motif:(CCT)n" 1 79
tig0034	RepeatMasker	dispersed_repeat	78628	78658	6.8	+	.	ID=1691;Target "Motif:(AC)n" 1 31
tig0034	RepeatMasker	dispersed_repeat	79695	79743	18.9	+	.	ID=1692;Target "Motif:A-rich" 1 49
tig0034	RepeatMasker	dispersed_repeat	80324	80373	21.8	+	.	ID=1693;Target "Motif:(T)n" 1 50
tig0034	RepeatMasker	dispersed_repeat	80706	80727	9.7	+	.	ID=1694;Target "Motif:(AGA)n" 1 22
tig0034	RepeatMasker	dispersed_repeat	80764	80790	0	+	.	ID=1695;Target "Motif:(CAA)n" 1 27
tig0034	RepeatMasker	dispersed_repeat	81911	81964	18	+	.	ID=1696;Target "Motif:(TTTTTAT)n" 1 53
tig0034	RepeatMasker	dispersed_repeat	81940	81994	22.7	+	.	ID=1697;Target "Motif:(TTTGATC)n" 1 55
tig0034	RepeatMasker	dispersed_repeat	83982	84025	21.5	+	.	ID=1698;Target "Motif:GA-rich" 1 45
tig0034	RepeatMasker	dispersed_repeat	86130	86159	11.7	+	.	ID=1699;Target "Motif:(GGTT)n" 1 29
tig0034	RepeatMasker	dispersed_repeat	90405	90445	16.3	+	.	ID=1700;Target "Motif:A-rich" 1 43
tig0034	RepeatMasker	dispersed_repeat	91501	91541	26	+	.	ID=1701;Target "Motif:(TGA)n" 1 41
tig0034	RepeatMasker	dispersed_repeat	92752	92807	19.6	+	.	ID=1702;Target "Motif:(CCTTCG)n" 1 57
tig0034	RepeatMasker	dispersed_repeat	93464	93491	3.7	+	.	ID=1703;Target "Motif:(AC)n" 1 29
tig0034	RepeatMasker	dispersed_repeat	93546	93581	0	+	.	ID=1704;Target "Motif:(GGAGTG)n" 1 36
tig0034	RepeatMasker	dispersed_repeat	93616	93656	13.4	+	.	ID=1705;Target "Motif:(GAA)n" 1 41
tig0034	RepeatMasker	dispersed_repeat	95032	95053	0	+	.	ID=1706;Target "Motif:(GTG)n" 1 22
tig0034	RepeatMasker	dispersed_repeat	95158	95192	12.4	+	.	ID=1707;Target "Motif:(GGTAGT)n" 1 35
tig0034	RepeatMasker	dispersed_repeat	95532	95555	8.9	+	.	ID=1708;Target "Motif:(TGT)n" 1 24
tig0034	RepeatMasker	dispersed_repeat	96114	96156	12.7	+	.	ID=1709;Target "Motif:(TTGCAG)n" 1 43
tig0034	RepeatMasker	dispersed_repeat	98273	98308	3.2	+	.	ID=1710;Target "Motif:(TTCTTC)n" 1 37
tig0034	RepeatMasker	dispersed_repeat	98873	98907	0	+	.	ID=1711;Target "Motif:(CAT)n" 1 35
tig0034	RepeatMasker	dispersed_repeat	99292	99329	14.7	+	.	ID=1712;Target "Motif:(CTT)n" 1 40
tig0034	RepeatMasker	dispersed_repeat	99567	99614	21.6	+	.	ID=1713;Target "Motif:(CAA)n" 1 49
tig0034	RepeatMasker	dispersed_repeat	99678	99722	22.4	+	.	ID=1714;Target "Motif:(CCT)n" 1 43
tig0034	RepeatMasker	dispersed_repeat	100138	100167	3.5	+	.	ID=1715;Target "Motif:(ATGT)n" 1 30
tig0034	RepeatMasker	dispersed_repeat	100374	100398	0	+	.	ID=1716;Target "Motif:(CCA)n" 1 25
tig0034	RepeatMasker	dispersed_repeat	100611	100636	4	+	.	ID=1717;Target "Motif:(ACAA)n" 1 26
##sequence-region tig0035 1 85922
tig0035	RepeatMasker	dispersed_repeat	2188	2218	0	+	.	ID=1718;Target "Motif:(CGA)n" 1 31
tig0035	RepeatMasker	dispersed_repeat	3196	3228	20.8	+	.	ID=1719;Target "Motif:(TGCTGA)n" 1 33
tig0035	RepeatMasker	dispersed_repeat	3224	3242	5.5	+	.	ID=1720;Target "Motif:(GCG)n" 1 19
tig0035	RepeatMasker	dispersed_repeat	3435	3503	24.5	+	.	ID=1721;Target "Motif:(CAA)n" 1 70
tig0035	RepeatMasker	dispersed_repeat	3528	3552	0	+	.	ID=1722;Target "Motif:(CAACCG)n" 1 25
tig0035	RepeatMasker	dispersed_repeat	4178	4218	20.6	+	.	ID=1723;Target "Motif:(CATTAT)n" 1 41
tig0035	RepeatMasker	dispersed_repeat	7085	7131	9.1	+	.	ID=1724;Target "Motif:(A)n" 1 47
tig0035	RepeatMasker	dispersed_repeat	7640	7717	20.1	+	.	ID=1725;Target "Motif:A-rich" 1 79
tig0035	RepeatMasker	dispersed_repeat	9807	9825	5.6	+	.	ID=1726;Target "Motif:(T)n" 1 19
tig0035	RepeatMasker	dispersed_repeat	10664	10706	17.1	+	.	ID=1727;Target "Motif:(TTTCT)n" 1 41
tig0035	RepeatMasker	dispersed_repeat	13078	13098	4.9	+	.	ID=1728;Target "Motif:(A)n" 1 21
tig0035	RepeatMasker	dispersed_repeat	14204	14241	14.9	+	.	ID=1729;Target "Motif:GA-rich" 1 40
tig0035	RepeatMasker	dispersed_repeat	15676	15806	29.2	+	.	ID=1730;Target "Motif:(AGC)n" 1 125
tig0035	RepeatMasker	dispersed_repeat	16336	16380	17.1	+	.	ID=1731;Target "Motif:(CAAGCAG)n" 1 42
tig0035	RepeatMasker	dispersed_repeat	16907	16925	0	+	.	ID=1732;Target "Motif:(GCT)n" 1 20
tig0035	RepeatMasker	dispersed_repeat	24329	24349	5	+	.	ID=1733;Target "Motif:(CGTA)n" 1 21
tig0035	RepeatMasker	dispersed_repeat	26897	26963	26.6	+	.	ID=1734;Target "Motif:(TGG)n" 1 68
tig0035	RepeatMasker	dispersed_repeat	28541	28629	0	+	.	ID=1735;Target "Motif:(AGAA)n" 1 89
tig0035	RepeatMasker	dispersed_repeat	31908	31962	15.7	+	.	ID=1736;Target "Motif:(CAGAG)n" 1 56
tig0035	RepeatMasker	dispersed_repeat	32034	32064	6.8	+	.	ID=1737;Target "Motif:(AGGAAA)n" 1 31
tig0035	RepeatMasker	dispersed_repeat	32923	32957	12.4	+	.	ID=1738;Target "Motif:(GGATA)n" 1 36
tig0035	RepeatMasker	dispersed_repeat	35313	35378	19.8	+	.	ID=1739;Target "Motif:(TACATA)n" 1 67
tig0035	RepeatMasker	dispersed_repeat	36803	36838	13.3	+	.	ID=1740;Target "Motif:(TCTTTTT)n" 1 36
tig0035	RepeatMasker	dispersed_repeat	41223	41262	21.3	+	.	ID=1741;Target "Motif:G-rich" 1 40
tig0035	RepeatMasker	dispersed_repeat	44923	44955	21.8	+	.	ID=1742;Target "Motif:(TCT)n" 1 33
tig0035	RepeatMasker	dispersed_repeat	45670	45693	9.1	+	.	ID=1743;Target "Motif:(T)n" 1 24
tig0035	RepeatMasker	dispersed_repeat	47702	47743	19	+	.	ID=1744;Target "Motif:(TGC)n" 1 42
tig0035	RepeatMasker	dispersed_repeat	49040	49065	8.8	+	.	ID=1745;Target "Motif:(CAT)n" 1 25
tig0035	RepeatMasker	dispersed_repeat	52516	52542	0	+	.	ID=1746;Target "Motif:(GCT)n" 1 24
tig0035	RepeatMasker	dispersed_repeat	52719	52744	12.7	+	.	ID=1747;Target "Motif:(TGTC)n" 1 26
tig0035	RepeatMasker	dispersed_repeat	54621	54655	20.3	+	.	ID=1748;Target "Motif:(CAC)n" 1 35
tig0035	RepeatMasker	dispersed_repeat	61030	61073	19.8	+	.	ID=1749;Target "Motif:(CCGCGA)n" 1 43
tig0035	RepeatMasker	dispersed_repeat	63312	63369	26.7	+	.	ID=1750;Target "Motif:(ATG)n" 1 59
tig0035	RepeatMasker	dispersed_repeat	63829	63869	21.7	+	.	ID=1751;Target "Motif:(TTTC)n" 1 39
tig0035	RepeatMasker	dispersed_repeat	64030	64070	14.4	+	.	ID=1752;Target "Motif:(AT)n" 1 40
tig0035	RepeatMasker	dispersed_repeat	66232	66273	21.1	+	.	ID=1753;Target "Motif:GA-rich" 1 40
tig0035	RepeatMasker	dispersed_repeat	66440	68146	2.8	+	.	ID=1754;Target "Motif:rnd-1_family-1" 1 1707
tig0035	RepeatMasker	dispersed_repeat	68149	69357	3.3	+	.	ID=1755;Target "Motif:rnd-2_family-5" 2 1210
tig0035	RepeatMasker	dispersed_repeat	69359	70596	2.9	+	.	ID=1756;Target "Motif:rnd-1_family-5" 1 1238
tig0035	RepeatMasker	dispersed_repeat	70598	71681	3.7	+	.	ID=1757;Target "Motif:rnd-2_family-6" 1 1086
tig0035	RepeatMasker	dispersed_repeat	71683	71893	10.4	+	.	ID=1758;Target "Motif:rnd-1_family-1" 1 211
tig0035	RepeatMasker	dispersed_repeat	71908	71947	16.3	+	.	ID=1759;Target "Motif:(TGTACTC)n" 1 37
tig0035	RepeatMasker	dispersed_repeat	71957	73662	7.2	+	.	ID=1760;Target "Motif:rnd-1_family-1" 1 1707
tig0035	RepeatMasker	dispersed_repeat	73664	74873	6.9	+	.	ID=1761;Target "Motif:rnd-2_family-5" 1 1210
tig0035	RepeatMasker	dispersed_repeat	74875	76112	4.4	+	.	ID=1762;Target "Motif:rnd-1_family-5" 1 1238
tig0035	RepeatMasker	dispersed_repeat	76114	77199	8.4	+	.	ID=1763;Target "Motif:rnd-2_family-6" 1 1086
tig0035	RepeatMasker	dispersed_repeat	77201	77411	3.3	+	.	ID=1764;Target "Motif:rnd-1_family-1" 1 211
tig0035	RepeatMasker	dispersed_repeat	81446	81474	15.3	+	.	ID=1765;Target "Motif:(AC)n" 1 29
tig0035	RepeatMasker	dispersed_repeat	81500	81539	17.7	+	.	ID=1766;Target "Motif:GA-rich" 1 40
##sequence-region tig0036 1 85044
tig0036	RepeatMasker	dispersed_repeat	1	25	13.2	+	.	ID=1767;Target "Motif:(T)n" 1 25
tig0036	RepeatMasker	dispersed_repeat	26	38	17.7	+	.	ID=1768;Target "Motif:(TTTTTTC)n" 1 39
tig0036	RepeatMasker	dispersed_repeat	217	261	19.4	+	.	ID=1769;Target "Motif:A-rich" 1 45
tig0036	RepeatMasker	dispersed_repeat	1126	1165	8.3	+	.	ID=1770;Target "Motif:(ATCCT)n" 1 44
tig0036	RepeatMasker	dispersed_repeat	7622	7650	19.9	+	.	ID=1771;Target "Motif:(TGC)n" 1 29
tig0036	RepeatMasker	dispersed_repeat	7850	7866	0	+	.	ID=1772;Target "Motif:(CCA)n" 1 17
tig0036	RepeatMasker	dispersed_repeat	8803	8820	0	+	.	ID=1773;Target "Motif:(CA)n" 1 18
tig0036	RepeatMasker	dispersed_repeat	17423	17462	14.4	+	.	ID=1774;Target "Motif:A-rich" 1 43
tig0036	RepeatMasker	dispersed_repeat	17895	17937	28.9	+	.	ID=1775;Target "Motif:(CGT)n" 1 43
tig0036	RepeatMasker	dispersed_repeat	18028	18079	0	+	.	ID=1776;Target "Motif:(CT)n" 1 53
tig0036	RepeatMasker	dispersed_repeat	18349	18394	12.3	+	.	ID=1777;Target "Motif:(CTT)n" 1 46
tig0036	RepeatMasker	dispersed_repeat	19105	19128	4.3	+	.	ID=1778;Target "Motif:(TATG)n" 1 24
tig0036	RepeatMasker	dispersed_repeat	19220	19258	11.8	+	.	ID=1779;Target "Motif:(TTGTT)n" 1 40
tig0036	RepeatMasker	dispersed_repeat	19369	19401	13.2	+	.	ID=1780;Target "Motif:(TTGTG)n" 1 35
tig0036	RepeatMasker	dispersed_repeat	19550	19581	21.7	+	.	ID=1781;Target "Motif:(T)n" 1 32
tig0036	RepeatMasker	dispersed_repeat	19819	19852	13.4	+	.	ID=1782;Target "Motif:(CGT)n" 1 34
tig0036	RepeatMasker	dispersed_repeat	19990	20012	9.3	+	.	ID=1783;Target "Motif:(CAC)n" 1 23
tig0036	RepeatMasker	dispersed_repeat	20212	20249	0	+	.	ID=1784;Target "Motif:(TGT)n" 1 38
tig0036	RepeatMasker	dispersed_repeat	26133	26150	0	+	.	ID=1785;Target "Motif:(CA)n" 1 18
tig0036	RepeatMasker	dispersed_repeat	26380	26416	5.7	+	.	ID=1786;Target "Motif:(TTCG)n" 1 37
tig0036	RepeatMasker	dispersed_repeat	27030	27053	4.3	+	.	ID=1787;Target "Motif:(AAT)n" 1 24
tig0036	RepeatMasker	dispersed_repeat	27119	27160	15.8	+	.	ID=1788;Target "Motif:(CACCAA)n" 1 42
tig0036	RepeatMasker	dispersed_repeat	28469	28531	18.9	+	.	ID=1789;Target "Motif:(CTGC)n" 1 68
tig0036	RepeatMasker	dispersed_repeat	36139	36202	8.7	+	.	ID=1790;Target "Motif:(TTGTACCT)n" 1 63
tig0036	RepeatMasker	dispersed_repeat	39560	39597	18.9	+	.	ID=1791;Target "Motif:(ACAGTGT)n" 1 38
tig0036	RepeatMasker	dispersed_repeat	43070	43170	22.7	+	.	ID=1792;Target "Motif:(GATGAC)n" 1 101
tig0036	RepeatMasker	dispersed_repeat	46221	46254	12.8	+	.	ID=1793;Target "Motif:(CAC)n" 1 34
tig0036	RepeatMasker	dispersed_repeat	48677	48735	19.9	+	.	ID=1794;Target "Motif:(TACACGG)n" 1 59
tig0036	RepeatMasker	dispersed_repeat	49457	49502	28.8	+	.	ID=1795;Target "Motif:(CAA)n" 1 46
tig0036	RepeatMasker	dispersed_repeat	52059	52082	0	+	.	ID=1796;Target "Motif:(AT)n" 1 25
tig0036	RepeatMasker	dispersed_repeat	57870	57916	21.3	+	.	ID=1797;Target "Motif:(GTACACA)n" 1 46
tig0036	RepeatMasker	dispersed_repeat	61075	61098	9.1	+	.	ID=1798;Target "Motif:(TTG)n" 1 24
tig0036	RepeatMasker	dispersed_repeat	61889	61912	8.9	+	.	ID=1799;Target "Motif:(GGCT)n" 1 24
tig0036	RepeatMasker	dispersed_repeat	63668	63701	0	+	.	ID=1800;Target "Motif:(TGT)n" 1 34
tig0036	RepeatMasker	dispersed_repeat	63835	63862	11.7	+	.	ID=1801;Target "Motif:(T)n" 1 28
tig0036	RepeatMasker	dispersed_repeat	69189	69236	24.4	+	.	ID=1802;Target "Motif:(TT)n" 1 48
tig0036	RepeatMasker	dispersed_repeat	70029	70064	12.1	+	.	ID=1803;Target "Motif:(TGATAT)n" 1 36
tig0036	RepeatMasker	dispersed_repeat	70105	70123	5.6	+	.	ID=1804;Target "Motif:(CTT)n" 1 19
tig0036	RepeatMasker	dispersed_repeat	70991	71024	24.3	+	.	ID=1805;Target "Motif:(GTTGCG)n" 1 34
tig0036	RepeatMasker	dispersed_repeat	71212	71234	4.5	+	.	ID=1806;Target "Motif:(GAC)n" 1 24
tig0036	RepeatMasker	dispersed_repeat	71521	71548	12.6	+	.	ID=1807;Target "Motif:(GT)n" 1 27
tig0036	RepeatMasker	dispersed_repeat	71907	71935	0	+	.	ID=1808;Target "Motif:(CAGCG)n" 1 29
tig0036	RepeatMasker	dispersed_repeat	73091	73117	16.6	+	.	ID=1809;Target "Motif:(CTG)n" 1 27
tig0036	RepeatMasker	dispersed_repeat	76579	76641	19.9	+	.	ID=1810;Target "Motif:A-rich" 1 63
tig0036	RepeatMasker	dispersed_repeat	77654	77679	0	+	.	ID=1811;Target "Motif:(TGT)n" 1 26
tig0036	RepeatMasker	dispersed_repeat	78166	78215	18.5	+	.	ID=1812;Target "Motif:(GCC)n" 1 50
tig0036	RepeatMasker	dispersed_repeat	79007	79055	13.6	+	.	ID=1813;Target "Motif:(TCTTCT)n" 1 49
tig0036	RepeatMasker	dispersed_repeat	79700	79733	6.3	+	.	ID=1814;Target "Motif:(A)n" 1 34
tig0036	RepeatMasker	dispersed_repeat	80442	80486	2.3	+	.	ID=1815;Target "Motif:(CACTGG)n" 1 45
tig0036	RepeatMasker	dispersed_repeat	81030	81075	17	+	.	ID=1816;Target "Motif:(GCTCAC)n" 1 48
tig0036	RepeatMasker	dispersed_repeat	81274	81315	29.3	+	.	ID=1817;Target "Motif:A-rich" 1 42
tig0036	RepeatMasker	dispersed_repeat	81774	81840	23	+	.	ID=1818;Target "Motif:A-rich" 1 61
tig0036	RepeatMasker	dispersed_repeat	84112	84147	0	+	.	ID=1819;Target "Motif:(TA)n" 1 36
tig0036	RepeatMasker	dispersed_repeat	84149	84170	10	+	.	ID=1820;Target "Motif:(T)n" 1 22
##sequence-region tig0037 1 83850
tig0037	RepeatMasker	dispersed_repeat	1215	1240	13.1	+	.	ID=1821;Target "Motif:(TTGA)n" 1 26
tig0037	RepeatMasker	dispersed_repeat	3141	3211	0	+	.	ID=1822;Target "Motif:(AG)n" 1 71
tig0037	RepeatMasker	dispersed_repeat	3384	3438	15.4	+	.	ID=1823;Target "Motif:(TTTC)n" 1 52
tig0037	RepeatMasker	dispersed_repeat	3667	3697	0	+	.	ID=1824;Target "Motif:(GT)n" 1 31
tig0037	RepeatMasker	dispersed_repeat	3972	4009	24.9	+	.	ID=1825;Target "Motif:(CAT)n" 1 38
tig0037	RepeatMasker	dispersed_repeat	7906	7928	4.5	+	.	ID=1826;Target "Motif:(CGCA)n" 1 24
tig0037	RepeatMasker	dispersed_repeat	8641	8673	17.2	+	.	ID=1827;Target "Motif:(GAC)n" 1 33
tig0037	RepeatMasker	dispersed_repeat	9471	9494	10.3	+	.	ID=1828;Target "Motif:(ACT)n" 1 24
tig0037	RepeatMasker	dispersed_repeat	9495	9714	0	+	.	ID=1829;Target "Motif:(GTA)n" 1 220
tig0037	RepeatMasker	dispersed_repeat	11104	11130	4.2	+	.	ID=1830;Target "Motif:(CTG)n" 1 26
tig0037	RepeatMasker	dispersed_repeat	17028	17067	17.6	+	.	ID=1831;Target "Motif:(GAT)n" 1 41
tig0037	RepeatMasker	dispersed_repeat	17541	17573	21.8	+	.	ID=1832;Target "Motif:(ACGATG)n" 1 33
tig0037	RepeatMasker	dispersed_repeat	27179	27210	14.4	+	.	ID=1833;Target "Motif:(GAGCCT)n" 1 32
tig0037	RepeatMasker	dispersed_repeat	27873	27908	10.7	+	.	ID=1834;Target "Motif:(TGTGTA)n" 1 33
tig0037	RepeatMasker	dispersed_repeat	28769	28806	2.7	+	.	ID=1835;Target "Motif:(GCAACA)n" 1 38
tig0037	RepeatMasker	dispersed_repeat	29321	29337	0	+	.	ID=1836;Target "Motif:(GTT)n" 1 17
tig0037	RepeatMasker	dispersed_repeat	29868	29893	8.3	+	.	ID=1837;Target "Motif:(GA)n" 1 26
tig0037	RepeatMasker	dispersed_repeat	33500	33526	0	+	.	ID=1838;Target "Motif:(CTGC)n" 1 28
tig0037	RepeatMasker	dispersed_repeat	33652	33721	21	+	.	ID=1839;Target "Motif:(CCCA)n" 1 70
tig0037	RepeatMasker	dispersed_repeat	35438	35468	10.4	+	.	ID=1840;Target "Motif:(TCATTT)n" 1 32
tig0037	RepeatMasker	dispersed_repeat	36720	36740	0	+	.	ID=1841;Target "Motif:(TA)n" 1 21
tig0037	RepeatMasker	dispersed_repeat	36959	36983	0	+	.	ID=1842;Target "Motif:(GAAA)n" 1 27
tig0037	RepeatMasker	dispersed_repeat	39823	39846	13.7	+	.	ID=1843;Target "Motif:(CCTA)n" 1 24
tig0037	RepeatMasker	dispersed_repeat	41660	41693	6.1	+	.	ID=1844;Target "Motif:(CAGCGTGC)n" 1 34
tig0037	RepeatMasker	dispersed_repeat	47615	47648	9.5	+	.	ID=1845;Target "Motif:(AAGGGC)n" 1 34
tig0037	RepeatMasker	dispersed_repeat	48554	48579	8.1	+	.	ID=1846;Target "Motif:(GAC)n" 1 26
tig0037	RepeatMasker	dispersed_repeat	49529	49557	15.6	+	.	ID=1847;Target "Motif:(AT)n" 1 29
tig0037	RepeatMasker	dispersed_repeat	52569	52638	20.1	+	.	ID=1848;Target "Motif:(GTACTAT)n" 1 73
tig0037	RepeatMasker	dispersed_repeat	52889	52969	16.1	+	.	ID=1849;Target "Motif:rnd-1_family-25" 1 81
tig0037	RepeatMasker	dispersed_repeat	54167	54206	14.5	+	.	ID=1850;Target "Motif:(CAC)n" 1 39
tig0037	RepeatMasker	dispersed_repeat	54295	54346	18.3	+	.	ID=1851;Target "Motif:(GCA)n" 1 53
tig0037	RepeatMasker	dispersed_repeat	58228	58260	22.6	+	.	ID=1852;Target "Motif:(T)n" 1 33
tig0037	RepeatMasker	dispersed_repeat	60800	60838	18.3	+	.	ID=1853;Target "Motif:(ACC)n" 1 39
tig0037	RepeatMasker	dispersed_repeat	61665	61707	15.5	+	.	ID=1854;Target "Motif:(TTC)n" 1 41
tig0037	RepeatMasker	dispersed_repeat	67632	67668	25.5	+	.	ID=1855;Target "Motif:(ACTATGT)n" 1 37
tig0037	RepeatMasker	dispersed_repeat	67755	67796	13.8	+	.	ID=1856;Target "Motif:(CCAG)n" 1 44
tig0037	RepeatMasker	dispersed_repeat	68536	68576	2.6	+	.	ID=1857;Target "Motif:(GCAGAA)n" 1 41
tig0037	RepeatMasker	dispersed_repeat	68638	68703	6.9	+	.	ID=1858;Target "Motif:(CTGA)n" 1 65
tig0037	RepeatMasker	dispersed_repeat	68747	68788	13	+	.	ID=1859;Target "Motif:(CTG)n" 1 43
tig0037	RepeatMasker	dispersed_repeat	69183	69224	17.7	+	.	ID=1860;Target "Motif:(CCATG)n" 1 41
tig0037	RepeatMasker	dispersed_repeat	72463	72499	5.7	+	.	ID=1861;Target "Motif:(GCT)n" 1 37
tig0037	RepeatMasker	dispersed_repeat	81155	81188	10.1	+	.	ID=1862;Target "Motif:A-rich" 1 34
tig0037	RepeatMasker	dispersed_repeat	81321	81349	3.6	+	.	ID=1863;Target "Motif:(A)n" 1 29
##sequence-region tig0038 1 101289
tig0038	RepeatMasker	dispersed_repeat	16	44	8	+	.	ID=1864;Target "Motif:(TTTTC)n" 1 28
tig0038	RepeatMasker	dispersed_repeat	957	973	0	+	.	ID=1865;Target "Motif:(AGC)n" 1 17
tig0038	RepeatMasker	dispersed_repeat	1462	1522	17.8	+	.	ID=1866;Target "Motif:(CCCGCC)n" 1 56
tig0038	RepeatMasker	dispersed_repeat	1545	1583	24.2	+	.	ID=1867;Target "Motif:(CAG)n" 1 40
tig0038	RepeatMasker	dispersed_repeat	1995	2103	25.8	+	.	ID=1868;Target "Motif:GA-rich" 1 109
tig0038	RepeatMasker	dispersed_repeat	6979	7008	3.5	+	.	ID=1869;Target "Motif:(AT)n" 1 31
tig0038	RepeatMasker	dispersed_repeat	7899	7982	13.1	+	.	ID=1870;Target "Motif:rnd-1_family-24" 2 86
tig0038	RepeatMasker	dispersed_repeat	19581	19705	0.8	+	.	ID=1871;Target "Motif:(TTC)n" 1 125
tig0038	RepeatMasker	dispersed_repeat	22939	23027	31.9	+	.	ID=1872;Target "Motif:(TGG)n" 1 89
tig0038	RepeatMasker	dispersed_repeat	23114	23151	8.3	+	.	ID=1873;Target "Motif:(TGCCAT)n" 1 38
tig0038	RepeatMasker	dispersed_repeat	23153	23178	0	+	.	ID=1874;Target "Motif:(CGCTGC)n" 1 26
tig0038	RepeatMasker	dispersed_repeat	23397	23428	17.5	+	.	ID=1875;Target "Motif:(GTGGCT)n" 1 32
tig0038	RepeatMasker	dispersed_repeat	24154	24185	3.2	+	.	ID=1876;Target "Motif:(GTACTTG)n" 1 32
tig0038	RepeatMasker	dispersed_repeat	25647	25668	0	+	.	ID=1877;Target "Motif:(GCA)n" 1 22
tig0038	RepeatMasker	dispersed_repeat	25690	25749	23.4	+	.	ID=1878;Target "Motif:(CACCGA)n" 1 60
tig0038	RepeatMasker	dispersed_repeat	27408	27446	8.3	+	.	ID=1879;Target "Motif:(A)n" 1 39
tig0038	RepeatMasker	dispersed_repeat	31043	31066	9.1	+	.	ID=1880;Target "Motif:(TCG)n" 1 24
tig0038	RepeatMasker	dispersed_repeat	36828	36855	3.7	+	.	ID=1881;Target "Motif:(CAG)n" 1 28
tig0038	RepeatMasker	dispersed_repeat	38334	38547	5.6	-	.	ID=1882;Target "Motif:rnd-1_family-8" 28 241
tig0038	RepeatMasker	dispersed_repeat	38549	40234	3.4	+	.	ID=1883;Target "Motif:rnd-2_family-212" 1 1686
tig0038	RepeatMasker	dispersed_repeat	40235	40879	2.8	+	.	ID=1884;Target "Motif:rnd-1_family-26" 1 645
tig0038	RepeatMasker	dispersed_repeat	40880	40994	2.6	+	.	ID=1885;Target "Motif:rnd-3_family-285" 1 115
tig0038	RepeatMasker	dispersed_repeat	40996	41652	4	-	.	ID=1886;Target "Motif:rnd-1_family-13" 1 657
tig0038	RepeatMasker	dispersed_repeat	41653	43302	3.8	+	.	ID=1887;Target "Motif:rnd-2_family-23" 1 1650
tig0038	RepeatMasker	dispersed_repeat	43304	44118	5.5	+	.	ID=1888;Target "Motif:rnd-1_family-11" 1 815
tig0038	RepeatMasker	dispersed_repeat	44120	45419	3.8	-	.	ID=1889;Target "Motif:rnd-3_family-41" 2 1301
tig0038	RepeatMasker	dispersed_repeat	45422	45799	4.2	-	.	ID=1890;Target "Motif:rnd-1_family-8" 29 437
tig0038	RepeatMasker	dispersed_repeat	47201	47227	3.9	+	.	ID=1891;Target "Motif:(GCA)n" 1 28
tig0038	RepeatMasker	dispersed_repeat	49279	49308	0	+	.	ID=1892;Target "Motif:(CAA)n" 1 30
tig0038	RepeatMasker	dispersed_repeat	56494	56537	18.8	+	.	ID=1893;Target "Motif:(CCGCTG)n" 1 45
tig0038	RepeatMasker	dispersed_repeat	58805	58863	19.3	+	.	ID=1894;Target "Motif:(CCAG)n" 1 62
tig0038	RepeatMasker	dispersed_repeat	61302	61345	7.7	+	.	ID=1895;Target "Motif:(ATAGTAC)n" 1 48
tig0038	RepeatMasker	dispersed_repeat	62899	62927	16.1	+	.	ID=1896;Target "Motif:(AAC)n" 1 29
tig0038	RepeatMasker	dispersed_repeat	62954	62983	3.5	+	.	ID=1897;Target "Motif:(GCGGTG)n" 1 30
tig0038	RepeatMasker	dispersed_repeat	63172	63194	4.5	+	.	ID=1898;Target "Motif:(TCG)n" 1 23
tig0038	RepeatMasker	dispersed_repeat	63202	63232	0	+	.	ID=1899;Target "Motif:(AGC)n" 1 31
tig0038	RepeatMasker	dispersed_repeat	66298	66338	20.9	+	.	ID=1900;Target "Motif:(AGT)n" 1 41
tig0038	RepeatMasker	dispersed_repeat	66454	66491	18.9	+	.	ID=1901;Target "Motif:(GTGACT)n" 1 37
tig0038	RepeatMasker	dispersed_repeat	66548	66578	0	+	.	ID=1902;Target "Motif:(CTGTGC)n" 1 31
tig0038	RepeatMasker	dispersed_repeat	67253	67298	6.9	+	.	ID=1903;Target "Motif:(TGT)n" 1 46
tig0038	RepeatMasker	dispersed_repeat	68457	68486	11.2	+	.	ID=1904;Target "Motif:(CATT)n" 1 30
tig0038	RepeatMasker	dispersed_repeat	73044	73394	20.8	+	.	ID=1905;Target "Motif:rnd-1_family-4" 73 469
tig0038	RepeatMasker	dispersed_repeat	76866	76902	10.4	+	.	ID=1906;Target "Motif:(TCTTT)n" 1 35
tig0038	RepeatMasker	dispersed_repeat	82425	82491	7	-	.	ID=1907;Target "Motif:rnd-1_family-24" 19 86
tig0038	RepeatMasker	dispersed_repeat	82492	82711	7.7	+	.	ID=1908;Target "Motif:rnd-1_family-22" 1 222
tig0038	RepeatMasker	dispersed_repeat	89175	89217	19.5	+	.	ID=1909;Target "Motif:(TCT)n" 1 42
tig0038	RepeatMasker	dispersed_repeat	92142	92164	4.9	+	.	ID=1910;Target "Motif:(CCA)n" 1 22
tig0038	RepeatMasker	dispersed_repeat	96679	96703	13.7	+	.	ID=1911;Target "Motif:(GCT)n" 1 25
tig0038	RepeatMasker	dispersed_repeat	97094	97134	17.4	+	.	ID=1912;Target "Motif:(CAGG)n" 1 41
tig0038	RepeatMasker	dispersed_repeat	98430	98464	21	+	.	ID=1913;Target "Motif:(ACAACG)n" 1 35
##sequence-region tig0039 1 84612
tig0039	RepeatMasker	dispersed_repeat	18	101	29.6	+	.	ID=1914;Target "Motif:GA-rich" 1 83
tig0039	RepeatMasker	dispersed_repeat	394	430	2.8	+	.	ID=1915;Target "Motif:(GTGA)n" 1 37
tig0039	RepeatMasker	dispersed_repeat	942	971	0	+	.	ID=1916;Target "Motif:(CAAA)n" 1 30
tig0039	RepeatMasker	dispersed_repeat	1136	1183	21.6	+	.	ID=1917;Target "Motif:(CGTTG)n" 1 48
tig0039	RepeatMasker	dispersed_repeat	12862	12884	4.5	+	.	ID=1918;Target "Motif:(TTGC)n" 1 23
tig0039	RepeatMasker	dispersed_repeat	13920	13950	14.9	+	.	ID=1919;Target "Motif:(TC)n" 1 32
tig0039	RepeatMasker	dispersed_repeat	14999	15032	24.1	+	.	ID=1920;Target "Motif:(GCGGTG)n" 1 34
tig0039	RepeatMasker	dispersed_repeat	15046	15086	20.9	+	.	ID=1921;Target "Motif:(GACCGA)n" 1 41
tig0039	RepeatMasker	dispersed_repeat	15241	15296	33.4	+	.	ID=1922;Target "Motif:(GGC)n" 1 56
tig0039	RepeatMasker	dispersed_repeat	18077	18095	5.6	+	.	ID=1923;Target "Motif:(CAT)n" 1 19
tig0039	RepeatMasker	dispersed_repeat	18755	18773	0	+	.	ID=1924;Target "Motif:(AGC)n" 1 19
tig0039	RepeatMasker	dispersed_repeat	19705	19760	31.7	+	.	ID=1925;Target "Motif:(GGT)n" 1 55
tig0039	RepeatMasker	dispersed_repeat	20259	20291	7.2	+	.	ID=1926;Target "Motif:(TTTC)n" 1 31
tig0039	RepeatMasker	dispersed_repeat	20292	20319	18.7	+	.	ID=1927;Target "Motif:(TTTGG)n" 3 61
tig0039	RepeatMasker	dispersed_repeat	20330	20359	19.6	+	.	ID=1928;Target "Motif:(TGGA)n" 1 30
tig0039	RepeatMasker	dispersed_repeat	20399	20448	29.5	+	.	ID=1929;Target "Motif:A-rich" 1 50
tig0039	RepeatMasker	dispersed_repeat	20573	20596	8.8	+	.	ID=1930;Target "Motif:(TGTA)n" 1 24
tig0039	RepeatMasker	dispersed_repeat	20702	20741	15.6	+	.	ID=1931;Target "Motif:(AATAAG)n" 1 41
tig0039	RepeatMasker	dispersed_repeat	20867	20938	13.9	+	.	ID=1932;Target "Motif:GA-rich" 1 75
tig0039	RepeatMasker	dispersed_repeat	21068	21149	0	+	.	ID=1933;Target "Motif:(AAG)n" 1 82
tig0039	RepeatMasker	dispersed_repeat	24734	24826	34.5	+	.	ID=1934;Target "Motif:A-rich" 1 87
tig0039	RepeatMasker	dispersed_repeat	27920	27947	16.2	+	.	ID=1935;Target "Motif:(TTGTC)n" 1 28
tig0039	RepeatMasker	dispersed_repeat	29467	29552	3.5	+	.	ID=1936;Target "Motif:rnd-1_family-24" 1 86
tig0039	RepeatMasker	dispersed_repeat	30662	30693	0	+	.	ID=1937;Target "Motif:(ACAAGC)n" 1 32
tig0039	RepeatMasker	dispersed_repeat	39556	39593	0	+	.	ID=1938;Target "Motif:(TTC)n" 1 37
tig0039	RepeatMasker	dispersed_repeat	40152	40182	6.9	+	.	ID=1939;Target "Motif:(TCAA)n" 1 31
tig0039	RepeatMasker	dispersed_repeat	40270	40298	0	+	.	ID=1940;Target "Motif:(ACA)n" 1 29
[truncated: 30,156 more rows]

## Sheet: summary
==================================================
sequences: 2009
total length: 46832344 bp (46832344 bp excl N/X-runs)
GC level: 47.73 %
bases masked: 11686876 bp ( 24.95 %)
==================================================
number of length percentage
elements* occupied of sequence
--------------------------------------------------
Retroelements 4357 7027156 bp 15.00 %
SINEs: 0 0 bp 0.00 %
Penelope: 0 0 bp 0.00 %
LINEs: 207 271940 bp 0.58 %
CRE/SLACS 0 0 bp 0.00 %
L2/CR1/Rex 0 0 bp 0.00 %
R1/LOA/Jockey 0 0 bp 0.00 %
R2/R4/NeSL 0 0 bp 0.00 %
RTE/Bov-B 0 0 bp 0.00 %
L1/CIN4 0 0 bp 0.00 %
LTR elements: 4150 6755216 bp 14.42 %
BEL/Pao 0 0 bp 0.00 %
Ty1/Copia 1417 1565336 bp 3.34 %
Gypsy/DIRS1 2733 5189880 bp 11.08 %
Retroviral 0 0 bp 0.00 %
DNA transposons 342 502265 bp 1.07 %
hobo-Activator 107 97387 bp 0.21 %
Tc1-IS630-Pogo 148 171032 bp 0.37 %
En-Spm 0 0 bp 0.00 %
MULE-MuDR 0 0 bp 0.00 %
PiggyBac 0 0 bp 0.00 %
Tourist/Harbinger 0 0 bp 0.00 %
Other (Mirage, 0 0 bp 0.00 %
P-element, Transib)
Rolling-circles 0 0 bp 0.00 %
Unclassified: 3887 3249150 bp 6.94 %
Total interspersed repeats: 10778571 bp 23.02 %
Small RNA: 41 5778 bp 0.01 %
Satellites: 0 0 bp 0.00 %
Simple repeats: 18726 807294 bp 1.72 %
Low complexity: 2013 95233 bp 0.20 %
==================================================
* most repeats fragmented by insertions or deletions
have been counted as one element
RepeatMasker version 4.1.6 , default mode
run with rmblastn version 2.14.1+
