# Supplementary material for: Highly Repetitive Genome of Coniella granati (syn. Pilidiella granati), the Causal Agent of Pomegranate Fruit Rot, Encodes a Minimalistic Proteome with a Streamlined Arsenal of Effector Proteins
Source: Int J Mol Sci. 2024 Sep 17;25(18):9997. doi: 10.3390/ijms25189997 (PMC11432717; doi:10.3390/ijms25189997)
Supplement: Supplementary file 1 [file ijms-25-09997-s001.zip › Data S4_predector_functional_annotation.xlsx]

## Sheet: pgra_prot-ranked
name	effector_score	manual_effector_score	manual_secretion_score	effector_matches	phibase_genes	phibase_phenotypes	phibase_ids	has_phibase_effector_match	has_phibase_virulence_match	has_phibase_lethal_match	pfam_ids	pfam_names	has_pfam_virulence_match	dbcan_matches	has_dbcan_virulence_match	effectorp1	effectorp2	effectorp3_cytoplasmic	effectorp3_apoplastic	effectorp3_noneffector	deepredeff_fungi	deepredeff_oomycete	apoplastp	is_secreted	any_signal_peptide	single_transmembrane	multiple_transmembrane	molecular_weight	residue_number	charge	isoelectric_point	aa_c_number	aa_tiny_number	aa_small_number	aa_aliphatic_number	aa_aromatic_number	aa_nonpolar_number	aa_charged_number	aa_basic_number	aa_acidic_number	fykin_gap	kex2_cutsites	rxlr_like_motifs	localizer_nucleus	localizer_chloro	localizer_mito	signal_peptide_cutsites	signalp3_nn	signalp3_hmm
PGRA_006204-T1	3.086	8.002	3.265	CfEcp2,ZtNIP1	.	.	.	0	0	0	PF14856	Family:Hce2	1	.	0	0.937	0.898	.	0.525	.	0.734	0.598	0.59	1	1	0	0	24819.3	227	-1	6.373	4	81	135	61	34	115	48	27	21	0.882	LPSR:LXXR:26-29,LDIR:[LIJVAP]X[KRTPEI]R&LXXR:42-45,LEFR:LXXR:217-220	HGLA:139-142	0	0	0	Phobius:19,SignalP3NN:20,SignalP3HMM:20,SignalP4:20,SignalP5:20,DeepSig:20,SignalP6:20	1	1
PGRA_007290-T1	2.646	4.357	3.301	.	.	.	.	0	0	0	.	.	0	.	0	0.518	0.599	.	0.959	.	0.817	0.228	0.95	1	1	0	0	14514.3	141	-4.5	4.314	7	65	92	39	12	87	20	8	12	0.622	RR:[KR]R:98-99	KALG:2-5,KNFD:52-55	0	0	0	SignalP3NN:15,SignalP3HMM:15,SignalP4:15,SignalP5:22,DeepSig:27,Phobius:27,SignalP6:27	1	1
PGRA_008218-T1	2.505	6.882	2.19	ZtNIP1,CfEcp2	.	.	.	0	0	0	PF14856	Family:Hce2	1	.	0	0.892	0.837	0.546	0.55	.	0.839	0.493	0.33	1	1	0	0	21929.7	197	2.5	7.301	5	65	109	51	22	98	47	26	21	1.194	RR:[KR]R:58-59,RR:[KR]R:153-154	RVFL:4-7,RTMC:18-21,HALP:22-25,HNLV:26-29,RDFV:60-63,KIIS:102-105,RQFV:110-113,RRWN:153-156	0	1	0	SignalP3NN:23,SignalP3HMM:23,SignalP4:23,SignalP5:23,DeepSig:23,Phobius:23,SignalP6:23	1	1
PGRA_002694-T1	2.474	5.095	3.148	.	.	.	.	0	0	0	.	.	0	.	0	0.652	0.792	0.85	.	.	0.05	0.567	0.17	1	1	0	0	25173.5	228	3	9.494	0	70	124	66	16	107	58	31	27	1.222	KR:[KR]R:93-94,LQDR:LXXR:113-116	RTIA:62-65,KRMK:93-96,KLLP:154-157,KLLP:215-218	0	0	0	SignalP3NN:17,SignalP3HMM:17,SignalP4:17,SignalP5:17,DeepSig:17,Phobius:17,SignalP6:17	1	1
PGRA_001911-T1	2.443	3.843	3.307	.	.	.	.	0	0	0	.	.	0	.	0	0.107	0.584	.	0.822	.	0.992	0.602	0.79	1	1	0	0	17754.7	170	-4	4.426	4	73	106	52	20	103	19	8	11	0.673	.	RAIK:156-159	0	0	0	SignalP3NN:17,SignalP3HMM:17,SignalP4:17,SignalP5:17,DeepSig:17,Phobius:17,SignalP6:22	1	1
PGRA_008765-T1	2.427	6.319	3.312	.	.	.	.	0	0	0	.	.	0	.	0	1	0.899	.	0.952	.	0.681	0.449	0.84	1	1	0	0	14160.8	137	-1.5	4.983	12	59	97	32	12	83	21	10	11	0.8	KR:[KR]R:77-78	RSIK:36-39,RGIN:99-102	0	0	0	SignalP3NN:16,SignalP4:16,SignalP5:16,DeepSig:16,SignalP6:16,SignalP3HMM:21,Phobius:21	1	1
PGRA_009449-T1	2.398	5.855	2.712	.	CUTA	unaffected_pathogenicity	PHI:69	0	0	0	PF01083	Domain:Cutinase	1	CE5	0	0.374	0.645	.	0.907	.	0.951	0.344	0.89	1	1	0	0	20572.8	195	-4.5	4.862	6	79	123	52	19	105	34	16	18	0.787	IDPR:[LIJVAP]X[KRTPEI]R:178-181	RILL:4-7,HIFL:32-35,RQIN:46-49	0	0	0	SignalP3NN:25,SignalP3HMM:25,SignalP4:25,SignalP5:25,DeepSig:25,Phobius:25,SignalP6:25	1	1
PGRA_006664-T1	2.339	5.07	3.303	.	GAS1	reduced_virulence	PHI:256	0	1	0	PF11327	Family:Egh16-like	1	.	0	0.481	0.585	.	0.911	.	0.024	0.472	0.9	1	1	0	0	26384.6	257	1	6.845	4	107	174	73	18	140	43	23	20	0.828	KR:[KR]R:171-172,RR:[KR]R:175-176,ISKR:[LIJVAP]X[KRTPEI]R:184-187,KR:[KR]R:186-187,KR:[KR]R:250-251	KDIN:64-67,KAIS:139-142,RHFR:172-175,RALA:176-179,KSYN:193-196	1	0	0	SignalP3NN:20,SignalP3HMM:20,SignalP4:20,SignalP5:20,DeepSig:20,Phobius:20,SignalP6:20	1	1
PGRA_002414-T1	2.299	2.522	2.417	.	.	.	.	0	0	0	.	.	0	.	0	0.795	0.793	.	.	0.698	0.953	0.525	0.42	1	1	0	0	24293.8	224	0.5	6.63	4	78	126	79	26	132	43	23	20	0.964	LDKR:[LIJVAP]X[KRTPEI]R&LXXR:90-93,KR:[KR]R:92-93,RR:[KR]R:139-140	KFIS:2-5,HFLS:48-51,RTLK:61-64,KSLL:81-84,RAMS:142-145,HEFA:177-180,KEIA:185-188	0	0	0	SignalP3NN:20,SignalP3HMM:20,SignalP4:20,SignalP5:20,DeepSig:20,SignalP6:20,Phobius:22	1	1
PGRA_001289-T1	2.23	-1.263	-2.302	.	.	.	.	0	0	0	PF01105	Domain:EMP24_GP25L	0	.	0	0.636	0.647	0.53	.	.	0.016	0.418	0.16	0	1	0	1	23258.1	205	-2	6.16	2	57	104	58	35	105	55	29	26	1.516	VRER:[LIJVAP]X[KRTPEI]R:157-160,RR:[KR]R:196-197,KR:[KR]R:202-203	HFLS:2-5,HNIQ:24-27,REFG:55-58,HSFT:88-91,KFIY:97-100,HGIV:119-122,KKLS:139-142,KWWN:174-177,RRFF:196-199	0	0	0	SignalP3NN:23,SignalP3HMM:23,SignalP4:23,SignalP5:23,DeepSig:23,Phobius:23,SignalP6:23	1	1
PGRA_004539-T1	2.162	1.273	2.094	.	.	.	.	0	0	0	PF00488	Domain:MutS_V	0	.	0	0.925	0.615	.	.	0.695	0.078	0.409	0.19	1	1	0	0	26680.2	249	0	6.498	2	92	134	89	21	132	63	34	29	0.643	IHTR:[LIJVAP]X[KRTPEI]R:37-40,ATPR:[LIJVAP]X[KRTPEI]R:68-71,RR:[KR]R:216-217	RSLV:71-74,KCLT:104-107,RSYG:182-185,KVLD:197-200,RELE:207-210,RRLR:216-219	0	0	0	SignalP3NN:26,SignalP3HMM:26,SignalP4:26,SignalP5:26,DeepSig:26,SignalP6:28,Phobius:36	1	1
PGRA_008027-T1	2.138	5.345	3.202	.	.	.	.	0	0	0	.	.	0	.	0	0.983	0.739	.	0.769	.	0.901	0.379	0.88	1	1	0	0	19400.9	184	-8	4.231	12	75	114	49	21	112	28	11	17	0.848	.	.	0	0	0	SignalP3NN:21,SignalP3HMM:21,SignalP4:21,SignalP5:21,DeepSig:21,Phobius:21,SignalP6:21	1	1
PGRA_003492-T1	2.134	5.058	2.842	.	.	.	.	0	0	0	.	.	0	.	0	0.995	0.702	0.545	0.696	.	0.951	0.393	0.69	1	1	0	0	19121.6	181	0	6.458	8	72	109	54	11	92	38	20	18	0.865	KR:[KR]R:37-38,KR:[KR]R:64-65,LRNR:LXXR:66-69	KRLR:64-67	1	0	0	SignalP3HMM:17,SignalP4:17,SignalP3NN:19,SignalP5:19,DeepSig:19,Phobius:19,SignalP6:19	1	1
PGRA_008885-T1	2.095	3.095	3.263	.	.	.	.	0	0	0	PF14273	Family:DUF4360	0	.	0	0.024	0.479	.	0.719	.	0.768	0.314	0.84	1	1	0	0	23141.9	217	-2.5	5.02	4	84	139	64	25	123	25	12	13	0.962	VTIR:[LIJVAP]X[KRTPEI]R:32-35,LVWR:LXXR:210-213,VWRR:[LIJVAP]X[KRTPEI]R:211-214,RR:[KR]R:213-214	KSFA:2-5,RTLV:57-60,HVFA:106-109,RILL:179-182	0	0	0	SignalP3NN:15,SignalP3HMM:15,SignalP4:15,SignalP5:15,Phobius:15,SignalP6:15,DeepSig:20	1	1
PGRA_008860-T1	2.092	5.826	3.31	.	.	.	.	0	0	0	.	.	0	.	0	0.854	0.828	.	0.885	.	0.898	0.254	0.7	1	1	0	0	13196.7	120	-5	4.378	6	45	73	31	14	63	24	10	14	1	LTQR:LXXR:36-39	HKFS:28-31,HALT:34-37,RDMS:70-73	0	0	0	SignalP4:18,SignalP6:18,SignalP3NN:21,SignalP3HMM:21,DeepSig:21,Phobius:21,SignalP5:22	1	1
PGRA_009224-T1	2.084	7.575	3.304	CfPDIP1	.	.	.	0	0	0	.	.	0	.	0	1	0.762	.	0.74	.	0.955	0.571	0.89	1	1	0	0	12450.8	113	-7	4.292	6	36	69	30	20	63	20	8	12	1.889	.	HFYS:70-73	0	0	0	SignalP3NN:18,SignalP3HMM:18,SignalP4:18,Phobius:18,SignalP6:18,SignalP5:20,DeepSig:20	1	1
PGRA_007015-T1	2.068	5.836	3.297	CfPDIP1	.	.	.	0	0	0	.	.	0	.	0	0.158	0.592	.	0.663	.	0.945	0.437	0.74	1	1	0	0	14096.9	130	-10.5	3.706	8	53	77	33	18	80	18	4	14	1	IVKR:[LIJVAP]X[KRTPEI]R:22-25,KR:[KR]R:24-25	RELG:25-28	0	0	0	SignalP3NN:19,SignalP3HMM:19,SignalP4:19,SignalP5:19,DeepSig:19,Phobius:19,SignalP6:25	1	1
PGRA_008976-T1	2.045	4.917	3.31	.	TrxA,Thioredoxin_1	reduced_virulence	PHI:9285,PHI:2644	0	1	0	PF00085	Domain:Thioredoxin	0	.	0	0.98	0.747	0.951	.	.	0.082	0.318	0.3	1	1	0	0	15298.8	137	5.5	8.594	5	37	68	46	15	82	37	22	15	1.129	RR:[KR]R:119-120	KSLM:2-5,HCIK:55-58,KALQ:68-71,KDLK:73-76,RAYP:97-100,KVFK:103-106,HDYD:113-116	0	0	0	SignalP3NN:20,SignalP3HMM:20,SignalP4:20,SignalP5:20,DeepSig:20,Phobius:20,SignalP6:20	1	1
PGRA_001981-T1	2.044	6.538	3.308	.	.	.	.	0	0	0	PF11327	Family:Egh16-like	1	.	0	0.756	0.612	.	0.643	.	0.962	0.533	0.79	1	1	0	0	24381.5	239	5	8.872	4	102	160	72	13	140	40	23	17	0.603	KR:[KR]R:151-152,IMKR:[LIJVAP]X[KRTPEI]R:163-166,KR:[KR]R:165-166,RR:[KR]R:232-233	KLFI:4-7,KAMV:118-121,KRFW:151-154,RALQ:156-159,RRMA:232-235	0	0	0	SignalP3NN:17,SignalP4:18,SignalP5:18,DeepSig:18,SignalP6:18,SignalP3HMM:20,Phobius:20	1	1
PGRA_004164-T1	2.016	7.503	3.298	GoEC2,MoCDIP2,BghBEC2	.	.	.	0	0	0	PF05730	Domain:CFEM	1	.	0	0.999	0.802	.	0.586	.	0.013	0.249	0.62	1	1	0	0	17008.1	154	9.5	9.093	7	56	85	44	14	76	40	26	14	1.067	KR:[KR]R:113-114,KR:[KR]R:121-122,RR:[KR]R:149-150	KLLS:2-5,HCID:99-102,RNWD:116-119,RYIL:126-129,RRLR:150-153	1	0	0	SignalP3NN:22,SignalP3HMM:22,SignalP4:22,SignalP5:22,DeepSig:22,Phobius:22,SignalP6:22	1	1
PGRA_005485-T1	1.994	6.481	2.62	ZtNIP1,CfEcp2	.	.	.	0	0	0	PF14856	Family:Hce2	1	.	0	0.416	0.796	0.74	.	.	0.977	0.384	0.31	1	1	0	0	18938.6	167	0	6.48	4	51	83	39	24	91	39	21	18	1.031	LRRR:[LIJVAP]X[KRTPEI]R&LXXR:33-36,RR:[KR]R:34-35,LHMR:LXXR:164-167	KSFL:6-9,RDIE:36-39,HVLE:44-47,RMMV:60-63,KNFE:64-67,HYLM:71-74,KQLV:115-118,KYMA:129-132	0	0	0	SignalP3NN:25,SignalP3HMM:25,SignalP4:25,SignalP5:25,DeepSig:25,Phobius:25,SignalP6:25	1	1
PGRA_001358-T1	1.982	7.188	3.312	.	.	.	.	0	0	0	PF06766	Family:Hydrophobin_2	1	.	0	0.999	0.7	.	0.762	.	0.483	0.354	0.83	1	1	0	0	10031.5	97	-6	3.883	8	44	62	34	5	62	14	4	10	0.519	.	.	0	0	0	SignalP3NN:17,SignalP3HMM:17,SignalP4:17,SignalP5:17,DeepSig:17,Phobius:17,SignalP6:23	1	1
PGRA_006064-T1	1.953	5.625	3.271	.	.	.	.	0	0	0	.	.	0	.	0	0.996	0.764	0.927	.	.	0.871	0.431	0.16	1	1	0	0	16091.2	143	1	7.008	8	51	71	35	16	73	44	23	21	0.97	.	RLFT:6-9,HNYA:92-95	1	0	0	SignalP3NN:21,SignalP3HMM:21,SignalP4:21,SignalP5:21,DeepSig:21,Phobius:21,SignalP6:21	1	1
PGRA_007124-T1	1.936	5.973	3.283	.	.	.	.	0	0	0	PF01822	Domain:WSC	0	.	0	0.998	0.835	.	0.846	.	0.974	0.344	0.76	1	1	0	0	13377.3	125	0.5	6.669	7	47	73	37	16	81	22	12	10	0.784	.	HEII:36-39,KAWS:43-46,RLLP:59-62,KGFT:86-89	0	0	0	SignalP3NN:20,DeepSig:20,SignalP3HMM:21,SignalP4:21,SignalP5:21,Phobius:21,SignalP6:27	1	1
PGRA_009571-T1	1.911	4.992	3.312	.	.	.	.	0	0	0	.	.	0	.	0	0.995	0.639	.	0.847	.	0.832	0.397	0.68	1	1	0	0	8009.02	75	-7	3.697	6	29	51	24	7	48	13	3	10	0.667	KR:[KR]R:26-27	.	0	0	0	SignalP3NN:17,SignalP3HMM:17,SignalP5:17,DeepSig:17,Phobius:17,SignalP4:22,SignalP6:27	1	1
PGRA_005443-T1	1.908	2.86	2.997	.	.	.	.	0	0	0	.	.	0	.	0	0.044	0.53	.	0.506	.	0.083	0.386	0.77	1	1	0	0	20033.7	194	-4	4.435	9	85	127	64	16	121	21	9	12	0.554	LETR:[LIJVAP]X[KRTPEI]R&LXXR:80-83	KSLK:2-5,RGYT:83-86	0	0	0	SignalP6:22,SignalP3NN:29,SignalP3HMM:29,SignalP4:29,SignalP5:29,DeepSig:29,Phobius:29	1	1
PGRA_001444-T1	1.898	3.536	3.311	.	.	.	.	0	0	0	.	.	0	.	0	0.005	0.545	.	0.801	.	0.976	0.402	0.92	1	1	0	0	13743.4	127	-6.5	3.711	8	53	80	32	15	72	12	3	9	1	.	RSIL:5-8,HLIY:54-57,KIIG:78-81	0	0	0	SignalP3NN:22,SignalP3HMM:22,SignalP4:22,SignalP5:22,DeepSig:22,Phobius:22,SignalP6:22	1	1
PGRA_005889-T1	1.892	2.114	1.113	.	.	.	.	0	0	0	.	.	0	.	0	0.607	0.62	.	0.785	.	0.011	0.296	0.92	1	1	0	0	20472.9	196	-6	4.525	8	80	129	59	21	116	32	14	18	0.875	LCCR:LXXR:129-132	HVIR:39-42,HSLT:110-113,KFIK:148-151	0	0	0	SignalP3HMM:31,SignalP5:31,Phobius:31,SignalP6:31,SignalP3NN:32,SignalP4:33	1	1
PGRA_008276-T1	1.869	4.667	3.227	.	.	.	.	0	0	0	.	.	0	.	0	0.984	0.652	0.587	.	.	0.015	0.272	0.56	1	1	0	0	10675.2	101	-1.5	4.968	0	36	55	40	8	58	19	9	10	0.96	.	KSFL:24-27,KQMV:43-46,KDYK:47-50,HEYR:55-58,KGFA:61-64,KVLE:70-73	0	0	0	SignalP3NN:19,SignalP3HMM:19,SignalP4:19,SignalP5:19,DeepSig:19,Phobius:19,SignalP6:19	1	1
PGRA_009699-T1	1.864	4.344	3.262	.	.	.	.	0	0	0	PF00135	Domain:COesterase	0	.	0	0.258	0.712	.	0.722	.	0.015	0.46	0.57	1	1	0	0	18602	171	-0.5	5.792	2	57	100	50	19	101	24	12	12	0.881	AIPR:[LIJVAP]X[KRTPEI]R:21-24,LGMR:LXXR:54-57,LRLR:LXXR:66-69	RTIA:168-171	0	0	0	Phobius:19,SignalP3NN:21,SignalP3HMM:21,SignalP4:21,SignalP5:21,SignalP6:21	1	1
PGRA_003117-T1	1.825	-2.86	-2.422	.	.	.	.	0	0	0	.	.	0	.	0	0.915	0.679	.	.	0.698	0.485	0.184	0.48	0	1	0	1	12198.1	115	3	8.483	4	45	63	39	13	76	19	11	8	0.882	KR:[KR]R:104-105	KLYK:34-37,RAFA:77-80	0	0	0	SignalP3HMM:19,SignalP4:19,SignalP5:19,Phobius:19,SignalP6:19,SignalP3NN:21,DeepSig:21	1	1
PGRA_002373-T1	1.79	4.002	1.603	.	.	.	.	0	0	0	PF00085	Domain:Thioredoxin	0	.	0	0.999	0.837	0.565	.	.	0.163	0.463	0.06	1	1	0	0	19013	175	1.5	6.969	2	51	96	68	19	106	42	23	19	0.886	LQDR:LXXR:22-25,LKAR:LXXR:161-164	HKIA:36-39,RAIA:67-70,HALE:80-83,HALT:150-153,KVLG:157-160	0	0	0	SignalP3NN:22,SignalP3HMM:22,SignalP4:22,SignalP5:22,DeepSig:22,Phobius:22,SignalP6:22	1	1
PGRA_001309-T1	1.762	2.559	3.31	.	.	.	.	0	0	0	.	.	0	.	0	0.379	0.294	.	0.884	.	0.291	0.169	0.93	1	1	0	0	15693.2	156	-9	4.005	10	83	115	45	13	93	24	8	16	0.51	KR:[KR]R:31-32	KYLT:4-7,HDIC:100-103	0	0	0	SignalP3NN:18,SignalP4:18,SignalP5:18,DeepSig:18,SignalP3HMM:24,Phobius:24,SignalP6:32	1	1
PGRA_008695-T1	1.695	1.346	2.584	.	.	.	.	0	0	0	PF01161	Domain:PBP	0	.	0	0.039	0.286	.	0.641	.	0.361	0.565	0.8	1	1	0	0	22025.6	204	-8	4.314	1	73	130	67	26	118	34	14	20	0.843	PRPR:[LIJVAP]X[KRTPEI]R:137-140	KTMS:43-46,KQFM:71-74,HWWG:109-112,KAYV:122-125,HHYI:145-148	0	0	0	SignalP3NN:16,SignalP3HMM:16,SignalP4:16,SignalP5:16,DeepSig:16,Phobius:16,SignalP6:16	1	1
PGRA_008501-T1	1.647	1.487	2.595	.	.	.	.	0	0	0	.	.	0	.	0	0.008	0.288	.	0.694	.	0.983	0.33	0.87	1	1	0	0	22445.9	212	-12	3.944	9	89	140	62	26	128	28	9	19	0.6	LHGR:LXXR:28-31	HTLL:8-11,HNLD:66-69	0	0	0	SignalP3NN:23,SignalP3HMM:23,SignalP4:23,SignalP5:23,DeepSig:23,Phobius:23,SignalP6:23	1	1
PGRA_000088-T1	1.644	4.561	2.849	.	.	.	.	0	0	0	PF01083	Domain:Cutinase	1	CE5	0	0.071	0.471	.	0.769	.	0.009	0.481	0.74	1	1	0	0	26946.8	253	-10	4.314	5	102	158	81	34	153	42	17	25	0.865	PYER:[LIJVAP]X[KRTPEI]R:164-167	HMLV:13-16,HFMI:38-41,KNII:149-152,RHIP:161-164	0	0	0	SignalP3NN:21,SignalP3HMM:21,SignalP4:21,SignalP5:21,DeepSig:21,Phobius:21,SignalP6:21	1	1
PGRA_000913-T1	1.628	0.527	-0.215	.	.	.	.	0	0	0	PF01105	Domain:EMP24_GP25L	0	.	0	0.412	0.581	0.669	.	.	0.951	0.476	0.04	1	1	1	0	25278.5	222	-0.5	6.384	3	67	102	61	29	107	63	33	30	1.412	LNSR:LXXR:158-161,RR:[KR]R:166-167	RAFF:2-5,KCFY:30-33,HAWW:56-59,HRIV:78-81,HRIC:101-104,KDLN:156-159,RWML:192-195,RSFF:213-216	0	0	0	SignalP3NN:19,SignalP3HMM:19,SignalP4:19,SignalP5:19,DeepSig:19,Phobius:19,SignalP6:19	1	1
PGRA_008930-T1	1.623	0.912	1.486	.	.	.	.	0	0	0	PF10270	Family:MMgT	0	.	0	0.72	0.653	.	.	0.649	0.817	0.348	0.49	1	1	0	0	15263.5	139	4	9.149	1	49	72	45	15	76	30	18	12	0.8	LETR:[LIJVAP]X[KRTPEI]R&LXXR:113-116,VDIR:[LIJVAP]X[KRTPEI]R:120-123	RPIQ:75-78,RAWA:80-83,HGFL:92-95,KDFV:103-106,RILE:111-114,KEFA:127-130	0	0	0	SignalP4:19,SignalP3NN:22,SignalP3HMM:22,SignalP5:22,Phobius:22,SignalP6:22	1	1
PGRA_002139-T1	1.59	1.186	2.047	.	.	.	.	0	0	0	.	.	0	.	0	0.095	0.329	.	0.689	.	0.774	0.387	0.84	1	1	0	0	22372.2	207	-12	4.054	7	73	122	69	21	120	34	12	22	1.13	.	HDLT:63-66,HIFQ:105-108,HRLY:113-116,KILD:159-162,HNIG:165-168	0	0	0	SignalP3NN:20,SignalP3HMM:20,SignalP4:20,SignalP5:20,DeepSig:20,Phobius:20,SignalP6:20	1	1
PGRA_004189-T1	1.577	4.428	3.31	.	.	.	.	0	0	0	PF11327	Family:Egh16-like	1	.	0	0.174	0.307	.	0.843	.	0.437	0.46	0.9	1	1	0	0	24555.7	244	3	8.119	4	111	170	80	12	134	42	23	19	0.814	LLER:[LIJVAP]X[KRTPEI]R&LXXR:160-163,ISKR:[LIJVAP]X[KRTPEI]R:167-170,KR:[KR]R:169-170,KR:[KR]R:234-235	KAFI:4-7,KSLK:62-65,KSIT:149-152,KSYI:154-157,RGLL:158-161	0	0	0	SignalP3NN:18,SignalP4:18,SignalP5:18,DeepSig:18,SignalP6:18,SignalP3HMM:20,Phobius:20	1	1
PGRA_002367-T1	1.565	0.202	-2.503	.	.	.	.	0	0	0	PF01105	Domain:EMP24_GP25L	0	.	0	0.911	0.832	0.658	0.545	.	0.66	0.371	0.44	0	1	0	1	23490.6	210	1	7.579	4	68	108	56	26	108	45	23	22	1.794	KR:[KR]R:174-175	KVIT:70-73,KYFR:156-159,RNFS:164-167,KRIV:174-177,RFFF:199-202,KGYV:207-210	0	0	0	SignalP3NN:20,SignalP3HMM:20,SignalP4:20,SignalP5:20,DeepSig:20,Phobius:20,SignalP6:20	1	1
PGRA_009219-T1	1.534	5.61	3.304	RsRlpA,VdAve1,PsShr1	.	.	.	0	0	0	.	.	0	.	0	0.599	0.469	.	0.801	.	0.307	0.409	0.92	1	1	0	0	13927.6	132	-2.5	5.018	5	55	85	38	10	69	27	13	14	0.871	LGIR:[LIJVAP]X[KRTPEI]R&LXXR:26-29	HSFT:2-5,RALL:9-12,HALG:18-21,KKIQ:89-92	0	0	0	Phobius:19,SignalP3NN:21,SignalP3HMM:21,SignalP4:21,SignalP5:21,DeepSig:21,SignalP6:29	1	1
PGRA_006644-T1	1.521	4.648	3.262	SsCP1,MoMSP1	.	.	.	0	0	0	.	.	0	.	0	0.098	0.391	.	0.817	.	0.122	0.459	0.89	1	1	0	0	22900.5	221	-4	4.77	10	100	148	66	21	129	28	13	15	0.733	PVRR:[LIJVAP]X[KRTPEI]R:21-24,RR:[KR]R:23-24	KTLN:76-79,HVLY:163-166,HQLG:194-197,KQLA:217-220	0	0	0	SignalP3NN:17,SignalP3HMM:17,SignalP4:17,SignalP5:17,DeepSig:17,Phobius:17,SignalP6:24	1	1
PGRA_002177-T1	1.476	1.926	3.282	.	.	.	.	0	0	0	.	.	0	.	0	0.497	0.578	.	.	0.693	0.451	0.463	0.26	1	1	0	0	26481.7	244	-0.5	6.378	3	83	139	70	27	134	53	28	25	0.657	LFSR:LXXR:48-51,KR:[KR]R:61-62,KR:[KR]R:127-128,LSGR:LXXR:167-170,ISPR:[LIJVAP]X[KRTPEI]R:183-186,KR:[KR]R:241-242	HTIH:2-5,RIIN:30-33,KRLA:61-64,HELD:111-114,KRLD:127-130	0	1	0	SignalP3HMM:20,SignalP5:20,Phobius:20,SignalP3NN:26,SignalP4:26,DeepSig:26,SignalP6:26	1	1
PGRA_009637-T1	1.468	-1.258	2.691	.	.	.	.	0	0	0	PF12138	Family:Spherulin4	0	GH135	0	0	0.174	.	.	0.747	0.746	0.513	0.85	1	1	0	0	41865.6	386	-2.5	6.168	6	145	241	121	55	220	64	34	30	0.825	VWTR:[LIJVAP]X[KRTPEI]R:128-131,KR:[KR]R:201-202,RR:[KR]R:358-359	RGFS:2-5,HFYI:68-71,RDWT:107-110,HGLW:167-170,HQFV:290-293,HSFC:383-386	0	0	0	SignalP3NN:28,SignalP3HMM:28,SignalP4:28,SignalP5:28,DeepSig:28,Phobius:28,SignalP6:28	1	1
PGRA_001504-T1	1.429	1.682	3.222	.	.	.	.	0	0	0	.	.	0	.	0	0.006	0.233	.	0.774	.	0.01	0.527	0.88	1	1	0	0	15799.5	149	-7	4.092	6	68	101	41	19	79	20	7	13	1.138	LSFR:LXXR:122-125	RTLL:125-128	0	0	0	SignalP3NN:18,SignalP3HMM:18,SignalP4:18,DeepSig:18,Phobius:18,SignalP6:18,SignalP5:27	1	1
PGRA_007799-T1	1.37	4.504	3.312	.	.	.	.	0	0	0	.	.	0	.	0	0.985	0.564	0.635	.	.	0.847	0.723	0.12	1	1	0	0	14033.7	125	4.5	7.165	0	33	63	37	20	64	37	24	13	0.677	.	RELQ:31-34,HHWA:48-51,KFLS:98-101,RSIP:105-108,HGIR:116-119	0	0	0	SignalP3NN:16,SignalP4:16,SignalP5:16,DeepSig:16,SignalP6:16,SignalP3HMM:18,Phobius:18	1	1
PGRA_007023-T1	1.349	2.33	2.856	MoCDIP1	PGX1,Pgx6,Pg1,PGN1,Bcpg1,BCPGA1,BcPG1	unaffected_pathogenicity,reduced_virulence	PHI:115,PHI:181,PHI:4880,PHI:7283,PHI:3,PHI:103,PHI:1027,PHI:9525,PHI:2847	0	1	0	PF00295	Repeat:Glyco_hydro_28	0	GH28	0	0	0.222	.	0.544	.	0.963	0.338	0.94	1	1	0	0	41433.6	391	-10.5	4.469	9	160	254	106	46	214	51	22	29	1.184	.	KAFL:4-7,HSYI:142-145,HALT:159-162,KAWS:263-266	0	0	0	SignalP6:20,SignalP3NN:24,SignalP3HMM:24,SignalP4:24,SignalP5:24,DeepSig:24,Phobius:24	1	1
PGRA_009631-T1	1.348	3.684	2.927	.	.	.	.	0	0	0	.	.	0	.	0	0.835	0.536	.	0.604	.	0.202	0.256	0.66	1	1	0	0	19038.6	182	-4	4.71	3	64	120	62	20	114	24	11	13	0.774	.	KSLI:4-7,HFLP:67-70,KGMA:132-135,KAMT:154-157	0	0	0	SignalP3NN:18,SignalP3HMM:18,SignalP4:18,SignalP5:18,DeepSig:18,Phobius:18,SignalP6:18	1	1
PGRA_004325-T1	1.347	-0.689	2.936	.	.	.	.	0	0	0	.	.	0	.	0	0.023	0.229	.	.	0.706	0.36	0.54	0.79	1	1	0	0	18188.8	176	-10	3.889	9	75	116	56	11	110	23	7	16	0.531	.	KTML:5-8,KLIP:68-71	0	1	0	SignalP3NN:18,SignalP3HMM:26,SignalP4:26,SignalP5:26,DeepSig:26,Phobius:26,SignalP6:26	1	1
PGRA_005984-T1	1.321	3.86	3.303	.	.	.	.	0	0	0	.	.	0	.	0	0.378	0.553	.	0.925	.	0.257	0.398	0.89	1	1	0	0	12312.5	115	-11	3.43	10	55	76	28	11	59	15	2	13	1.042	.	.	0	0	0	Phobius:15,SignalP3NN:17,SignalP3HMM:17,SignalP4:17,SignalP5:17,SignalP6:17	1	1
PGRA_003881-T1	1.296	0.826	3.311	.	.	.	.	0	0	0	.	.	0	.	0	0	0.027	.	0.701	.	0.647	0.265	0.82	1	1	0	0	20176.2	202	-3	4.733	3	104	149	56	16	111	24	11	13	0.583	IPPR:[LIJVAP]X[KRTPEI]R:24-27	HFLL:4-7	0	1	0	SignalP3NN:21,SignalP3HMM:21,SignalP4:21,SignalP5:21,DeepSig:21,Phobius:21,SignalP6:21	1	1
PGRA_005409-T1	1.292	4.373	3.308	.	FgPR-IL-2	unaffected_pathogenicity	PHI:7649	0	0	0	PF00188	Domain:CAP	1	.	0	0.002	0.362	.	0.597	.	0.274	0.362	0.74	1	1	0	0	26035.3	242	1.5	7.141	6	98	152	62	31	144	27	15	12	0.703	RR:[KR]R:215-216	RGWF:175-178,RRLW:215-218	0	1	0	DeepSig:14,SignalP3NN:20,SignalP3HMM:20,SignalP4:20,SignalP5:20,Phobius:20	1	1
PGRA_001928-T1	1.287	4.577	2.493	CoNIS1,MoNIS1,ChNIS1	.	.	.	0	0	0	PF19271	Domain:Nis1	1	.	0	0.284	0.475	.	0.765	.	0.712	0.71	0.67	1	1	0	0	15872.9	150	-6.5	4.093	1	57	90	50	18	94	20	7	13	0.925	.	KTLS:91-94	0	0	0	SignalP3NN:19,SignalP3HMM:19,SignalP4:19,SignalP5:19,DeepSig:19,Phobius:19,SignalP6:19	1	1
PGRA_004181-T1	1.267	2.05	3.306	.	.	.	.	0	0	0	.	.	0	.	0	0.321	0.197	.	0.812	.	0.66	0.426	0.91	1	1	0	0	12548.7	123	-5	4.212	7	66	83	34	12	67	16	6	10	0.743	.	KNYC:59-62	0	0	0	SignalP3NN:19,SignalP3HMM:19,SignalP4:19,SignalP5:19,DeepSig:19,Phobius:19,SignalP6:19	1	1
PGRA_002292-T1	1.235	-1.983	2.708	.	.	.	.	0	0	0	.	.	0	.	0	0	0.01	.	.	0.69	0.421	0.387	0.83	1	1	0	0	33893.6	321	-18.5	3.991	1	130	203	103	33	180	51	17	34	0.8	LFGR:LXXR:215-218	KVLA:6-9,RLWN:27-30,HLLF:47-50,RWFP:74-77	0	0	0	SignalP3NN:22,SignalP3HMM:22,SignalP4:22,SignalP5:22,DeepSig:22,Phobius:22,SignalP6:22	1	1
PGRA_001313-T1	1.235	0.673	3.221	.	.	.	.	0	0	0	.	.	0	PL1_2,PL1	0	0	0.029	.	0.534	.	0.704	0.385	0.84	1	1	0	0	37760.1	363	-24.5	3.787	1	155	240	114	43	206	50	14	36	0.854	.	RIIT:65-68,HDIL:236-239,RYFQ:255-258	0	0	0	SignalP5:21,SignalP3NN:23,SignalP3HMM:23,SignalP4:23,DeepSig:23,Phobius:23,SignalP6:23	1	1
PGRA_000964-T1	1.213	0.827	3.196	MoChi1,MpChi,MrChi	.	.	.	0	0	0	PF00704	Domain:Glyco_hydro_18	1	GH18	0	0	0.033	.	.	0.629	0.693	0.547	0.83	1	1	0	0	35671.7	346	-7.5	4.55	2	157	226	109	33	195	52	23	29	0.731	ASER:[LIJVAP]X[KRTPEI]R:27-30,LSKR:[LIJVAP]X[KRTPEI]R&LXXR:33-36,KR:[KR]R:35-36	HMLA:4-7,HSFQ:22-25,KGIK:125-128,RPFG:171-174,RTYY:210-213,KYYD:237-240,KAWN:264-267,KALD:313-316	0	0	0	SignalP3NN:19,SignalP3HMM:19,SignalP4:19,SignalP5:19,DeepSig:19,Phobius:19,SignalP6:19	1	1
PGRA_002294-T1	1.204	3.951	3.312	.	.	.	.	0	0	0	.	.	0	.	0	0.657	0.523	.	0.767	.	0.417	0.419	0.66	1	1	0	0	7142.37	68	1	7.592	4	30	42	27	5	44	7	4	3	0.882	LVAR:LXXR:17-20	KCIA:46-49	0	0	0	SignalP3NN:16,SignalP3HMM:16,SignalP4:16,DeepSig:16,SignalP5:19,Phobius:19,SignalP6:20	1	1
PGRA_007517-T1	1.193	0.921	3.254	.	.	.	.	0	0	0	.	.	0	.	0	0	0.086	.	0.57	.	0.259	0.46	0.84	1	1	0	0	18746.1	181	-1.5	4.967	1	84	120	60	18	106	21	10	11	0.76	VTKR:[LIJVAP]X[KRTPEI]R:23-26,KR:[KR]R:25-26	KLYI:54-57,KQLI:125-128,KFWA:138-141	0	1	0	SignalP3NN:17,SignalP3HMM:17,SignalP4:17,SignalP5:17,DeepSig:17,Phobius:17,SignalP6:26	1	1
PGRA_005764-T1	1.174	-1.172	2.271	.	.	.	.	0	0	0	PF11578	Family:DUF3237	0	.	0	0.034	0.195	.	.	0.55	0.111	0.43	0.82	1	1	0	0	17655.8	169	-11	3.938	4	65	110	59	16	104	25	8	17	0.5	LGQR:LXXR:62-65	RLFS:65-68	0	0	0	Phobius:19,SignalP3NN:21,SignalP3HMM:21,SignalP4:21,SignalP5:21,DeepSig:21,SignalP6:21	1	1
PGRA_006236-T1	1.166	0.9	3.252	CfTom1	VmXyl1,Endo-1_4-beta-xylanase_[GH10_family],Endo-1_4-beta-xylanase_precursor_[GH10_family],XYL-6,XYL3,Xyl03624,Ppxyn1,XYL2_(XYN33),Tom1	reduced_virulence,unaffected_pathogenicity,increased_virulence_(hypervirulence)	PHI:10255,PHI:2208,PHI:2206,PHI:2209,PHI:2207,PHI:2043,PHI:569,PHI:4246,PHI:7911,PHI:2204,PHI:568,PHI:2364	1	1	0	PF00331	Domain:Glyco_hydro_10	1	GH10	0	0	0.195	.	.	0.57	0.987	0.334	0.87	1	1	0	0	33807.7	325	2.5	7.089	4	144	208	103	39	186	40	23	17	0.9	.	HNLN:102-105,KLYY:167-170,KNIQ:190-193,HFIV:207-210,HVIP:313-316	0	0	0	SignalP3NN:21,SignalP3HMM:21,SignalP4:21,SignalP5:21,DeepSig:21,Phobius:21,SignalP6:21	1	1
PGRA_003749-T1	1.148	3.39	3.305	MoCDIP1	.	.	.	0	0	0	PF00295	Repeat:Glyco_hydro_28	0	GH28,PL1_5	0	0	0.183	.	0.538	.	0.006	0.605	0.89	1	1	0	0	39451.7	368	-12	4.47	9	139	238	102	41	201	58	25	33	1.063	KR:[KR]R:58-59	HSLP:103-106,RNWI:166-169,RNIT:220-223,KTWT:235-238	0	0	0	SignalP3NN:17,SignalP3HMM:24,SignalP4:24,SignalP5:24,Phobius:24,SignalP6:24	1	1
PGRA_000442-T1	1.146	2.199	2.775	.	.	.	.	0	0	0	.	.	0	.	0	0.049	0.432	.	0.553	.	0.195	0.329	0.39	1	1	0	0	21191.2	196	1	7.522	5	79	114	57	15	101	37	19	18	1.024	LEQR:LXXR:24-27,LIPR:[LIJVAP]X[KRTPEI]R&LXXR:123-126,KR:[KR]R:187-188	RLLA:2-5,KGFE:104-107,KIWS:153-156,KRYD:187-190	0	1	0	SignalP3NN:19,SignalP3HMM:19,SignalP4:19,SignalP5:19,DeepSig:19,Phobius:19,SignalP6:27	1	1
PGRA_005067-T1	1.138	2.223	3.092	.	.	.	.	0	0	0	PF03489	Family:SapB_2	0	.	0	0.041	0.353	.	0.543	.	0.769	0.422	0.69	1	1	0	0	11819	117	-2	3.876	6	46	71	51	3	84	4	1	3	0.405	.	RLLG:7-10	0	0	0	SignalP3NN:24,SignalP3HMM:24,SignalP4:24,SignalP5:24,DeepSig:24,Phobius:24,SignalP6:24	1	1
PGRA_009737-T1	1.121	2.902	2.817	.	.	.	.	0	0	0	PF00135	Domain:COesterase	0	.	0	0.033	0.558	.	0.719	.	0.015	0.46	0.55	1	1	0	0	24197.2	220	-6	4.401	2	68	124	63	28	131	31	13	18	1.02	AIPR:[LIJVAP]X[KRTPEI]R:21-24,LGMR:LXXR:54-57,LRLR:LXXR:66-69,LDQR:LXXR:194-197	HWIQ:201-204	0	0	0	Phobius:19,SignalP3NN:21,SignalP3HMM:21,SignalP4:21,SignalP5:21,SignalP6:21	1	1
PGRA_003574-T1	1.12	3.761	3.307	CfPDIP1	.	.	.	0	0	0	.	.	0	.	0	0.015	0.201	.	0.914	.	0.39	0.431	0.82	1	1	0	0	12492.5	117	-8.5	3.7	4	51	76	25	15	60	16	4	12	1.208	.	RNYG:24-27,HIFA:68-71,KFYQ:76-79	0	0	0	SignalP3NN:23,SignalP3HMM:23,SignalP4:23,SignalP5:23,DeepSig:23,Phobius:23,SignalP6:23	1	1
PGRA_005171-T1	1.118	0.15	2.222	.	.	.	.	0	0	0	PF08212	Domain:Lipocalin_2	0	.	0	0.001	0.114	.	0.608	.	0.768	0.575	0.82	1	1	0	0	21180.6	202	-15	3.547	6	86	135	69	21	121	25	5	20	0.872	VFPR:[LIJVAP]X[KRTPEI]R:23-26,LVAR:LXXR:177-180	RAFA:2-5,KCIT:77-80	0	0	0	SignalP4:19,DeepSig:19,SignalP5:21,Phobius:21,SignalP3NN:22,SignalP3HMM:22,SignalP6:22	1	1
PGRA_001059-T1	1.118	3.359	3.309	PsPNPi,RsRlpA,VdAve1,PsShr1	.	.	.	0	0	0	.	.	0	.	0	0.004	0.131	.	0.633	.	0.872	0.444	0.81	1	1	0	0	14670.5	143	-2.5	4.564	6	72	95	40	12	83	16	7	9	0.6	LEQR:LXXR:39-42	KSMT:88-91,KCMG:106-109	0	1	0	SignalP3NN:20,SignalP3HMM:20,SignalP4:20,SignalP5:20,DeepSig:20,Phobius:20,SignalP6:20	1	1
PGRA_005275-T1	1.106	2.588	3.152	.	.	.	.	0	0	0	PF00734	Domain:CBM_1	1	CBM1	0	0	0.031	.	0.557	.	0.514	0.337	0.8	1	1	0	0	28005.8	270	-10	3.889	6	140	192	81	34	156	23	7	16	0.623	.	RSIV:4-7,HSYL:134-137,RALA:189-192,HYYN:261-264	0	1	0	SignalP3NN:18,SignalP3HMM:18,SignalP4:18,SignalP5:18,DeepSig:18,SignalP6:18,Phobius:26	1	1
PGRA_008237-T1	1.101	2.22	3.298	.	GAS1	reduced_virulence	PHI:256	0	1	0	PF11327	Family:Egh16-like	1	.	0	0.005	0.109	.	0.553	.	0.975	0.533	0.83	1	1	0	0	27126.4	273	3.5	8.501	2	132	194	82	15	155	41	23	18	0.575	LLRR:[LIJVAP]X[KRTPEI]R&LXXR:159-162,RR:[KR]R:161-162,ISKR:[LIJVAP]X[KRTPEI]R:169-172,KR:[KR]R:171-172,LSNR:LXXR:248-251,VGKR:[LIJVAP]X[KRTPEI]R:263-266,KR:[KR]R:265-266	KIFI:4-7,RAMW:162-165,RALN:172-175,RSLS:246-249	0	0	0	SignalP3NN:18,SignalP4:18,DeepSig:18,SignalP6:18,SignalP3HMM:20,SignalP5:20,Phobius:20	1	1
PGRA_006622-T1	1.101	1.333	3.31	.	.	.	.	0	0	0	PF01161	Domain:PBP	0	.	0	0	0.12	.	0.679	.	0.918	0.413	0.81	1	1	0	0	20841.5	203	1	7.194	0	88	139	75	15	118	12	7	5	0.6	.	HWMQ:90-93,HMYV:142-145	0	0	0	SignalP3NN:17,SignalP3HMM:17,SignalP4:17,SignalP5:17,DeepSig:17,Phobius:17,SignalP6:17	1	1
PGRA_004006-T1	1.097	0.791	3.268	MoCDIP1	.	.	.	0	0	0	PF00544	Repeat:Pectate_lyase_4	0	PL1_4,PL1,PL1_7,PL1_10,PL1_5,PL1_9,PL1_6	0	0	0.071	.	.	0.699	0.081	0.287	0.89	1	1	0	0	34358.3	330	-17	4.077	5	143	217	96	33	190	51	18	33	0.867	INPR:[LIJVAP]X[KRTPEI]R:162-165	RVII:59-62,KSLV:129-132,KGIR:142-145,HNFE:226-229,KNIA:306-309	0	0	0	SignalP3NN:18,SignalP3HMM:18,SignalP4:18,SignalP5:18,DeepSig:18,Phobius:18,SignalP6:18	1	1
PGRA_007733-T1	1.089	0.056	3.26	.	MfCUT1,CUTA,PBC1	increased_virulence_(hypervirulence),unaffected_pathogenicity,loss_of_pathogenicity	PHI:2383,PHI:69,PHI:407	1	0	0	PF01083	Domain:Cutinase	1	CE5	0	0	0.01	.	.	0.864	0.025	0.515	0.84	1	1	0	0	39464.3	395	-11.5	4.287	4	191	275	142	21	229	47	19	28	0.492	LFAR:LXXR:171-174,LDSR:LXXR:282-285	RSFS:4-7,RGFL:44-47,RNYI:192-195,KLIV:242-245,RIMS:285-288,RVLS:308-311	0	0	0	SignalP3NN:28,SignalP3HMM:28,SignalP4:28,SignalP5:28,DeepSig:28,Phobius:28,SignalP6:28	1	1
PGRA_000615-T1	1.084	0.349	3.055	MoCDIP4,ChNIS1,CoNIS1	.	.	.	0	0	0	PF03443	Family:AA9	1	AA9	0	0	0.01	.	.	0.664	0.023	0.4	0.85	1	1	0	0	33168.6	327	-9.5	4.386	7	169	232	107	28	182	39	16	23	0.479	KR:[KR]R:319-320,KR:[KR]R:321-322	.	1	0	0	SignalP3NN:17,SignalP3HMM:17,SignalP4:17,SignalP5:17,DeepSig:17,Phobius:17,SignalP6:17	1	1
PGRA_003483-T1	1.076	-2.19	2.34	.	.	.	.	0	0	0	PF00722	Domain:Glyco_hydro_16	0	GH16_3,GH16,GH16_5,GH16_8,GH16_9,GH16_1,GH16_6,GH16_7,GH16_24,GH16_10	0	0	0.103	.	.	0.819	0.512	0.322	0.8	1	1	0	0	31277	286	-5	4.806	5	112	165	74	41	171	41	19	22	0.76	AEIR:[LIJVAP]X[KRTPEI]R:116-119,RR:[KR]R:207-208	RLLP:3-6,HTWR:199-202	0	0	0	SignalP3NN:18,SignalP4:18,DeepSig:18,SignalP3HMM:25,SignalP5:25,Phobius:25,SignalP6:25	1	1
PGRA_008233-T1	1.076	2.421	2.348	CfEcp6,Mg3LysM,RsLysM,MoSlp1,Mg1LysM,MgxLysM,RiSLM	SLP_1,Ecp6,Mg3LysM	effector_(plant_avirulence_determinant)	PHI:2404,PHI:5543,PHI:5576,PHI:5495,PHI:11368,PHI:6494	1	0	0	PF01476	Domain:LysM	1	CBM50	0	0.002	0.152	.	0.817	.	0.012	0.399	0.97	1	1	0	0	24655.9	229	-12	3.927	8	86	141	75	18	128	32	10	22	1.149	.	RGLC:55-58,RLYY:112-115,KVYK:174-177	0	0	0	SignalP3NN:22,SignalP3HMM:22,SignalP4:22,SignalP5:22,DeepSig:22,Phobius:22,SignalP6:22	1	1
PGRA_001186-T1	1.069	0.01	2.312	.	.	.	.	0	0	0	.	.	0	.	0	0	0.073	.	0.522	.	0.857	0.427	0.92	1	1	0	0	34603.5	324	-16.5	3.978	2	119	198	98	34	184	48	16	32	1.027	LRVR:LXXR:37-40	KYLI:4-7,RQLF:22-25,KVWI:112-115,KLIA:129-132,KVYC:299-302	0	0	0	SignalP3NN:18,SignalP3HMM:18,SignalP4:18,SignalP5:18,DeepSig:18,Phobius:18,SignalP6:18	1	1
PGRA_004071-T1	1.068	-0.968	3.027	.	.	.	.	0	0	0	PF01263	Family:Aldose_epim	0	.	0	0	0.061	.	.	0.512	0.4	0.419	0.92	1	1	0	0	40995.8	378	-11	4.553	5	134	231	109	45	211	63	28	35	1.093	PHPR:[LIJVAP]X[KRTPEI]R:181-184,RR:[KR]R:230-231	HLLV:53-56,HTYF:84-87,RNWT:133-136,HIYW:205-208,RRYI:230-233,KLIG:260-263	0	0	0	SignalP3NN:21,SignalP3HMM:21,SignalP4:21,SignalP5:21,DeepSig:21,Phobius:21,SignalP6:21	1	1
PGRA_000053-T1	1.064	-0.251	3.193	.	.	.	.	0	0	0	.	.	0	.	0	0.082	0.259	.	.	0.689	0.005	0.444	0.64	1	1	0	0	18380.8	179	-4.5	4.721	2	78	115	66	18	113	24	11	13	0.527	.	KVIH:155-158,RGLA:171-174	0	0	0	SignalP3NN:19,SignalP3HMM:19,SignalP4:19,SignalP5:19,DeepSig:19,Phobius:19,SignalP6:19	1	1
PGRA_004597-T1	1.057	0.782	2.955	.	.	.	.	0	0	0	.	.	0	.	0	0	0.126	.	0.57	.	0.06	0.529	0.82	1	1	0	0	23067.9	228	-5.5	4.074	2	102	152	69	23	151	17	6	11	0.525	.	RTLS:136-139	0	0	0	SignalP3NN:19,SignalP3HMM:19,SignalP4:19,SignalP5:19,DeepSig:19,Phobius:19,SignalP6:19	1	1
PGRA_004000-T1	1.052	1.68	3.085	.	.	.	.	0	0	0	.	.	0	.	0	0.092	0.257	0.625	.	.	0.027	0.475	0.55	1	1	0	0	22420.9	215	-3.5	4.912	1	91	142	67	11	103	49	23	26	0.784	VDKR:[LIJVAP]X[KRTPEI]R:67-70,KR:[KR]R:69-70,VDKR:[LIJVAP]X[KRTPEI]R:115-118,KR:[KR]R:117-118,VDKR:[LIJVAP]X[KRTPEI]R:163-166,KR:[KR]R:165-166,KR:[KR]R:209-210	KDLF:87-90,RDIV:112-115,KDLF:135-138	0	0	0	SignalP3NN:22,SignalP3HMM:22,SignalP4:22,SignalP5:22,DeepSig:22,Phobius:22,SignalP6:32	1	1
PGRA_009269-T1	1.037	3.824	2.864	PgShr9	.	.	.	0	0	0	.	.	0	.	0	0.923	0.552	.	.	0.657	0.101	0.429	0.48	1	1	0	0	18108.6	164	-5	4.721	5	46	96	50	20	100	37	17	20	0.833	.	KAIS:30-33,RGWN:75-78,HYWG:87-90,KKLN:141-144	0	0	0	SignalP4:17,SignalP5:17,Phobius:17,DeepSig:18,SignalP6:18,SignalP3NN:25,SignalP3HMM:25	1	1
PGRA_001760-T1	1.036	2.507	3.274	PpCBEL	.	.	.	0	0	0	.	.	0	.	0	0.001	0.297	.	.	0.537	0.945	0.602	0.74	1	1	0	0	32290.4	304	3	6.803	8	117	180	97	45	182	37	24	13	0.882	LKKR:[LIJVAP]X[KRTPEI]R&LXXR:175-178,KR:[KR]R:177-178	RPFI:2-5,HYYH:245-248,HYYK:265-268,HDYL:272-275,HDFF:288-291	0	0	0	SignalP3NN:18,SignalP3HMM:18,SignalP4:18,SignalP5:18,SignalP6:18,DeepSig:24,Phobius:24	1	1
PGRA_006455-T1	1.027	0.017	3.262	MoChi1	Chi2,PCN_(PADG_03347)	increased_virulence_(hypervirulence),reduced_virulence	PHI:2388,PHI:10895	1	1	0	PF00704,PF00734	Domain:Glyco_hydro_18,Domain:CBM_1	1	GH18,CBM1	0	0	0.03	.	.	0.518	0.004	0.458	0.83	1	1	0	0	41113.5	394	-20	3.753	11	187	268	113	39	219	42	11	31	0.763	LLSR:LXXR:7-10	KSLL:5-8,KTIM:113-116,RPFG:157-160,RTLM:186-189,KEYY:198-201,KILV:244-247	0	0	0	SignalP3NN:24,SignalP3HMM:24,SignalP4:24,SignalP5:24,DeepSig:24,Phobius:24,SignalP6:24	1	1
PGRA_007760-T1	1.027	-0.21	2.787	MoCDIP4,ChNIS1,CoNIS1	GzOB021,GzOB015,Plegl1,MoCDIP4	unaffected_pathogenicity,effector_(plant_avirulence_determinant)	PHI:1581,PHI:1575,PHI:3378,PHI:3216	1	0	0	PF03443	Family:AA9	1	AA9	0	0	0.009	.	.	0.792	0.191	0.451	0.83	1	1	0	0	36183.7	357	-15.5	4.132	5	181	256	124	36	206	44	16	28	0.5	KR:[KR]R:348-349	HEII:179-182	0	0	0	SignalP3NN:21,SignalP3HMM:21,SignalP4:21,SignalP5:21,DeepSig:21,Phobius:21,SignalP6:21	1	1
PGRA_003224-T1	1.026	-1.572	3.213	.	.	.	.	0	0	0	PF07731,PF07732,PF00394	Domain:Cu-oxidase_2,Domain:Cu-oxidase_3,Domain:Cu-oxidase	0	AA1_3,AA1,AA1_1,AA1_2	0	0	0.009	.	.	0.771	0.99	0.31	0.81	1	1	0	0	63886.7	587	-28	4.308	8	206	371	174	82	329	103	42	61	0.93	LGKR:[LIJVAP]X[KRTPEI]R&LXXR:34-37,KR:[KR]R:36-37,AGER:[LIJVAP]X[KRTPEI]R:304-307,APRR:[LIJVAP]X[KRTPEI]R:503-506,RR:[KR]R:505-506,IIER:[LIJVAP]X[KRTPEI]R:547-550	RGLG:32-35,REYW:70-73,RQLN:131-134,HFYI:172-175,KKYR:258-261,RFMI:274-277,HTME:280-283,HPYN:293-296,RSIP:324-327,HALV:449-452,HPIH:472-475,HDFW:479-482,HAYE:571-574	0	0	0	SignalP3NN:17,SignalP3HMM:17,SignalP4:17,SignalP5:17,DeepSig:17,Phobius:17,SignalP6:17	1	1
PGRA_002276-T1	1.024	3.512	3.281	MoCDIP4,ChNIS1,CoNIS1,MoNIS1	.	.	.	0	0	0	PF03443	Family:AA9	1	AA9	0	0.011	0.189	.	0.739	.	0.027	0.313	0.82	1	1	0	0	26104.4	256	-1.5	5.965	10	123	177	82	21	153	37	19	18	0.525	.	KIFE:117-120	0	1	0	SignalP3NN:19,SignalP3HMM:19,SignalP4:19,Phobius:19,SignalP6:20,SignalP5:21,DeepSig:21	1	1
PGRA_002790-T1	1.021	1.985	3.312	.	.	.	.	0	0	0	.	.	0	.	0	0	0.245	.	0.803	.	0.733	0.534	0.95	1	1	0	0	12755.1	123	-8	3.476	8	62	92	34	13	71	12	2	10	0.852	.	RTYL:4-7,KVIG:83-86	0	0	0	SignalP3NN:23,SignalP3HMM:23,SignalP4:23,SignalP5:23,DeepSig:23,Phobius:23,SignalP6:23	1	1
PGRA_000698-T1	1.02	2.48	3.312	.	.	.	.	0	0	0	.	.	0	.	0	0.999	0.185	0.544	.	.	0.359	0.407	0.33	1	1	0	0	16999.6	161	-3	6.208	0	39	103	28	21	91	48	27	21	0.178	IEIR:[LIJVAP]X[KRTPEI]R:53-56,LEAR:LXXR:119-122	KFIA:26-29,RDID:49-52	0	0	0	SignalP3NN:16,SignalP3HMM:16,SignalP4:16,SignalP5:16,DeepSig:16,Phobius:16,SignalP6:16	1	1
PGRA_005188-T1	1.019	-1.235	3.054	.	.	.	.	0	0	0	PF01828	Family:Peptidase_A4	0	.	0	0	0.03	.	.	0.582	0.576	0.421	0.83	1	1	0	0	31817.1	310	-22	3.586	4	143	212	99	27	176	38	8	30	0.59	KR:[KR]R:66-67	KYLS:73-76,KTYV:183-186,RVLG:277-280	0	0	0	SignalP3NN:22,SignalP3HMM:22,SignalP4:22,SignalP5:22,DeepSig:22,Phobius:22,SignalP6:22	1	1
PGRA_002299-T1	1.012	1.793	3.242	.	.	.	.	0	0	0	.	.	0	.	0	0.459	0.539	.	.	0.676	0.937	0.333	0.37	1	1	0	0	17337.8	158	12.5	10.383	3	60	87	45	16	79	34	25	9	0.912	LRMR:LXXR:84-87,ADPR:[LIJVAP]X[KRTPEI]R:141-144,IARR:[LIJVAP]X[KRTPEI]R:149-152,RR:[KR]R:151-152	RQIT:2-5,KSLR:43-46,RTIY:70-73,RIYN:87-90	0	1	1	SignalP3NN:19,SignalP4:19,SignalP3HMM:21,SignalP5:21,DeepSig:21,SignalP6:21,Phobius:33	1	1
PGRA_003473-T1	1.011	0.968	3.047	.	.	.	.	0	0	0	PF00026	Family:Asp	0	.	0	0.002	0.117	.	0.722	.	0.369	0.427	0.81	1	1	0	0	16774.4	159	-5	4.226	2	71	106	36	18	85	23	9	14	0.738	LPLR:LXXR:22-25,LGPR:[LIJVAP]X[KRTPEI]R&LXXR:34-37,RR:[KR]R:44-45,KR:[KR]R:106-107	RTIT:18-21,KRLF:106-109	0	0	0	Phobius:16,SignalP3NN:17,SignalP3HMM:17,SignalP4:17,SignalP5:17,DeepSig:17,SignalP6:17	1	1
PGRA_006249-T1	1.007	-1.365	3.259	.	.	.	.	0	0	0	.	.	0	.	0	0	0.044	.	.	0.699	0.015	0.482	0.8	1	1	0	0	20563	196	-3.5	4.502	3	91	128	60	24	119	21	9	12	0.583	IRER:[LIJVAP]X[KRTPEI]R:67-70	HELF:20-23,KTLV:28-31,KSYN:36-39,KPLT:79-82	0	1	0	SignalP3NN:17,SignalP3HMM:17,SignalP4:17,SignalP5:17,DeepSig:17,SignalP6:17,Phobius:19	1	1
PGRA_009573-T1	1.007	0.365	2.977	.	.	.	.	0	0	0	.	.	0	.	0	0.006	0.013	.	0.507	.	0.814	0.535	0.85	1	1	0	0	15258.8	149	-10.5	3.693	4	72	100	54	15	92	20	5	15	0.574	LAGR:LXXR:63-66	RAYG:56-59,RQFT:66-69	0	0	0	SignalP3NN:20,SignalP3HMM:20,SignalP4:20,SignalP5:20,DeepSig:20,Phobius:20,SignalP6:20	1	1
PGRA_009588-T1	1.007	0.952	3.244	.	.	.	.	0	0	0	PF04616	Family:Glyco_hydro_43	0	GH43_6,GH43_5,GH43_3,GH43_4,GH43_7,GH43_30,GH43_34,GH43_8,GH43_31,GH43_29,GH43_9,GH43_32,GH43_26,GH43_19,GH43_12,GH159,GH43_33,GH43_22,GH43_18	0	0	0.087	.	0.687	.	0.149	0.506	0.83	1	1	0	0	34812.8	329	-21.5	3.972	6	147	213	86	55	196	51	17	34	0.761	LIRR:[LIJVAP]X[KRTPEI]R&LXXR:42-45,RR:[KR]R:44-45	KSYN:147-150	0	0	0	SignalP3NN:23,SignalP3HMM:23,SignalP4:23,SignalP5:23,DeepSig:23,Phobius:23,SignalP6:23	1	1
PGRA_002256-T1	1	-2.15	2.387	.	.	.	.	0	0	0	.	.	0	.	0	0	0.009	.	.	0.608	0.192	0.414	0.82	1	1	0	0	37728	360	-21	3.944	2	149	240	118	41	208	55	18	37	0.826	LAIR:[LIJVAP]X[KRTPEI]R&LXXR:55-58,LKVR:LXXR:223-226	HTFA:44-47,HIFV:175-178,RLYL:329-332	0	0	0	SignalP6:20,Phobius:21,SignalP3NN:23,SignalP3HMM:23,SignalP4:23,DeepSig:23	1	1
PGRA_008382-T1	0.998	2.823	3.304	.	.	.	.	0	0	0	.	.	0	.	0	0.678	0.289	.	0.605	.	0.968	0.46	0.65	1	1	0	0	13558.9	131	-10.5	3.87	7	54	92	40	9	74	21	6	15	0.439	LVIR:[LIJVAP]X[KRTPEI]R&LXXR:32-35	.	0	0	0	SignalP3NN:20,SignalP3HMM:20,SignalP4:20,SignalP5:20,DeepSig:20,Phobius:20,SignalP6:20	1	1
PGRA_000923-T1	0.998	0.633	3.228	.	.	.	.	0	0	0	PF11937	Family:DUF3455	0	.	0	0	0.028	.	0.622	.	0.272	0.624	0.82	1	1	0	0	24856.6	241	-16	3.773	3	102	168	84	22	145	33	9	24	0.549	.	HGIQ:60-63,RGLT:195-198,KGIT:199-202	0	0	0	SignalP3NN:18,SignalP3HMM:18,SignalP4:18,SignalP5:18,DeepSig:18,Phobius:18,SignalP6:18	1	1
PGRA_004439-T1	0.993	1.789	1.821	.	.	.	.	0	0	0	PF00254	Domain:FKBP_C	0	.	0	0.836	0.357	0.72	.	.	0.435	0.277	0.39	1	1	0	0	19792.6	186	-9	4.433	1	62	103	61	11	103	48	20	28	0.867	.	HILV:3-6,KGWD:79-82,KGYG:96-99,RAMG:101-104,KNML:171-174	1	0	0	SignalP3HMM:20,SignalP4:20,SignalP5:20,DeepSig:20,Phobius:20,SignalP6:20,SignalP3NN:21	1	1
PGRA_000187-T1	0.986	0.749	2.767	.	.	.	.	0	0	0	PF00657,PF00734	Family:Lipase_GDSL,Domain:CBM_1	1	CE16,CBM1	0	0	0.066	.	.	0.501	0.019	0.291	0.87	1	1	0	0	39723.8	377	-22.5	3.68	8	173	249	107	50	217	41	10	31	0.817	.	RLLA:5-8,RYLF:110-113,RDFL:262-265,HKLV:363-366	0	0	0	SignalP3NN:18,SignalP3HMM:18,SignalP4:18,SignalP5:18,DeepSig:18,Phobius:18,SignalP6:18	1	1
PGRA_007454-T1	0.986	2.086	3.059	MoCDIP1	Bcpme1,BCPME1,Bcpme2,BCPME2	increased_virulence_(hypervirulence),unaffected_pathogenicity,reduced_virulence	PHI:9526,PHI:278,PHI:1028,PHI:9527,PHI:1029,PHI:540	1	1	0	PF01095	Repeat:Pectinesterase	0	CE8	0	0	0.128	.	0.619	.	0.888	0.705	0.89	1	1	0	0	35096.6	327	-10.5	4.188	5	145	207	91	46	184	37	14	23	0.949	LQKR:[LIJVAP]X[KRTPEI]R&LXXR:22-25,KR:[KR]R:24-25	HILG:5-8,HGYY:158-161,KVYL:245-248,RPWQ:250-253,RVMF:257-260	0	0	0	SignalP3NN:19,SignalP3HMM:19,SignalP4:19,SignalP5:19,DeepSig:19,Phobius:19,SignalP6:25	1	1
PGRA_004679-T1	0.986	0.83	3.289	.	.	.	.	0	0	0	PF00657,PF00734	Family:Lipase_GDSL,Domain:CBM_1	1	CE16,CBM1	0	0	0.009	.	.	0.602	0.505	0.211	0.84	1	1	0	0	40299.4	383	-22	3.745	6	170	257	118	49	219	41	11	30	0.808	.	RHLP:4-7,HYFI:105-108,RNFV:258-261,HDLV:359-362	0	1	0	SignalP3NN:19,SignalP3HMM:19,SignalP4:19,SignalP5:19,Phobius:19,SignalP6:19	1	1
PGRA_007849-T1	0.986	-0.236	2.868	.	Pnl1,PcPL15,PcPL16,PcPL1,PelD	reduced_virulence,increased_virulence_(hypervirulence)	PHI:3226,PHI:4618,PHI:4619,PHI:4617,PHI:6854	1	1	0	PF00544	Repeat:Pectate_lyase_4	0	PL1_4,PL1,PL1_7,PL1_2,PL1_10,PL1_11,PL1_3,PL1_9	0	0	0.049	.	.	0.565	0.821	0.311	0.81	1	1	0	0	39776.6	377	-27.5	3.822	6	164	241	109	45	206	57	16	41	0.963	LTGR:LXXR:191-194,LSGR:LXXR:351-354	KLFL:2-5,KTLV:130-133,KGLR:143-146,HTYW:227-230,RNWV:245-248,HLLE:277-280,KGLY:286-289,RTIV:354-357	0	0	0	SignalP3NN:20,SignalP3HMM:20,SignalP4:20,SignalP5:20,DeepSig:20,Phobius:20,SignalP6:20	1	1
PGRA_004340-T1	0.984	2.328	2.667	.	.	.	.	0	0	0	PF01083	Domain:Cutinase	1	CE5	0	0.001	0.094	.	0.557	.	0.058	0.43	0.81	1	1	0	0	27573.9	270	-8	4.306	10	121	187	89	27	168	32	13	19	0.617	RR:[KR]R:209-210	HAFV:31-34,HIIV:70-73,KGLP:192-195	0	1	0	DeepSig:25,SignalP3NN:32,SignalP3HMM:32,SignalP4:32,SignalP5:32,Phobius:32,SignalP6:32	1	1
PGRA_002948-T1	0.975	-1.338	3.309	.	.	.	.	0	0	0	.	.	0	.	0	0	0.047	.	.	0.764	0.638	0.525	0.84	1	1	0	0	35059.4	353	-19	3.923	2	200	258	100	32	188	45	14	31	0.446	AFPR:[LIJVAP]X[KRTPEI]R:2-5	HTWS:170-173,RGFG:307-310,HGWQ:343-346	0	0	0	SignalP3NN:22,SignalP3HMM:22,SignalP4:22,SignalP5:22,DeepSig:22,Phobius:22,SignalP6:22	1	1
PGRA_000041-T1	0.967	5.301	3.312	MoMC69	.	.	.	0	0	0	.	.	0	.	0	0.998	0.346	.	0.638	.	0.206	0.422	0.69	1	1	0	0	5976.97	60	1	7.8	2	25	44	25	4	43	7	4	3	0.455	.	.	0	0	0	SignalP3NN:17,SignalP3HMM:17,SignalP4:17,SignalP5:17,DeepSig:17,Phobius:17,SignalP6:17	1	1
PGRA_006256-T1	0.944	2.577	-1.299	.	GLX3	loss_of_pathogenicity	PHI:8693	1	0	0	PF01965	Domain:DJ-1_PfpI	0	.	0	0.873	0.711	0.715	.	.	0.952	0.401	0.37	0	0	0	0	24257.6	227	-4	5.554	1	75	128	71	27	130	56	28	28	0.833	.	KVLV:4-7,HPYD:31-34,RPLS:84-87,HKLI:120-123,KSLL:147-150,HKIG:215-218,KAIK:223-226	0	0	0	.	0	0
PGRA_002526-T1	0.941	0.661	2.188	.	.	.	.	0	0	0	PF04991	Domain:LicD	0	.	0	0.009	0.26	0.516	.	.	0.026	0.27	0.26	1	1	0	0	31440.4	270	0.5	6.575	1	67	127	62	45	141	78	42	36	1.216	LDPR:[LIJVAP]X[KRTPEI]R&LXXR:27-30,RR:[KR]R:30-31	KPLT:2-5,HSLD:25-28,KYFH:41-44,RYFK:58-61,RNLI:74-77,RSYL:78-81,RALG:85-88,RTMH:132-135,KVYL:150-153,RWID:175-178,HRYK:208-211,KSLV:245-248,HQWD:255-258,KEWV:262-265	1	0	0	SignalP3NN:18,SignalP4:18,SignalP5:18,DeepSig:18,SignalP6:18,SignalP3HMM:20,Phobius:20	1	1
PGRA_004814-T1	0.937	-0.757	1.991	.	.	.	.	0	0	0	PF02469	Domain:Fasciclin	0	.	0	0	0.011	0.558	.	.	0.091	0.331	0.07	1	1	0	0	53711.7	486	-12	5.418	0	128	252	157	62	262	143	71	72	1.049	PAKR:[LIJVAP]X[KRTPEI]R:193-196,KR:[KR]R:195-196,LPAR:LXXR:426-429,LMER:[LIJVAP]X[KRTPEI]R&LXXR:455-458	RGFV:15-18,HQLP:38-41,HDIV:62-65,HDIK:77-80,KALV:133-136,RAFE:163-166,REFV:176-179,RVLV:196-199,HTLP:201-204,KVIA:236-239,KSIL:253-256,RELT:264-267,RGLG:323-326,KALL:329-332,KNIA:389-392,RVLI:429-432	0	0	0	SignalP3NN:16,SignalP3HMM:16,SignalP4:16,SignalP5:16,Phobius:16	1	1
PGRA_004681-T1	0.937	1.04	3.308	.	.	.	.	0	0	0	.	.	0	.	0	0	0.089	.	0.771	.	0.007	0.691	0.85	1	1	0	0	15296	149	-1	4.774	4	72	112	43	12	84	13	6	7	0.619	.	RLII:119-122	0	0	0	SignalP3NN:17,SignalP3HMM:17,SignalP4:17,SignalP5:17,DeepSig:17,Phobius:17,SignalP6:26	1	1
PGRA_003786-T1	0.937	0.9	3.16	MoCDIP4	.	.	.	0	0	0	PF03443	Family:AA9	1	AA9,CBM1	0	0	0.009	.	.	0.539	0.711	0.42	0.88	1	1	0	0	33280.7	323	-10.5	4.282	6	156	220	92	31	175	40	16	24	0.667	.	RFLL:3-6	0	0	0	Phobius:16,SignalP3NN:18,SignalP3HMM:18,SignalP4:18,SignalP5:18,DeepSig:18,SignalP6:18	1	1
PGRA_001457-T1	0.937	0.212	3.257	FoSep1	.	.	.	0	0	0	PF09286	Domain:Pro-kuma_activ	0	.	0	0	0.009	.	.	0.796	0.004	0.397	0.82	1	1	0	0	65200.1	616	-30.5	4.11	6	249	391	185	70	350	97	35	62	0.782	KR:[KR]R:203-204,LASR:LXXR:206-209,LGLR:LXXR:384-387	RTLS:148-151,RAYM:175-178,RTLA:204-207,KELY:226-229,HPLP:307-310,RYLL:344-347,RGIT:387-390,RGFP:486-489,KTLV:610-613	0	0	0	SignalP3NN:23,SignalP3HMM:23,SignalP4:23,SignalP5:23,DeepSig:23,Phobius:23,SignalP6:23	1	1
PGRA_006948-T1	0.934	0.085	2.875	.	.	.	.	0	0	0	PF04389	Family:Peptidase_M28	0	.	0	0	0.386	.	.	0.708	0.749	0.512	0.11	1	1	0	0	41063.4	373	-3.5	5.957	5	112	199	105	49	206	88	45	43	1.179	VFPR:[LIJVAP]X[KRTPEI]R:67-70,LVWR:LXXR:138-141,LFGR:LXXR:203-206	KTIL:4-7,KTFL:77-80,RHLG:108-111,RFIA:127-130,RVLA:141-144,KNYD:173-176,RALL:198-201,KDLV:207-210,HWYG:216-219,KAML:243-246,KNLT:273-276,KLIE:281-284	0	0	0	SignalP3NN:18,SignalP3HMM:18,SignalP4:18,SignalP5:18,DeepSig:18,SignalP6:18,Phobius:25	1	1
PGRA_000969-T1	0.929	1.675	1.907	.	.	.	.	0	0	0	.	.	0	.	0	0.272	0.444	.	0.737	.	0.037	0.436	0.58	1	1	0	0	27792.1	248	-6	4.596	2	78	146	67	40	139	45	20	25	1.365	LLPR:[LIJVAP]X[KRTPEI]R&LXXR:5-8,PFPR:[LIJVAP]X[KRTPEI]R:69-72	RFYI:159-162	0	0	0	Phobius:20,SignalP3NN:21,SignalP3HMM:21,SignalP4:21,SignalP5:21,DeepSig:21,SignalP6:23	1	1
PGRA_008266-T1	0.929	1.125	1.65	.	.	.	.	0	0	0	PF00135	Domain:COesterase	0	.	0	0.037	0.449	.	0.525	.	0.152	0.461	0.57	1	1	0	0	10136.3	92	-1	4.854	0	32	53	27	11	52	13	6	7	0.76	RR:[KR]R:8-9,PQPR:[LIJVAP]X[KRTPEI]R:84-87	RNLG:9-12,KVIQ:32-35	0	0	0	SignalP3NN:27,SignalP3HMM:27,SignalP4:27,SignalP5:27,DeepSig:27,Phobius:27,SignalP6:27	1	1
PGRA_003330-T1	0.928	1.06	3.266	MoCDIP1	.	.	.	0	0	0	PF00295	Repeat:Glyco_hydro_28	0	GH28	0	0	0.03	.	.	0.544	0.523	0.577	0.8	1	1	0	0	40315.5	390	-22.5	4.044	8	170	258	118	31	213	69	24	45	0.936	IEER:[LIJVAP]X[KRTPEI]R:37-40,IERR:[LIJVAP]X[KRTPEI]R:42-45,RR:[KR]R:44-45	RSYA:2-5,RAIE:35-38,RNIE:40-43,KTLD:81-84,KFFQ:152-155,HDLT:157-160,HGLS:248-251,KAIA:283-286,KNIV:337-340,KKYA:375-378	0	0	0	SignalP3NN:18,SignalP3HMM:18,SignalP4:18,SignalP5:18,DeepSig:18,Phobius:18,SignalP6:18	1	1
PGRA_001357-T1	0.926	2.981	3.312	MoCDIP1	.	.	.	0	0	0	PF00295	Repeat:Glyco_hydro_28	0	GH28	0	0	0.09	.	0.62	.	0.049	0.408	0.95	1	1	0	0	37170.7	369	4.5	7.77	10	179	253	107	25	203	57	32	25	0.82	LDKR:[LIJVAP]X[KRTPEI]R&LXXR:29-32,KR:[KR]R:31-32	KVIF:79-82,KFFS:135-138,HSLT:140-143,KDLT:167-170,KCYN:206-209,HGLS:233-236	0	0	0	SignalP3NN:17,SignalP3HMM:17,SignalP4:17,SignalP5:17,DeepSig:17,Phobius:17,SignalP6:32	1	1
PGRA_006804-T1	0.915	1.79	3.312	MoCDIP1	Bcpg1,BCPGA1,BcPG1,MfPG1,Pdpg2,Aapg1,Acpg1,PECA,PGN1,Pg1,BcPG2,CPPG1,CPPG2,PG1,Pcipg2,PehA	reduced_virulence,unaffected_pathogenicity,loss_of_pathogenicity	PHI:103,PHI:1027,PHI:9525,PHI:2847,PHI:4916,PHI:3721,PHI:2817,PHI:2818,PHI:88,PHI:3,PHI:7283,PHI:492,PHI:2848,PHI:247,PHI:437,PHI:4879,PHI:114,PHI:2343,PHI:2332	1	1	0	PF00295	Repeat:Glyco_hydro_28	0	GH28	0	0	0.01	.	0.668	.	0.974	0.403	0.8	1	1	0	0	38367	383	-23	3.903	10	191	279	110	27	208	60	19	41	0.693	LEKR:[LIJVAP]X[KRTPEI]R&LXXR:45-48,KR:[KR]R:47-48	KEWE:107-110,KFFQ:152-155,HSLK:157-160,KCYN:221-224,HGLS:248-251,KTIS:283-286,KGIT:293-296,KDIT:298-301	0	0	0	SignalP3NN:21,SignalP3HMM:21,SignalP4:21,SignalP5:21,DeepSig:21,Phobius:21,SignalP6:21	1	1
PGRA_005330-T1	0.915	-1.011	3.221	.	.	.	.	0	0	0	PF01975	Family:SurE	0	.	0	0	0.029	.	.	0.561	0.631	0.281	0.81	1	1	0	0	31200.7	305	-24	3.642	8	135	212	103	23	182	43	10	33	0.576	LYLR:LXXR:36-39,PTPR:[LIJVAP]X[KRTPEI]R:71-74	RSFH:39-42,RILA:74-77	0	0	0	SignalP3NN:22,SignalP3HMM:22,SignalP4:22,SignalP5:22,Phobius:22,SignalP6:22	1	1
PGRA_006718-T1	0.915	1.396	3.307	.	.	.	.	0	0	0	.	.	0	.	0	0.004	0.141	.	0.933	.	0.07	0.307	0.83	1	1	0	0	23679.4	233	-7.5	4.15	10	109	164	66	14	133	27	10	17	0.636	ADKR:[LIJVAP]X[KRTPEI]R:33-36,KR:[KR]R:35-36	RDLS:36-39,KKIS:166-169,KAYT:198-201	0	0	0	SignalP3NN:18,SignalP3HMM:18,SignalP4:18,SignalP5:18,DeepSig:18,Phobius:18,SignalP6:26	1	1
PGRA_005525-T1	0.915	-2.016	2.933	.	.	.	.	0	0	0	.	.	0	CE18,CBM87	0	0	0.029	.	.	0.803	0.069	0.398	0.87	1	1	0	0	68459.9	624	-10.5	4.868	8	226	378	181	82	347	89	42	47	1.144	LSRR:[LIJVAP]X[KRTPEI]R&LXXR:152-155,RR:[KR]R:154-155,LTSR:LXXR:156-159,VGKR:[LIJVAP]X[KRTPEI]R:200-203,KR:[KR]R:202-203,INTR:[LIJVAP]X[KRTPEI]R:226-229,VIPR:[LIJVAP]X[KRTPEI]R:425-428	KFLS:2-5,RRLT:154-157,HAYI:188-191,HWMT:192-195,RGLF:196-199,KVYL:204-207,HTFS:325-328,REIF:342-345,KQIG:352-355,KEWI:445-448,RYLL:470-473,KTIT:560-563	0	0	0	SignalP3NN:18,SignalP3HMM:18,SignalP5:18,Phobius:18,SignalP6:18,SignalP4:19	1	1
PGRA_003710-T1	0.915	-0.839	3.062	.	.	.	.	0	0	0	PF01095	Repeat:Pectinesterase	0	CE8	0	0	0.063	.	.	0.502	0.694	0.466	0.85	1	1	0	0	43746.5	409	-12.5	4.379	6	165	253	122	55	236	51	21	30	0.962	LSLR:LXXR:260-263,IWTR:[LIJVAP]X[KRTPEI]R:375-378	HVLA:7-10,RNLA:126-129,RAFA:180-183,RPWN:311-314	0	0	0	SignalP4:21,SignalP5:21,DeepSig:21,SignalP3NN:24,SignalP3HMM:29,Phobius:29,SignalP6:29	1	1
PGRA_003047-T1	0.915	-2.178	3.198	.	.	.	.	0	0	0	PF03663	Repeat:Glyco_hydro_76	0	GH76	0	0	0.01	.	.	0.931	0.005	0.588	0.86	1	1	0	0	52844.6	508	-13.5	4.402	7	239	330	172	43	277	74	31	43	0.706	AQRR:[LIJVAP]X[KRTPEI]R:26-29,RR:[KR]R:28-29,AVTR:[LIJVAP]X[KRTPEI]R:58-61,RR:[KR]R:212-213,AVRR:[LIJVAP]X[KRTPEI]R:224-227,RR:[KR]R:226-227,LADR:LXXR:238-241,AWIR:[LIJVAP]X[KRTPEI]R:260-263,LANR:LXXR:320-323	KWYD:151-154,RKLL:213-216,RGYT:241-244,RAYD:263-266,KYLT:272-275,KGIF:434-437,RNLQ:439-442,RTFI:454-457	0	1	0	DeepSig:23,Phobius:23,SignalP4:24,SignalP3NN:26,SignalP3HMM:26	1	1
PGRA_005332-T1	0.915	-2.44	2.962	.	.	.	.	0	0	0	.	.	0	CE18,CBM87	0	0	0.009	.	.	0.939	0.002	0.526	0.81	1	1	0	0	76323.2	696	-19.5	4.539	8	263	412	197	93	378	107	47	60	1.106	VGKR:[LIJVAP]X[KRTPEI]R:246-249,KR:[KR]R:248-249,LNTR:[LIJVAP]X[KRTPEI]R&LXXR:291-294,IIPR:[LIJVAP]X[KRTPEI]R:495-498	KEFG:111-114,HAYI:234-237,HWMT:238-241,RGLF:242-245,KVYL:250-253,KPLG:351-354,HTFS:395-398,REIY:412-415,KQIG:422-425,KEWI:515-518,RYLL:540-543	0	0	0	SignalP3NN:21,SignalP3HMM:21,SignalP4:21,SignalP5:21,DeepSig:21,Phobius:21,SignalP6:21	1	1
PGRA_006093-T1	0.91	-1.044	3.254	.	.	.	.	0	0	0	PF01828	Family:Peptidase_A4	0	.	0	0	0.05	.	.	0.656	0.958	0.401	0.8	1	1	0	0	32859.8	320	-21.5	3.901	2	157	224	98	23	164	52	16	36	0.578	LQAR:LXXR:35-38,KR:[KR]R:48-49	RLMN:44-47	0	0	1	SignalP3NN:17,SignalP3HMM:17,SignalP4:17,SignalP5:17,DeepSig:17,Phobius:17,SignalP6:17	1	1
PGRA_001705-T1	0.908	-3.125	-2.203	.	.	.	.	0	0	0	PF01940	Family:DUF92	0	.	0	0.647	0.602	.	.	0.631	0.493	0.272	0.56	0	1	0	1	18865.2	179	0.5	6.98	1	72	112	51	16	103	31	16	15	0.551	RR:[KR]R:123-124	RNFM:34-37,RVLV:78-81	0	0	0	SignalP3NN:16,SignalP3HMM:16,SignalP4:16,Phobius:16	1	1
PGRA_008647-T1	0.907	-2.362	3.201	.	FGSG_03243,LIP1,FgAP2s_(FGSG_02015)	reduced_virulence,unaffected_pathogenicity	PHI:6121,PHI:541,PHI:9144	0	1	0	PF00135	Domain:COesterase	0	.	0	0	0.03	.	.	0.846	0.012	0.419	0.84	1	1	0	0	56612.4	528	-32.5	3.958	4	203	330	156	65	301	86	28	58	0.821	ADPR:[LIJVAP]X[KRTPEI]R:140-143	KGIP:60-63,KDYG:90-93,KWIR:200-203,HILN:230-233,RALP:291-294,KQWD:451-454	0	0	0	SignalP3NN:21,SignalP3HMM:21,SignalP4:21,SignalP5:21,DeepSig:21,Phobius:21,SignalP6:21	1	1
PGRA_002395-T1	0.907	-1.608	3.26	.	.	.	.	0	0	0	PF00732,PF05199	Domain:GMC_oxred_N,Domain:GMC_oxred_C	0	AA3_1,AA3_2,AA3,AA3_3	0	0	0.03	.	.	0.771	0.046	0.453	0.82	1	1	0	0	61257.3	576	-15.5	4.595	4	224	346	176	61	323	99	44	55	0.874	AIER:[LIJVAP]X[KRTPEI]R:158-161,LYKR:[LIJVAP]X[KRTPEI]R&LXXR:162-165,KR:[KR]R:164-165,LNNR:LXXR:370-373,AGER:[LIJVAP]X[KRTPEI]R:560-563	KTLL:61-64,RLYK:161-164,HHLY:176-179,RKWL:188-191,RVIF:283-286,KPIA:360-363,KFIP:444-447,KTYI:499-502,RVIG:531-534,HVID:539-542,KGLD:569-572	0	0	0	SignalP3NN:21,SignalP3HMM:21,SignalP4:21,SignalP5:21,DeepSig:21,Phobius:21,SignalP6:21	1	1
PGRA_000261-T1	0.898	0.574	1.886	.	.	.	.	0	0	0	.	.	0	GH23	0	0.001	0.275	.	0.614	.	0.525	0.426	0.65	1	1	0	0	25046.8	234	-14.5	3.93	2	90	144	67	26	137	38	12	26	0.75	LVAR:LXXR:47-50,VDER:[LIJVAP]X[KRTPEI]R:113-116	RQFT:50-53,RVIL:116-119,REYN:198-201	0	0	0	SignalP3NN:22,SignalP3HMM:22,SignalP4:22,SignalP5:22,DeepSig:22,Phobius:22,SignalP6:22	1	1
PGRA_009209-T1	0.895	1.345	2.878	.	BbepnL-1_(BBA_07766),ASP,Ugt51E1,ACP,RI_SAPP1_(CPAR2_102410),Sap1,SAP1,RI_SAPP3_(CPAR2_102420),Sap2,SAP2,RI_SAPP2_(CPAR2_102580),SAP3,Sap3	reduced_virulence,unaffected_pathogenicity,loss_of_pathogenicity	PHI:9546,PHI:3973,PHI:697,PHI:17,PHI:9400,PHI:6783,PHI:6811,PHI:6789,PHI:68,PHI:9402,PHI:6784,PHI:6790,PHI:6812,PHI:72,PHI:9401,PHI:73,PHI:6813,PHI:6791,PHI:6785	1	1	0	PF00026	Family:Asp	0	.	0	0	0.03	.	0.512	.	0.805	0.435	0.84	1	1	0	0	47125.4	444	-18.5	4.188	2	178	271	129	50	247	71	27	44	0.954	PKIR:[LIJVAP]X[KRTPEI]R:38-41,KR:[KR]R:112-113	KAYL:70-73,KGIA:327-330,KAYY:345-348	0	1	0	Phobius:22,SignalP3NN:23,SignalP3HMM:23,SignalP4:23,SignalP5:23,DeepSig:23,SignalP6:23	1	1
PGRA_009330-T1	0.892	-1.254	3.304	.	.	.	.	0	0	0	.	.	0	.	0	0	0.005	.	.	0.596	0.035	0.416	0.82	1	1	0	0	10235	100	-5	3.141	0	47	66	38	3	57	5	0	5	0.625	.	.	0	0	0	SignalP4:22,SignalP5:22,Phobius:22,SignalP6:22,SignalP3NN:26,SignalP3HMM:26	1	1
PGRA_001936-T1	0.892	0.87	3.094	MoCDIP4	.	.	.	0	0	0	.	.	0	AA11,AA9	0	0	0.029	.	.	0.582	0.928	0.548	0.83	1	1	0	0	41476.1	414	-23.5	3.917	11	220	307	121	30	224	60	19	41	0.476	AERR:[LIJVAP]X[KRTPEI]R:398-401,RR:[KR]R:400-401,KR:[KR]R:404-405	HMYL:19-22,KVIT:104-107,REMY:162-165,RGLP:405-408	1	0	0	SignalP3NN:18,SignalP3HMM:18,SignalP4:18,SignalP5:18,DeepSig:18,SignalP6:18,Phobius:28	1	1
PGRA_001097-T1	0.888	2.887	3.279	MoMSP1,SsCP1,RsRlpA,VdAve1	.	.	.	0	0	0	PF07249	Family:Cerato-platanin	1	.	0	0	0.036	.	0.694	.	0.904	0.586	0.8	1	1	0	0	14192.8	140	-6	3.731	4	68	99	51	12	84	12	3	9	0.703	.	KFLS:5-8,KGYS:52-55	0	0	0	SignalP3NN:18,SignalP3HMM:18,SignalP4:18,SignalP5:18,DeepSig:18,SignalP6:18,Phobius:25	1	1
PGRA_001480-T1	0.886	-1.011	1.459	.	.	.	.	0	0	0	PF13472	Domain:Lipase_GDSL_2	0	CE2	0	0	0.043	.	0.502	.	0.82	0.464	0.87	1	1	0	0	44416.6	403	-14.5	4.424	2	133	230	118	59	228	66	28	38	1.244	KR:[KR]R:27-28,IQER:[LIJVAP]X[KRTPEI]R:33-36,PNTR:[LIJVAP]X[KRTPEI]R:50-53,LELR:LXXR:154-157,RR:[KR]R:186-187	HVFC:4-7,RVLS:8-11,KRLL:27-30,HDIQ:31-34,RDIL:36-39,HLLV:133-136,RRIE:186-189,HGIG:211-214,KLIE:274-277,RIFN:354-357,HALR:384-387	0	0	0	SignalP3NN:21,SignalP3HMM:21,SignalP4:21,SignalP5:21,DeepSig:21,Phobius:21,SignalP6:21	1	1
PGRA_006968-T1	0.879	-3.577	-1.302	.	EntA,B0965,THR1,THR,BRM2,3hnr,FabG1,OXI1,BUF1,BUF,GigX5,GigX4,ABA4,KduD,FabG2,MoSCAD3_(MGG_01180),MGG_00056,STM14_RS15210_(srlD),RED3,VK055_1961,PatN,IDH,RSp0028	reduced_virulence,unaffected_pathogenicity,increased_virulence_(hypervirulence),lethal,loss_of_pathogenicity,effector_(plant_avirulence_determinant)	PHI:9460,PHI:11551,PHI:7696,PHI:2844,PHI:2312,PHI:2802,PHI:5271,PHI:59,PHI:2837,PHI:2022,PHI:685,PHI:6957,PHI:6956,PHI:5440,PHI:10587,PHI:5272,PHI:8929,PHI:784,PHI:10055,PHI:2836,PHI:7511,PHI:3301,PHI:4077,PHI:3866,PHI:10835	1	1	1	PF13561	Domain:adh_short_C2	0	.	0	0.92	0.481	.	.	0.667	0.836	0.568	0.16	0	0	0	0	27038.8	254	-2.5	5.894	2	86	151	98	21	148	65	33	32	0.758	LAKR:[LIJVAP]X[KRTPEI]R&LXXR:27-30,KR:[KR]R:29-30,VAPR:[LIJVAP]X[KRTPEI]R:133-136,AAPR:[LIJVAP]X[KRTPEI]R:215-218	KSLH:3-6,RSLG:17-20,HELW:106-109,KVYD:111-114,HYMS:150-153,RVWA:167-170,HELG:171-174,HKYN:175-178	0	0	0	.	0	0
PGRA_001485-T1	0.879	-1.536	-1.306	.	.	.	.	0	0	0	PF13561	Domain:adh_short_C2	0	.	0	0.935	0.615	.	.	0.522	0.824	0.356	0.35	0	0	0	0	26149.6	246	-3	5.599	2	87	147	89	24	141	54	27	27	0.862	ASER:[LIJVAP]X[KRTPEI]R:222-225	KSIG:17-20,KAFL:25-28,KTWV:73-76,HYIS:163-166,HTLV:170-173,REME:190-193	0	0	0	.	0	0
PGRA_009634-T1	0.873	-0.557	3.122	.	Ugt51E1,Cgyps6,Cgyps2,Cgyps4,SAP7,Cgyps8,Sap2,SAP2,SAP3,Sap3,ACP,SAP6,Sap5,SAP5,Sap6,BbepnL-1_(BBA_07766),SAP4,Sap4,Sap1,SAP1,RI_SAPP2_(CPAR2_102580),RI_SAPP1_(CPAR2_102410),ASP	unaffected_pathogenicity,reduced_virulence,loss_of_pathogenicity,increased_virulence_(hypervirulence)	PHI:697,PHI:7930,PHI:7926,PHI:7928,PHI:480,PHI:7932,PHI:6784,PHI:6790,PHI:6812,PHI:72,PHI:73,PHI:6813,PHI:6791,PHI:6785,PHI:17,PHI:127,PHI:6808,PHI:126,PHI:6793,PHI:6787,PHI:6815,PHI:6809,PHI:6788,PHI:6794,PHI:10193,PHI:6816,PHI:9546,PHI:125,PHI:6807,PHI:6792,PHI:6814,PHI:6786,PHI:6783,PHI:6811,PHI:6789,PHI:68,PHI:9401,PHI:9400,PHI:3973	1	1	0	PF00026	Family:Asp	0	.	0	0	0.01	.	.	0.691	0.493	0.339	0.81	1	1	0	0	48330.5	465	-34.5	3.845	5	191	299	150	48	277	81	24	57	0.754	VVTR:[LIJVAP]X[KRTPEI]R:39-42,RR:[KR]R:85-86,KR:[KR]R:89-90,LGGR:LXXR:265-268	HTLA:58-61,RRMA:85-88,HPLD:151-154,REIM:327-330,KNWY:438-441	0	0	0	SignalP3NN:15,SignalP3HMM:24,SignalP4:24,SignalP5:24,DeepSig:24,Phobius:24,SignalP6:24	1	1
PGRA_009059-T1	0.873	-2.097	3.168	.	.	.	.	0	0	0	PF17389	Repeat:Bac_rhamnosid6H	0	GH78	0	0	0.009	.	.	0.962	0.977	0.214	0.85	1	1	0	0	78519.9	732	-22	4.421	6	294	466	217	89	411	122	52	70	0.684	RR:[KR]R:32-33,PQPR:[LIJVAP]X[KRTPEI]R:40-43,LTNR:LXXR:173-176,KR:[KR]R:339-340,LAAR:LXXR:610-613,RR:[KR]R:708-709	HGFR:239-242,KYYA:421-424,KTLD:428-431,KGLG:446-449,KSLV:556-559,RPYG:579-582,RVYA:600-603,HGWS:661-664,RVLA:726-729	0	0	0	SignalP3NN:19,SignalP4:19,SignalP6:19,SignalP3HMM:23,SignalP5:23,DeepSig:23,Phobius:23	1	1
PGRA_008609-T1	0.873	-1.553	2.983	.	MsdS/AfmsdC,Man1	unaffected_pathogenicity	PHI:2510,PHI:2488	0	0	0	PF01532	Repeat:Glyco_hydro_47	0	GH47	0	0	0.009	.	.	0.595	0.03	0.274	0.85	1	1	0	0	58654.1	539	-30	4.032	5	201	327	161	81	310	84	29	55	1.085	.	RTFT:19-22,KSIQ:78-81,KELA:155-158,RYLG:181-184,RHIV:286-289,KVYH:340-343,KDFW:354-357,HPYE:371-374,KTYN:410-413,RDFP:440-443,KYIY:505-508	0	1	0	SignalP3NN:17,SignalP4:17,SignalP5:17,DeepSig:17,Phobius:17,SignalP6:17,SignalP3HMM:20	1	1
PGRA_008603-T1	0.873	-1.707	3.242	.	.	.	.	0	0	0	.	.	0	CBM87,CE18	0	0	0.009	.	.	0.761	0.04	0.322	0.8	1	1	0	0	66279.3	612	-14	4.629	7	229	369	181	78	352	89	40	49	0.986	ANIR:[LIJVAP]X[KRTPEI]R:156-159,VGKR:[LIJVAP]X[KRTPEI]R:243-246,KR:[KR]R:245-246,INKR:[LIJVAP]X[KRTPEI]R:288-291,KR:[KR]R:290-291,IIPR:[LIJVAP]X[KRTPEI]R:413-416	HAYI:231-234,HWMT:235-238,RGLF:239-242,RKLL:246-249,KRLP:290-293,KPLG:345-348,RAWW:370-373,RPIL:386-389,REWI:433-436,RYLL:458-461,RYMQ:524-527,KSIV:548-551	1	0	0	SignalP3NN:18,SignalP3HMM:18,SignalP4:18,SignalP5:18,DeepSig:18,SignalP6:18,Phobius:19	1	1
PGRA_002185-T1	0.86	0.119	3.163	MoCDIP1	.	.	.	0	0	0	PF12708	Repeat:Pectate_lyase_3	0	GH55	0	0	0.009	.	.	0.875	0.991	0.634	0.88	1	1	0	0	81420.2	765	-40	3.934	9	309	482	227	95	435	99	32	67	0.944	AGTR:[LIJVAP]X[KRTPEI]R:69-72	RFFI:2-5,KDYG:47-50,RNLV:153-156,RNLE:231-234,HTYT:345-348,HDID:577-580,RGMF:593-596,HVLY:614-617,RILS:676-679,RIIR:713-716	0	0	0	SignalP3NN:20,SignalP3HMM:20,SignalP4:20,SignalP5:20,DeepSig:20,Phobius:20,SignalP6:20	1	1
PGRA_009666-T1	0.859	1.722	3.304	MoChi1,MpChi,MrChi	Chi2	reduced_virulence,increased_virulence_(hypervirulence)	PHI:2388	1	1	0	PF00704,PF00734	Domain:Glyco_hydro_18,Domain:CBM_1	1	GH18,CBM1	0	0	0.046	.	0.569	.	0.018	0.419	0.96	1	1	0	0	44065.5	421	-31.5	3.382	14	186	282	118	47	250	45	7	38	0.796	.	RPFG:144-147,KYYI:186-189,HAIL:324-327	0	0	0	SignalP4:17,DeepSig:17,SignalP6:17,SignalP3NN:19,SignalP3HMM:19,SignalP5:19,Phobius:19	1	1
PGRA_009591-T1	0.855	2.345	3.294	.	GAS1	reduced_virulence	PHI:256	0	1	0	PF11327	Family:Egh16-like	1	.	0	0.009	0.171	.	0.572	.	0.006	0.413	0.9	1	1	0	0	30677.1	303	-8.5	4.451	8	137	206	101	10	161	47	20	27	0.729	.	RLLS:5-8,KLIE:256-259	0	0	0	SignalP3NN:18,SignalP4:18,DeepSig:18,SignalP6:18,SignalP3HMM:20,SignalP5:20,Phobius:24	1	1
PGRA_001819-T1	0.851	1.856	2.878	.	.	.	.	0	0	0	PF02156	Domain:Glyco_hydro_26	0	GH26	0	0	0.322	.	0.55	.	0.966	0.389	0.76	1	1	0	0	38180	352	-6.5	4.939	9	138	216	95	54	208	61	29	32	1.036	LTYR:LXXR:20-23	KMFT:2-5,RSIA:23-26,HCMD:74-77,KGIA:80-83,KTFT:169-172,KGLV:174-177,HEMN:184-187,HGIL:220-223,HWWP:241-244,KPFM:285-288,KHIT:306-309,KNFF:349-352	0	0	0	SignalP3NN:17,SignalP3HMM:17,SignalP4:17,SignalP5:17,Phobius:17,SignalP6:17	1	1
PGRA_005751-T1	0.851	0.416	3.291	.	.	.	.	0	0	0	.	.	0	.	0	0.045	0.308	.	.	0.545	0.015	0.494	0.46	1	1	0	0	21566	199	-7.5	4.611	7	81	123	53	25	106	38	17	21	0.721	LQGR:LXXR:30-33,LVIR:[LIJVAP]X[KRTPEI]R&LXXR:167-170,LHHR:LXXR:196-199	KCYP:45-48,RCIL:134-137,HDIR:163-166	0	0	0	SignalP3NN:20,SignalP3HMM:20,SignalP4:20,SignalP5:20,DeepSig:20,Phobius:20,SignalP6:20	1	1
PGRA_009091-T1	0.847	0.947	3.312	.	.	.	.	0	0	0	.	.	0	.	0	0.002	0.076	.	0.697	.	0.021	0.464	0.77	1	1	0	0	7982.97	78	-1	4.71	1	37	52	25	7	45	11	5	6	0.81	.	RGLF:28-31,KAFP:62-65	0	0	0	SignalP3NN:18,SignalP3HMM:18,SignalP4:18,SignalP5:18,DeepSig:18,Phobius:18,SignalP6:18	1	1
PGRA_006976-T1	0.845	-1.769	3.196	.	.	.	.	0	0	0	.	.	0	.	0	0	0.011	.	.	0.777	0.115	0.269	0.82	1	1	0	0	63334.1	614	-30	4.081	6	297	432	181	67	337	89	32	57	0.567	RR:[KR]R:59-60	KTWL:156-159,RYIE:211-214	0	0	0	SignalP3NN:21,SignalP3HMM:21,SignalP4:21,SignalP5:21,DeepSig:21,Phobius:21,SignalP6:21	1	1
PGRA_001438-T1	0.841	0.959	2.823	.	.	.	.	0	0	0	.	.	0	.	0	0.954	0.314	.	.	0.547	0.395	0.715	0.27	1	1	0	0	9224.63	84	-1.5	4.91	0	27	46	35	8	52	19	9	10	0.682	IRRR:[LIJVAP]X[KRTPEI]R:58-61,RR:[KR]R:59-60,LPPR:[LIJVAP]X[KRTPEI]R&LXXR:63-66	RGMA:19-22,RGLP:61-64,RYLY:76-79	0	0	0	SignalP3NN:22,SignalP3HMM:22,SignalP4:22,SignalP5:22,DeepSig:22,Phobius:22,SignalP6:22	1	1
PGRA_005656-T1	0.838	-2.229	3.176	.	.	.	.	0	0	0	PF17389	Repeat:Bac_rhamnosid6H	0	GH78	0	0	0.009	.	.	0.949	0.114	0.179	0.86	1	1	0	0	73670.9	684	-19.5	4.456	3	263	410	189	91	388	103	44	59	0.943	PDER:[LIJVAP]X[KRTPEI]R:151-154,KR:[KR]R:254-255	RLLF:5-8,KNWI:115-118,KAYQ:192-195,HMWT:314-317,RAMD:343-346,KVLA:351-354,RDWA:364-367,RTLN:384-387,RALE:504-507,RGYD:543-546,HGWS:556-559,HTII:679-682	0	0	0	SignalP3NN:18,SignalP3HMM:18,SignalP4:18,DeepSig:18,Phobius:18,SignalP6:18,SignalP5:20	1	1
PGRA_001303-T1	0.838	-0.133	3.297	CfTom1	.	.	.	0	0	0	PF01301,PF10435,PF13364,PF13363	Domain:Glyco_hydro_35,Domain:BetaGal_dom2,Domain:BetaGal_dom4_5,Domain:BetaGal_dom3	0	GH35	0	0	0.009	.	.	0.985	0.44	0.302	0.88	1	1	0	0	105477	977	-34	4.432	5	361	602	280	132	550	161	68	93	0.973	RR:[KR]R:286-287,LTPR:[LIJVAP]X[KRTPEI]R&LXXR:780-783	KTLA:5-8,HNFT:84-87,KQLG:94-97,HLIT:154-157,KDFS:221-224,RRLS:286-289,RNLI:302-305,RVIG:345-348,KYYE:350-353,KLLT:355-358,KDIA:365-368,KILP:443-446,KKLL:454-457,KKLD:614-617,KAFT:634-637,HIYR:697-700,RGIY:783-786,RVFR:847-850,RALL:890-893	0	0	0	SignalP3NN:21,SignalP3HMM:21,SignalP4:21,SignalP5:21,DeepSig:21,Phobius:21,SignalP6:21	1	1
PGRA_000696-T1	0.838	-1.889	2.736	.	.	.	.	0	0	0	PF00026	Family:Asp	0	.	0	0	0.009	.	.	0.636	0.099	0.324	0.8	1	1	0	0	43315.1	414	-20.5	4.001	2	177	270	132	47	238	62	21	41	0.887	AIPR:[LIJVAP]X[KRTPEI]R:21-24,KR:[KR]R:85-86	KGMI:5-8,KTYL:56-59,KAYY:317-320,KCYG:371-374	0	0	0	SignalP3NN:19,SignalP3HMM:19,SignalP4:19,DeepSig:19,SignalP5:21,Phobius:21,SignalP6:21	1	1
PGRA_000251-T1	0.838	-1.867	3.043	.	.	.	.	0	0	0	PF00732,PF05199	Domain:GMC_oxred_N,Domain:GMC_oxred_C	0	AA3_1,AA3,AA3_2,AA3_3	0	0	0.01	.	.	0.792	0.6	0.443	0.8	1	1	0	0	60673.4	565	-14.5	4.675	4	204	347	162	61	311	106	48	58	0.911	AATR:[LIJVAP]X[KRTPEI]R:51-54,LLSR:LXXR:66-69,LYER:[LIJVAP]X[KRTPEI]R&LXXR:103-106,KR:[KR]R:183-184,AEER:[LIJVAP]X[KRTPEI]R:241-244,RR:[KR]R:256-257	RGLF:2-5,HDFD:146-149,RVWE:167-170,KRYD:183-186,RFLD:195-198,KVYS:216-219,RTYL:235-238,RVLR:257-260,KVIL:287-290,KILF:299-302,KDWI:328-331,HPIF:342-345,HRLL:388-391,RYYQ:404-407,KGYL:421-424,KPYL:447-450,KVWG:519-522,KIID:556-559	0	1	0	SignalP3NN:19,SignalP3HMM:19,SignalP4:19,SignalP5:19,DeepSig:19,Phobius:19	1	1
PGRA_009363-T1	0.834	1.921	2.88	.	GAS1	reduced_virulence	PHI:256	0	1	0	PF11327	Family:Egh16-like	1	.	0	0.006	0.162	.	0.637	.	0.031	0.558	0.85	1	1	0	0	32752.1	323	-12.5	4.336	7	141	223	104	6	163	66	27	39	0.717	AVER:[LIJVAP]X[KRTPEI]R:303-306,RR:[KR]R:306-307,KR:[KR]R:308-309	RTLQ:64-67,KDLP:214-217,KRYV:308-311	1	0	0	SignalP3NN:19,SignalP3HMM:19,SignalP4:19,SignalP5:19,DeepSig:19,Phobius:19,SignalP6:19	1	1
PGRA_009472-T1	0.825	-1.785	3.236	.	.	.	.	0	0	0	PF03663	Repeat:Glyco_hydro_76	0	GH76	0	0	0.03	.	.	0.831	0.033	0.32	0.8	1	1	0	0	43277.7	409	-14	4.228	5	191	270	133	51	231	54	21	33	0.685	AAER:[LIJVAP]X[KRTPEI]R:174-177,LSAR:LXXR:201-204,LNYR:LXXR:226-229,VAKR:[LIJVAP]X[KRTPEI]R:288-291,KR:[KR]R:290-291	KTLA:83-86,RNFP:177-180,RLYR:243-246,KVWD:259-262,KSFK:372-375,RFMA:380-383	0	1	0	SignalP3NN:20,SignalP4:20,SignalP5:20,DeepSig:21,Phobius:24,SignalP3HMM:65	1	1
PGRA_004595-T1	0.82	2.902	3.312	PpCBEL	.	.	.	0	0	0	.	.	0	.	0	0	0.074	.	0.639	.	0.003	0.447	0.88	1	1	0	0	42595.9	427	-28	2.944	30	239	334	120	40	262	32	2	30	0.623	.	.	0	0	0	SignalP3NN:19,SignalP3HMM:19,SignalP4:19,SignalP5:19,DeepSig:19,SignalP6:19,Phobius:25	1	1
PGRA_004490-T1	0.82	0.806	2.708	FoSep1	.	.	.	0	0	0	PF00082	Domain:Peptidase_S8	0	.	0	0	0.182	.	.	0.705	0.253	0.382	0.65	1	1	0	0	37795.1	354	-8	5.026	0	135	218	122	35	190	77	37	40	0.833	PLKR:[LIJVAP]X[KRTPEI]R:3-6,KR:[KR]R:5-6,LVLR:LXXR:11-14,LAKR:[LIJVAP]X[KRTPEI]R&LXXR:77-80,KR:[KR]R:79-80,KR:[KR]R:84-85,AIER:[LIJVAP]X[KRTPEI]R:266-269	KRFL:5-8,HIIP:47-50,RTIP:86-89,RPLR:98-101,RTFT:105-108,RAMA:113-116,RNIT:269-272,RVIG:297-300,RAWF:338-341	0	1	1	SignalP3NN:19,SignalP3HMM:19,SignalP4:20,SignalP5:20,DeepSig:20,SignalP6:20,Phobius:23	1	1
PGRA_004123-T1	0.806	0.211	1.299	.	.	.	.	0	0	0	PF00085,PF07749	Domain:Thioredoxin,Domain:ERp29	0	.	0	0.001	0.326	0.749	.	.	0.031	0.33	0.17	1	1	0	0	40055.6	369	-1.5	6.091	4	116	199	119	38	200	113	57	56	1.102	ILRR:[LIJVAP]X[KRTPEI]R:354-357,RR:[KR]R:356-357	KSLV:5-8,KNLA:54-57,KDLG:85-88,RKFG:89-92,KFFD:100-103,RDLE:116-119,KMLS:144-147,KEIG:153-156,HVFV:160-163,KKLA:174-177,KFFP:221-224,KDLV:240-243,KVFD:312-315,KELT:326-329,RRFI:356-359	1	0	0	SignalP3NN:18,SignalP3HMM:18,SignalP4:18,DeepSig:18,Phobius:18,SignalP6:18,SignalP5:20	1	1
PGRA_002636-T1	0.805	-1.839	2.981	.	.	.	.	0	0	0	.	.	0	GH74,GH33	0	0	0.101	.	.	0.928	0.478	0.447	0.83	1	1	0	0	87303.8	809	-33.5	4.283	5	301	491	211	112	479	140	56	84	0.745	LYVR:LXXR:60-63,LVAR:LXXR:535-538,IGRR:[LIJVAP]X[KRTPEI]R:779-782,RR:[KR]R:781-782	RLLS:8-11,HLLY:58-61,KWIP:78-81,RLYL:108-111,RYLT:115-118,KKLY:272-275,RKWT:300-303,KTLV:341-344,KDIA:370-373,HPIS:387-390,HVIY:442-445,RQLD:552-555,KSYT:646-649,HQYG:759-762,RVYG:772-775,RVYI:776-779,HEWT:796-799	0	0	0	SignalP3NN:27,SignalP3HMM:27,SignalP4:27,SignalP5:27,DeepSig:27,Phobius:27,SignalP6:27	1	1
PGRA_003265-T1	0.804	-1.665	3.282	.	.	.	.	0	0	0	PF07732,PF07731,PF00394	Domain:Cu-oxidase_3,Domain:Cu-oxidase_2,Domain:Cu-oxidase	0	AA1_2,AA1,AA1_3,AA1_1	0	0	0.009	.	.	0.763	0.079	0.41	0.8	1	1	0	0	63070.5	581	-22.5	4.45	8	188	352	171	76	339	100	43	57	0.912	VLER:[LIJVAP]X[KRTPEI]R:427-430,KR:[KR]R:570-571	HALS:5-8,HGLT:79-82,HVMG:123-126,KTYR:205-208,RLIN:210-213,RYIT:237-240,HPFH:416-419,HHFQ:423-426,RGLQ:501-504,RKMK:567-570,KMFP:574-577	1	0	0	SignalP3NN:18,SignalP3HMM:18,SignalP4:18,SignalP5:18,DeepSig:18,Phobius:18,SignalP6:18	1	1
PGRA_002417-T1	0.804	0.829	3.238	.	.	.	.	0	0	0	PF01095	Repeat:Pectinesterase	0	CE8	0	0	0.087	.	0.506	.	0.016	0.304	0.91	1	1	0	0	45133.3	416	-11.5	4.499	4	151	256	123	62	246	62	27	35	1.04	LGSR:LXXR:208-211,LSLR:LXXR:265-268	HSIQ:66-69,RAYN:187-190,HALG:206-209,RPWN:316-319,RSIF:323-326,HVLN:378-381	0	0	0	SignalP3NN:22,SignalP3HMM:22,SignalP4:22,SignalP5:22,DeepSig:22,Phobius:22,SignalP6:22	1	1
PGRA_006170-T1	0.8	-0.862	3.106	.	.	.	.	0	0	0	.	.	0	.	0	0.005	0.118	.	.	0.656	0.888	0.6	0.81	1	1	0	0	13387.8	128	-5	4.401	3	58	85	38	8	64	26	11	15	0.588	LVSR:LXXR:43-46	RHLH:34-37,RPFE:74-77	0	0	0	SignalP4:20,DeepSig:20,SignalP5:22,SignalP6:22,SignalP3NN:24,SignalP3HMM:24,Phobius:24	1	1
PGRA_002028-T1	0.8	-1.021	3.194	.	.	.	.	0	0	0	.	.	0	.	0	0.027	0.073	.	.	0.676	0.916	0.299	0.42	1	1	0	0	25742.3	246	-9.5	4.814	2	106	161	83	20	122	58	27	31	0.458	LPGR:LXXR:55-58,LAPR:[LIJVAP]X[KRTPEI]R&LXXR:83-86,KR:[KR]R:173-174	HQIL:4-7,RSLL:58-61,RSWH:86-89,HSLR:146-149,RHLE:196-199,HDIE:211-214	0	1	0	SignalP3NN:21,SignalP3HMM:21,SignalP4:21,SignalP5:21,DeepSig:21,Phobius:21,SignalP6:21	1	1
PGRA_004626-T1	0.796	-2.084	2.411	.	.	.	.	0	0	0	.	.	0	.	0	0	0.044	.	.	0.653	0.087	0.434	0.79	1	1	0	0	34285.2	315	-14	4.21	1	105	189	99	39	175	51	20	31	1.029	VSPR:[LIJVAP]X[KRTPEI]R:203-206,IGTR:[LIJVAP]X[KRTPEI]R:281-284	RTLI:3-6,KNFH:52-55,RTFD:101-104,KPIT:185-188,RDYF:206-209,KGIK:267-270,RYWD:272-275,RTLW:289-292	0	0	0	SignalP3NN:16,SignalP6:16,SignalP3HMM:18,SignalP4:18,SignalP5:18,DeepSig:18,Phobius:18	1	1
PGRA_006331-T1	0.794	1.465	3.312	.	.	.	.	0	0	0	.	.	0	.	0	0.728	0.345	.	.	0.555	0.934	0.267	0.63	1	1	0	0	6303.24	62	-1	5.4	0	21	38	22	5	43	8	4	4	0.583	IDPR:[LIJVAP]X[KRTPEI]R:34-37	KLLS:2-5,HSID:32-35	0	0	0	SignalP3NN:19,SignalP3HMM:19,SignalP4:19,SignalP5:19,DeepSig:19,Phobius:19,SignalP6:19	1	1
PGRA_008089-T1	0.793	-1.558	2.801	.	.	.	.	0	0	0	PF10342	Domain:Kre9_KNH	0	.	0	0	0.07	.	.	0.645	0.018	0.466	0.86	1	1	0	0	33290.9	322	5	8.322	5	158	226	100	26	160	41	24	17	0.84	KR:[KR]R:299-300,PIKR:[LIJVAP]X[KRTPEI]R:302-305,KR:[KR]R:304-305	KFFI:112-115,KDYS:214-217,RPWM:313-316	1	0	0	SignalP3NN:19,SignalP3HMM:19,SignalP4:19,SignalP5:19,DeepSig:19,Phobius:19,SignalP6:19	1	1
PGRA_004170-T1	0.791	-1.482	2.703	.	.	.	.	0	0	0	PF00544	Repeat:Pectate_lyase_4	0	PL1_4,PL1,PL1_7,PL1_10,PL1_2,PL1_13,PL1_9,PL1_6	0	0	0.07	.	.	0.576	0.028	0.578	0.86	1	1	0	0	43203.8	406	-16.5	4.322	7	168	253	117	52	227	67	27	40	0.947	LSPR:[LIJVAP]X[KRTPEI]R&LXXR:23-26,RR:[KR]R:34-35,KR:[KR]R:40-41,LIGR:LXXR:216-219	KSLI:153-156,KGIG:165-168,HHFS:274-277,HAFE:304-307,KNIA:381-384	0	0	0	SignalP3NN:21,SignalP3HMM:21,SignalP4:21,SignalP5:21,DeepSig:21,Phobius:21,SignalP6:21	1	1
PGRA_005025-T1	0.791	-1.582	2.742	.	.	.	.	0	0	0	PF00295	Repeat:Glyco_hydro_28	0	GH28	0	0	0.028	.	.	0.548	0.026	0.363	0.84	1	1	0	0	46851.9	434	-25	3.996	10	162	281	115	59	244	65	22	43	1.074	LDAR:LXXR:200-203	RDLT:82-85,HWLT:117-120,HFFS:162-165,RDLK:174-177,RNIV:251-254,HGIS:259-262,RNFA:305-308,KSMY:378-381	0	0	0	SignalP3NN:21,SignalP3HMM:21,SignalP4:21,SignalP5:21,DeepSig:21,Phobius:21,SignalP6:21	1	1
PGRA_009590-T1	0.791	0.68	3.307	MoCDIP4	.	.	.	0	0	0	PF17189,PF00734,PF14587	Domain:Glyco_hydro_30C,Domain:CBM_1,Domain:Glyco_hydr_30_2	1	GH30_7,GH30,GH30_3,GH30_8,GH30_6,GH30_5,GH30_1,GH30_4,GH30_2,CBM1	0	0	0.03	.	.	0.677	0.077	0.346	0.87	1	1	0	0	57138.3	549	-24	4.024	12	270	367	155	60	306	65	22	43	0.664	.	HFLT:6-9,HMYG:270-273,RLWA:366-369,RFIR:375-378	0	0	0	SignalP3NN:20,SignalP3HMM:20,SignalP4:20,SignalP5:20,DeepSig:20,Phobius:20,SignalP6:20	1	1
PGRA_009403-T1	0.779	-0.835	2.903	.	.	.	.	0	0	0	PF07519	Family:Tannase	0	.	0	0.001	0.232	.	.	0.757	0.468	0.55	0.73	1	1	0	0	29738.6	278	-12.5	4.164	10	106	168	75	29	163	40	15	25	0.791	LNSR:LXXR:145-148	RFLA:99-102,HYIP:213-216	0	0	0	SignalP3NN:19,SignalP4:19,Phobius:19,SignalP6:19,SignalP3HMM:21,SignalP5:21	1	1
PGRA_003405-T1	0.777	1.004	3.282	PsXEG1	.	.	.	0	0	0	PF01670	Domain:Glyco_hydro_12	1	GH12	0	0	0.019	.	.	0.563	0.672	0.582	0.74	1	1	0	0	26458.7	251	-22	3.323	2	121	166	68	31	136	30	4	26	0.724	LARR:[LIJVAP]X[KRTPEI]R&LXXR:29-32,RR:[KR]R:31-32	KSYS:92-95,KQLS:104-107	0	1	0	SignalP3NN:19,SignalP3HMM:19,SignalP4:19,SignalP5:19,DeepSig:19,Phobius:26,SignalP6:32	1	1
PGRA_006080-T1	0.776	0.584	2.869	.	CEL5A	unaffected_pathogenicity	PHI:547	0	0	0	PF00150,PF00734	Domain:Cellulase,Domain:CBM_1	1	GH5_5,GH5,GH5_4,GH5_8,GH5_25,CBM1,GH5_2,GH5_39,GH5_40,GH5_22,GH5_46	0	0	0.044	.	.	0.565	0.04	0.315	0.79	1	1	0	0	41299.5	379	-26.5	3.793	7	151	229	99	54	214	55	15	40	1.035	AMER:[LIJVAP]X[KRTPEI]R:125-128	KSLI:2-5,KWFG:90-93,RMIS:128-131,HNYG:166-169,RFYD:170-173,KIIY:265-268,HQYL:271-274	0	0	0	SignalP3NN:16,SignalP3HMM:16,SignalP4:16,SignalP5:16,DeepSig:16,SignalP6:16,Phobius:22	1	1
PGRA_002041-T1	0.776	-5.682	-1.3	.	.	.	.	0	0	0	PF00180	Domain:Iso_dh	0	.	0	0	0.146	.	.	0.806	0.014	0.522	0.33	0	0	0	0	40008.4	369	-5.5	5.28	5	130	209	116	33	201	92	45	47	0.839	VIIR:[LIJVAP]X[KRTPEI]R:137-140,AVER:[LIJVAP]X[KRTPEI]R:330-333	KTLS:36-39,KYIP:64-67,KVFR:117-120,RIMR:176-179,RKLL:190-193,KEFP:218-221,KMLV:227-230,KGIA:299-302,KLLD:326-329,KGIV:337-340	0	0	0	.	0	0
PGRA_009089-T1	0.776	-1.203	-1.292	.	GAPDH	reduced_virulence	PHI:6904	0	1	0	PF02800,PF00044	Domain:Gp_dh_C,Domain:Gp_dh_N	0	.	0	0.056	0.58	0.581	0.513	.	0.93	0.239	0.46	0	0	0	0	36156.9	337	0.5	6.609	3	114	203	107	32	185	82	43	39	1.128	LTCR:LXXR:244-247,RR:[KR]R:321-322	KDLI:64-67,RFYT:74-77,KVII:117-120,KTYD:137-140,KVIN:161-164,HSYT:178-181,KDWR:193-196,KVIP:218-221,RVLD:322-325	0	0	0	.	0	0
PGRA_004826-T1	0.776	-3.585	-1.215	.	.	.	.	0	0	0	PF01729,PF02749	Domain:QRPTase_C,Domain:QRPTase_N	0	.	0	0.069	0.488	.	.	0.774	0.779	0.435	0.26	0	0	0	0	34236.7	324	1.5	6.721	3	124	186	107	33	185	77	42	35	0.69	IDRR:[LIJVAP]X[KRTPEI]R:86-89,RR:[KR]R:88-89,AGTR:[LIJVAP]X[KRTPEI]R:169-172,KR:[KR]R:277-278	KGFK:115-118,RGIL:129-132,RGFL:153-156,HRMD:194-197,HVWS:208-211,KSLK:268-271,RHFL:278-281,HDID:299-302	0	0	0	.	0	0
PGRA_005286-T1	0.774	-1.842	3.147	.	SpeB	unaffected_pathogenicity,reduced_virulence	PHI:9150	0	1	0	PF00491	Domain:Arginase	0	.	0	0	0.137	.	.	0.834	0.058	0.488	0.46	1	1	0	0	41896.3	395	-7	5.201	1	141	236	141	36	229	86	42	44	0.745	AGIR:[LIJVAP]X[KRTPEI]R:257-260,PVIR:[LIJVAP]X[KRTPEI]R:262-265,IKKR:[LIJVAP]X[KRTPEI]R:298-301,KR:[KR]R:300-301	HGLR:62-65,RIFP:120-123,RQLD:159-162,RVIS:166-169,RILT:183-186,RAID:284-287,RELL:335-338,KVIG:348-351,HLMV:381-384	0	0	0	SignalP3NN:19,SignalP3HMM:19,SignalP4:19,SignalP5:19,DeepSig:19,Phobius:19	1	1
PGRA_002688-T1	0.774	-1.724	-0.085	.	.	.	.	0	0	0	.	.	0	.	0	0.439	0.445	.	.	0.547	0.821	0.416	0.17	1	1	1	0	28629.7	263	-4	5.339	0	77	144	87	29	149	63	31	32	1.065	LALR:LXXR:12-15,AVIR:[LIJVAP]X[KRTPEI]R:141-144,RR:[KR]R:250-251,KR:[KR]R:255-256	RNLS:103-106,RTLS:120-123,KTWI:194-197,KKIE:215-218,KAYD:238-241	1	0	0	SignalP3NN:21,SignalP3HMM:21,SignalP4:21,SignalP5:21,DeepSig:21,Phobius:21,SignalP6:21	1	1
PGRA_009036-T1	0.773	3.127	3.121	.	.	.	.	0	0	0	.	.	0	.	0	0.722	0.403	0.736	.	.	0.007	0.566	0.11	1	1	0	0	15880.7	146	-4.5	4.762	4	55	76	42	9	70	35	16	19	0.69	LELR:LXXR:141-144,LRRR:[LIJVAP]X[KRTPEI]R:143-146,RR:[KR]R:144-145	KDIH:107-110,HGLG:116-119	0	0	0	SignalP3NN:25,SignalP3HMM:25,SignalP4:25,SignalP5:25,DeepSig:25,Phobius:25,SignalP6:25	1	1
PGRA_001867-T1	0.772	-1.673	0.994	BghBEC4,MoCDIP11,MoCDIP2,GoEC2,BghBEC2	.	.	.	0	0	0	PF05730	Domain:CFEM	1	.	0	0	0.017	.	.	0.685	0.301	0.21	0.82	1	1	0	0	24117.2	262	-7	3.662	8	183	218	93	9	145	13	3	10	0.318	.	.	0	0	0	SignalP3NN:19,SignalP3HMM:19,SignalP4:19,SignalP5:19,DeepSig:19,Phobius:19,SignalP6:19	1	1
PGRA_003978-T1	0.772	-1.269	3.241	.	.	.	.	0	0	0	.	.	0	.	0	0	0.035	.	.	0.652	0.224	0.719	0.84	1	1	0	0	39964.2	382	-7	4.626	3	168	250	119	41	207	42	19	23	0.787	.	KSWP:37-40,RYIA:62-65,HQLQ:177-180,HEWG:186-189,RAIA:199-202,RGIV:257-260,RFLF:293-296	0	1	0	SignalP3NN:19,SignalP3HMM:19,SignalP4:19,SignalP5:19,DeepSig:19,Phobius:19,SignalP6:19	1	1
PGRA_003869-T1	0.771	-1.283	3.006	.	.	.	.	0	0	0	PF00135	Domain:COesterase	0	.	0	0	0.066	.	.	0.682	0.933	0.405	0.81	1	1	0	0	62039.5	585	-24.5	4.197	8	230	359	177	63	325	87	33	54	0.882	ANER:[LIJVAP]X[KRTPEI]R:162-165,LQFR:LXXR:543-546	RSFS:33-36,KSLD:94-97,RALS:165-168,KSFR:208-211,KNIA:330-333,RVLL:355-358,RVID:513-516,RCID:546-549,RTYE:572-575	0	0	0	SignalP3NN:27,SignalP4:27,Phobius:27,SignalP6:27	1	0
PGRA_006983-T1	0.771	-0.599	3.298	.	BcBGL4_(BCIN_03g08710),BcBGL3_(BCIN_10g05590),BcBGL1_(BCIN_09g02640),TOM1,Avenacinase,BcBGL2_(BCIN_09g05460)	reduced_virulence,unaffected_pathogenicity,loss_of_pathogenicity	PHI:10368,PHI:10367,PHI:10365,PHI:191,PHI:24,PHI:10366	1	1	0	PF01915,PF14310,PF00933	Domain:Glyco_hydro_3_C,Family:Fn3-like,Domain:Glyco_hydro_3	0	GH3	0	0	0.03	.	.	0.82	0.517	0.414	0.89	1	1	0	0	73307.3	703	-13	4.69	7	285	456	236	63	417	105	48	57	0.677	LGVR:LXXR:85-88,LDDR:LXXR:172-175,LRNR:LXXR:393-396,IAPR:[LIJVAP]X[KRTPEI]R:560-563	HVLL:103-106,RIWE:121-124,KHFI:154-157,RTMH:175-178,HLLK:217-220,KGYV:226-229,RILA:287-290,RAIA:320-323,KKLA:343-346,RHFD:553-556,RQLR:639-642,KDLS:664-667,RDLR:692-695	0	0	0	SignalP3NN:24,SignalP3HMM:24,SignalP4:24,SignalP5:24,DeepSig:24,Phobius:24,SignalP6:24	1	1
PGRA_000461-T1	0.771	1.107	-1.291	.	.	.	.	0	0	0	PF00235	Domain:Profilin	0	.	0	0.995	0.76	0.504	0.525	.	0.941	0.285	0.46	0	0	0	0	13670.3	131	-1	6.072	0	53	77	49	13	75	29	15	14	0.833	AGER:[LIJVAP]X[KRTPEI]R:69-72	KNIA:45-48,KAYA:60-63,KDYL:123-126	0	0	0	.	0	0
PGRA_009085-T1	0.769	1.027	3.312	.	.	.	.	0	0	0	.	.	0	.	0	0.037	0.104	0.503	.	.	0.034	0.417	0.48	1	1	0	0	5617.5	55	0.5	6.717	0	24	33	24	7	39	10	6	4	0.375	.	HALP:36-39	0	0	0	SignalP3NN:26,SignalP3HMM:26,SignalP4:26,SignalP5:26,DeepSig:26,Phobius:26,SignalP6:26	1	1
PGRA_002037-T1	0.76	-0.012	3.262	CfTom1	.	.	.	0	0	0	PF01301,PF10435,PF13364,PF13363	Domain:Glyco_hydro_35,Domain:BetaGal_dom2,Domain:BetaGal_dom4_5,Domain:BetaGal_dom3	0	GH35	0	0	0.009	.	.	0.925	0.464	0.393	0.8	1	1	0	0	109214	1002	-31.5	4.383	5	371	600	279	158	582	142	59	83	0.962	AVPR:[LIJVAP]X[KRTPEI]R:794-797	RPFY:4-7,RVFI:44-47,KNLQ:101-104,KGMR:224-227,RQLW:361-364,KMLQ:366-369,RILV:456-459,HTLL:467-470,KIFV:576-579,KPYT:687-690,KVYR:706-709,RGIY:797-800,RFYV:884-887,RVMF:915-918	0	0	0	SignalP3NN:22,SignalP4:22,SignalP5:22,DeepSig:22,Phobius:22,SignalP6:22	1	0
PGRA_009613-T1	0.755	-1.667	3.195	.	.	.	.	0	0	0	.	.	0	.	0	0	0.011	.	.	0.729	0.025	0.401	0.83	1	1	0	0	43095.2	439	-5	4.61	1	233	338	118	30	244	38	17	21	0.493	LEQR:LXXR:39-42	RPWW:430-433	0	1	0	SignalP3NN:17,SignalP3HMM:17,SignalP4:17,SignalP5:17,DeepSig:17,Phobius:17,SignalP6:17	1	1
PGRA_002989-T1	0.751	-0.564	2.768	.	.	.	.	0	0	0	.	.	0	.	0	0.42	0.241	.	.	0.797	0.677	0.338	0.19	1	1	0	0	16852.2	158	-5.5	4.545	0	53	90	53	11	90	30	13	17	0.477	.	RVLH:47-50,HVLS:57-60	0	0	0	SignalP3NN:25,SignalP3HMM:25,SignalP4:25,SignalP5:25,DeepSig:25,Phobius:25,SignalP6:25	1	1
PGRA_008878-T1	0.749	5.897	3.312	CbNip1,MoBas4	.	.	.	0	0	0	.	.	0	.	0	0.881	0.458	.	0.692	.	0.839	0.61	0.7	1	1	0	0	11187.3	106	-3	4.495	8	56	70	25	16	61	16	7	9	0.75	.	KGWC:102-105	0	0	0	SignalP3NN:17,SignalP3HMM:17,SignalP4:17,SignalP5:17,DeepSig:17,Phobius:17,SignalP6:17	1	1
PGRA_002038-T1	0.749	-1.59	3.233	.	.	.	.	0	0	0	PF00394,PF07732,PF07731	Domain:Cu-oxidase,Domain:Cu-oxidase_3,Domain:Cu-oxidase_2	0	AA1_3,AA1,AA1_1,AA1_2	0	0	0.009	.	.	0.786	0.987	0.529	0.8	1	1	0	0	64236	590	-33.5	4.145	7	193	359	169	76	329	101	38	63	0.962	LDAR:LXXR:28-31,PGKR:[LIJVAP]X[KRTPEI]R:255-258,KR:[KR]R:257-258,VVTR:[LIJVAP]X[KRTPEI]R:376-379,PLRR:[LIJVAP]X[KRTPEI]R:503-506,RR:[KR]R:505-506,LPAR:LXXR:511-514	REYE:67-70,HGIR:128-131,RTYT:156-159,HQYG:163-166,HRLR:259-262,HDMT:279-282,RKWT:401-404,HPIH:462-465,HDFV:469-472,RGWL:514-517	1	0	0	SignalP3NN:20,SignalP3HMM:20,SignalP4:20,SignalP5:20,DeepSig:20,Phobius:20,SignalP6:20	1	1
PGRA_000243-T1	0.743	0.854	3.28	.	.	.	.	0	0	0	PF01341,PF00734	Domain:Glyco_hydro_6,Domain:CBM_1	1	GH6,CBM1	0	0	0.03	.	.	0.611	0.258	0.158	0.91	1	1	0	0	49115.3	471	-17	4.165	12	219	315	156	52	275	61	23	38	0.687	LEDR:LXXR:22-25,LPDR:LXXR:207-210,AAIR:[LIJVAP]X[KRTPEI]R:319-322	KLLL:5-8,RHIL:249-252,RGLA:322-325,HFIT:370-373,KQLA:384-387	0	0	0	SignalP3NN:18,SignalP3HMM:18,SignalP4:18,SignalP5:18,DeepSig:18,Phobius:18,SignalP6:25	1	1
PGRA_000582-T1	0.74	0.944	-0.233	.	.	.	.	0	0	0	PF01105	Domain:EMP24_GP25L	0	.	0	0.923	0.583	0.642	.	.	0.589	0.317	0.01	1	1	1	0	24990.6	220	1.5	6.952	4	60	111	71	24	114	62	33	29	1.2	RR:[KR]R:154-155,LRSR:LXXR:170-173,LYLR:LXXR:208-211	RNFV:44-47,RHIE:122-125,KDWS:135-138,RRME:154-157,KWFG:189-192,RAYF:211-214,KHLI:217-220	0	0	0	SignalP3NN:23,SignalP3HMM:23,SignalP4:23,SignalP5:23,DeepSig:23,Phobius:23,SignalP6:23	1	1
PGRA_004756-T1	0.736	-0.097	2.544	MoCDIP4,ChNIS1,CoNIS1,MoNIS1	.	.	.	0	0	0	PF03443	Family:AA9	1	AA9	0	0	0.023	.	.	0.668	0.069	0.441	0.83	1	1	0	0	38259.8	375	-13.5	4.15	5	195	267	118	38	203	41	15	26	0.631	KR:[KR]R:366-367	KIYE:122-125	0	0	0	SignalP3NN:20,SignalP3HMM:20,SignalP4:20,SignalP5:20,Phobius:20,SignalP6:20	1	1
PGRA_008283-T1	0.736	0.445	2.832	.	.	.	.	0	0	0	.	.	0	.	0	0	0.054	.	0.577	.	0.772	0.421	0.82	1	1	0	0	24618.7	255	3.5	7.802	14	149	198	91	18	168	14	9	5	0.356	LLAR:LXXR:50-53,LRAR:LXXR:228-231	RNYV:148-151	0	1	0	SignalP3NN:21,SignalP4:21,DeepSig:21,Phobius:21,SignalP6:21,SignalP3HMM:23,SignalP5:23	1	1
PGRA_007276-T1	0.735	-2.57	2.391	.	CLU5c_(GLRG_04688)	unaffected_pathogenicity	PHI:10751	0	0	0	PF02265	Domain:S1-P1_nuclease	0	.	0	0	0.039	.	.	0.829	0.078	0.178	0.63	1	1	0	0	35005	321	-10.5	4.787	5	122	191	109	40	172	73	34	39	0.849	VVTR:[LIJVAP]X[KRTPEI]R:151-154,VAKR:[LIJVAP]X[KRTPEI]R:265-268,KR:[KR]R:267-268,IVKR:[LIJVAP]X[KRTPEI]R:279-282,KR:[KR]R:281-282,KR:[KR]R:313-314	KVLL:45-48,HFID:79-82,KFLV:131-134,HFLG:135-138,RTYA:154-157,KTWA:166-169,KSLA:182-185,RDLE:268-271,KPLS:293-296	1	0	0	SignalP3NN:19,SignalP3HMM:19,SignalP4:19,SignalP5:19,Phobius:19,SignalP6:19	1	1
PGRA_000592-T1	0.735	-1.341	3.215	.	.	.	.	0	0	0	.	.	0	.	0	0	0.009	.	.	0.646	0.569	0.323	0.87	1	1	0	0	51201.8	481	-19	4.277	10	201	320	136	46	249	73	29	44	0.87	LCER:[LIJVAP]X[KRTPEI]R&LXXR:160-163,ASRR:[LIJVAP]X[KRTPEI]R:455-458,RR:[KR]R:457-458	RLWG:5-8,RKYS:163-166,RFLQ:201-204,KDWV:239-242,KNIL:355-358,HNLN:363-366,RRLR:457-460	0	0	0	SignalP3NN:20,SignalP3HMM:20,SignalP4:20,SignalP5:20,DeepSig:20,Phobius:20,SignalP6:20	1	1
PGRA_009313-T1	0.733	-1.672	2.703	.	.	.	.	0	0	0	.	.	0	.	0	0	0.043	.	.	0.673	0.96	0.271	0.8	1	1	0	0	47115.1	436	-12	4.664	10	162	251	126	50	249	84	38	46	1.029	KR:[KR]R:28-29,PEKR:[LIJVAP]X[KRTPEI]R:66-69,KR:[KR]R:68-69,LPAR:LXXR:91-94,LNNR:LXXR:101-104,VVRR:[LIJVAP]X[KRTPEI]R:215-218,RR:[KR]R:217-218	HGLG:22-25,RDLT:29-32,RKIA:69-72,RGYT:94-97,RNLT:131-134,KIYP:170-173,RRWN:217-220,RILS:221-224,KFFS:259-262,RYLA:266-269,RFLE:317-320,KPLL:359-362,KIYL:377-380,KSIA:387-390,HTIN:397-400,RFIS:432-435	0	0	0	SignalP3NN:18,SignalP3HMM:18,SignalP4:18,SignalP5:18,Phobius:18,SignalP6:18	1	1
PGRA_003791-T1	0.733	-1.646	3.156	.	.	.	.	0	0	0	PF07519	Family:Tannase	0	.	0	0	0.029	.	.	0.758	0.242	0.316	0.85	1	1	0	0	61065.3	562	-26.5	4.2	12	210	344	151	75	310	92	35	57	0.931	VLPR:[LIJVAP]X[KRTPEI]R:27-30	RDFN:35-38,RFLS:125-128,RAMH:180-183,KSYY:203-206,RKFL:326-329,KILQ:417-420,RYYE:436-439,KTYQ:447-450,RFFR:457-460	0	0	0	Phobius:24,SignalP3NN:26,SignalP3HMM:26,SignalP4:26,SignalP5:26,DeepSig:26,SignalP6:26	1	1
PGRA_002574-T1	0.732	-0.076	2.466	.	.	.	.	0	0	0	PF13472	Domain:Lipase_GDSL_2	0	CE12	0	0.043	0.366	.	.	0.602	0.947	0.586	0.59	1	1	0	0	26145.3	245	-7.5	4.659	1	93	147	84	30	143	42	19	23	0.641	LSRR:[LIJVAP]X[KRTPEI]R&LXXR:150-153,RR:[KR]R:152-153,RR:[KR]R:243-244	RDFS:153-156,RTYT:169-172	0	0	0	SignalP3NN:26,SignalP3HMM:26,SignalP4:26,SignalP5:26,DeepSig:26,Phobius:26	1	1
PGRA_009329-T1	0.73	0.957	3.142	.	.	.	.	0	0	0	.	.	0	.	0	0	0.108	.	0.72	.	0.078	0.574	0.81	1	1	0	0	12274.6	120	-1	5.492	2	59	85	38	8	61	12	6	6	0.607	RR:[KR]R:47-48	RRLI:47-50	0	1	0	SignalP3NN:18,SignalP3HMM:18,SignalP4:18,SignalP5:18,DeepSig:18,Phobius:18,SignalP6:18	1	1
PGRA_007787-T1	0.727	0.845	2.795	.	.	.	.	0	0	0	.	.	0	.	0	0.699	0.473	.	.	0.78	0.177	0.549	0.28	1	1	0	0	18229.7	173	-0.5	6.317	6	70	108	52	15	101	34	18	16	0.479	LSMR:LXXR:39-42,KR:[KR]R:99-100,LTAR:LXXR:107-110	.	0	0	0	SignalP3NN:24,SignalP3HMM:24,SignalP4:24,SignalP5:24,DeepSig:24,Phobius:24,SignalP6:24	1	1
PGRA_000797-T1	0.721	2.474	3.222	MoCDIP1	.	.	.	0	0	0	PF00295	Repeat:Glyco_hydro_28	0	GH28	0	0	0.009	.	0.524	.	0.223	0.422	0.92	1	1	0	0	46685.2	441	-21.5	4.085	13	187	276	131	49	258	60	21	39	0.933	.	RILR:144-147,HDIA:157-160,HVYT:256-259,RLIC:335-338,KELT:345-348	0	0	0	SignalP3NN:16,SignalP4:16,SignalP5:16,DeepSig:16,SignalP6:16,SignalP3HMM:20,Phobius:24	1	1
PGRA_006092-T1	0.721	-1.015	3.287	.	.	.	.	0	0	0	PF09206,PF05270	Domain:ArabFuran-catal,Domain:AbfB	0	GH54,CBM42	0	0	0.023	.	.	0.53	0.042	0.514	0.85	1	1	0	0	51581.2	498	-30.5	3.963	8	229	332	144	64	293	76	25	51	0.651	.	RAII:4-7,RALY:41-44,KAYG:136-139,RAWG:452-455,RYFR:459-462	0	0	0	SignalP3NN:19,SignalP3HMM:19,SignalP4:19,SignalP5:19,DeepSig:19,Phobius:19,SignalP6:19	1	1
PGRA_003394-T1	0.721	-2.093	2.935	.	.	.	.	0	0	0	PF07732,PF07731,PF00394	Domain:Cu-oxidase_3,Domain:Cu-oxidase_2,Domain:Cu-oxidase	0	AA1_3,AA1,AA1_1,AA1_2	0	0	0.009	.	.	0.791	0.022	0.273	0.85	1	1	0	0	62764.3	575	-32.5	4.279	9	208	344	156	89	317	108	43	65	1.041	LAPR:[LIJVAP]X[KRTPEI]R&LXXR:30-33,PVRR:[LIJVAP]X[KRTPEI]R:489-492,RR:[KR]R:491-492	HNLA:28-31,REYW:66-69,HVYN:110-113,HGLR:125-128,KKYL:254-257,RVIN:259-262,HNLT:276-279,HPIH:458-461,HDFW:465-468	0	0	0	SignalP3NN:17,SignalP3HMM:17,SignalP4:17,SignalP5:17,DeepSig:17,Phobius:17,SignalP6:17	1	1
PGRA_003249-T1	0.721	-1.578	2.902	.	.	.	.	0	0	0	PF07519	Family:Tannase	0	.	0	0	0.009	.	.	0.622	0.654	0.327	0.85	1	1	0	0	63923.6	583	-33.5	4.016	10	207	344	161	86	331	91	31	60	0.961	LLFR:LXXR:4-7,LLGR:LXXR:185-188,LDGR:LXXR:279-282	KAWS:8-11,HGLT:23-26,RWLS:114-117,RELT:181-184,RTFT:188-191,KVYT:201-204,HLYS:246-249,RVYF:348-351,RDWI:409-412,KVIH:439-442,RYWD:458-461,KSYN:471-474,KLYL:485-488	0	0	0	SignalP3NN:24,SignalP3HMM:24,SignalP4:24,SignalP5:24,DeepSig:24,Phobius:24,SignalP6:24	1	1
PGRA_006723-T1	0.721	0.43	3.27	MoCDIP1	.	.	.	0	0	0	PF12708	Repeat:Pectate_lyase_3	0	GH55	0	0	0.085	.	.	0.945	0.986	0.494	0.87	1	1	0	0	82934.9	780	-38	4.019	13	313	496	219	82	427	110	38	72	1	IFTR:[LIJVAP]X[KRTPEI]R:2-5,VFTR:[LIJVAP]X[KRTPEI]R:394-397	KDYG:63-66,RNFE:170-173,RNLT:249-252,KDIT:271-274,KTIA:375-378,HDLE:597-600,RTWG:690-693,HIFG:739-742,KALD:759-762	0	0	0	SignalP3NN:18,SignalP3HMM:18,SignalP4:18,SignalP5:18,DeepSig:18,Phobius:18,SignalP6:18	1	1
PGRA_005058-T1	0.72	-1.114	3.156	.	.	.	.	0	0	0	.	.	0	.	0	0	0.03	.	.	0.548	0.252	0.446	0.84	1	1	0	0	49346.2	480	-24	3.964	16	240	354	147	46	261	63	21	42	0.629	ATTR:[LIJVAP]X[KRTPEI]R:346-349,ITRR:[LIJVAP]X[KRTPEI]R:351-354,RR:[KR]R:353-354,LIVR:LXXR:426-429	KSYA:200-203,RSIT:349-352,HDWS:460-463	0	0	0	SignalP3NN:16,SignalP3HMM:16,SignalP4:16,SignalP5:16,DeepSig:16,SignalP6:16,Phobius:27	1	1
PGRA_001610-T1	0.716	-1.936	3.3	.	.	.	.	0	0	0	PF16010,PF05199,PF00732	Family:CDH-cyt,Domain:GMC_oxred_C,Domain:GMC_oxred_N	0	AA3_1,AA3,AA3_2,AA8	0	0	0.011	.	.	0.922	0.571	0.388	0.85	1	1	0	0	77756.7	746	-32.5	4.186	4	342	486	228	69	394	116	44	72	0.824	VAER:[LIJVAP]X[KRTPEI]R:254-257,LLER:[LIJVAP]X[KRTPEI]R&LXXR:267-270,KR:[KR]R:737-738	KALL:4-7,KVFG:152-155,HSIT:185-188,RDYL:376-379,RVIR:398-401,RQII:418-421,RMLI:440-443,KYLQ:478-481,HPIF:483-486,KTYL:561-564,HGIT:566-569,KLIT:605-608,KVWG:660-663,KVIL:696-699	0	0	0	SignalP3NN:18,SignalP3HMM:18,SignalP4:18,SignalP5:18,DeepSig:18,Phobius:18,SignalP6:18	1	1
PGRA_003763-T1	0.702	-1.857	3.305	.	.	.	.	0	0	0	PF00933,PF01915,PF14310	Domain:Glyco_hydro_3,Domain:Glyco_hydro_3_C,Family:Fn3-like	0	GH3	0	0	0.066	.	.	0.959	0.025	0.423	0.84	1	1	0	0	83772.1	784	-28.5	4.365	9	291	481	237	92	454	131	54	77	0.857	RR:[KR]R:142-143,LSVR:LXXR:474-477,ITPR:[LIJVAP]X[KRTPEI]R:639-642,PLTR:[LIJVAP]X[KRTPEI]R:741-744,LTRR:LXXR:742-745,RR:[KR]R:744-745	RALV:57-60,RDLA:127-130,RALG:133-136,RNWE:165-168,KHFI:198-201,KTMH:225-228,RIIA:332-335,RVIG:364-367,KSFK:370-373,HVLV:384-387,HGLG:443-446,KALV:575-578,RAFD:632-635,KNIT:637-640,KQLR:720-723,RDLS:745-748,KWLL:756-759,RDLP:773-776	0	0	0	SignalP4:19,SignalP5:19,DeepSig:19,Phobius:19,SignalP6:19,SignalP3NN:21	1	0
PGRA_006667-T1	0.702	-1.969	3.021	.	.	.	.	0	0	0	PF07971,PF17678	Repeat:Glyco_hydro_92,Domain:Glyco_hydro_92N	0	GH92	0	0	0.044	.	.	0.861	0.213	0.415	0.8	1	1	0	0	73552.2	678	-30.5	4.261	6	259	414	175	94	380	117	46	71	0.821	LAER:[LIJVAP]X[KRTPEI]R&LXXR:21-24,RR:[KR]R:140-141,LTPR:[LIJVAP]X[KRTPEI]R&LXXR:613-616,RR:[KR]R:673-674	RPFG:66-69,HVLV:183-186,HYLP:190-193,HTFD:280-283,HLMP:402-405,HLIQ:440-443,RSLI:452-455,KGLG:492-495,RCIS:558-561,HDME:656-659,RRLD:673-676	0	0	0	SignalP3NN:27,SignalP3HMM:27,SignalP4:27,SignalP5:27,DeepSig:27,SignalP6:27,Phobius:29	1	1
PGRA_008718-T1	0.702	-1.849	3.291	.	FgAP2s_(FGSG_02015),LIP1	reduced_virulence,unaffected_pathogenicity	PHI:9144,PHI:541	0	1	0	PF00135	Domain:COesterase	0	.	0	0	0.009	.	.	0.709	0.939	0.468	0.92	1	1	0	0	59036.6	548	-15	4.419	7	209	338	152	65	307	83	35	48	0.865	LQYR:LXXR:19-22,VTTR:[LIJVAP]X[KRTPEI]R:34-37,KR:[KR]R:67-68,LVSR:LXXR:175-178,PYPR:[LIJVAP]X[KRTPEI]R:311-314	RSFL:2-5,RQFK:53-56,RRWQ:68-71,HFLT:153-156,KGLE:203-206,RALN:275-278,KNMG:291-294,KELE:302-305,KLIG:365-368,KTWR:427-430	1	0	0	SignalP3NN:18,SignalP4:18,SignalP5:18,DeepSig:18,Phobius:18,SignalP6:18	1	0
PGRA_006577-T1	0.697	2.007	3.287	.	.	.	.	0	0	0	.	.	0	.	0	0	0.257	0.775	.	.	0.737	0.392	0.43	1	1	0	0	38451.4	322	-5	6.02	19	64	162	43	61	151	140	72	68	1.63	KR:[KR]R:129-130	RDIS:31-34,KCYK:58-61,HPYD:71-74,KNYD:92-95,RNYG:96-99,KCYD:100-103,RCYY:104-107,HPYP:146-149,KPWD:154-157,KDYE:169-172,HVWL:229-232,KIWP:242-245,HEIV:256-259,REIK:260-263,RCLP:274-277,KSWF:279-282,KVIR:301-304	1	0	0	SignalP3NN:20,SignalP3HMM:20,SignalP4:20,SignalP5:20,DeepSig:20,Phobius:20,SignalP6:20	1	1
PGRA_002942-T1	0.693	0.011	1.705	.	.	.	.	0	0	0	.	.	0	.	0	0.62	0.053	0.689	.	.	0.881	0.58	0.22	1	1	0	0	16843.9	156	-13	4.151	0	55	90	63	9	85	47	17	30	0.55	VDER:[LIJVAP]X[KRTPEI]R:22-25,LAER:[LIJVAP]X[KRTPEI]R&LXXR:32-35,VEKR:[LIJVAP]X[KRTPEI]R:49-52,KR:[KR]R:51-52,RR:[KR]R:77-78,LTDR:LXXR:80-83,VEER:[LIJVAP]X[KRTPEI]R:97-100,VEKR:[LIJVAP]X[KRTPEI]R:114-117,KR:[KR]R:116-117,VEKR:[LIJVAP]X[KRTPEI]R:131-134,KR:[KR]R:133-134	KYLA:5-8,RAIV:25-28,RSYL:35-38,RDLT:78-81,RSYL:83-86,RSYL:100-103,RSYL:117-120	0	0	0	SignalP3NN:19,SignalP3HMM:19,SignalP4:19,SignalP5:19,DeepSig:19,Phobius:19,SignalP6:19	1	1
PGRA_008421-T1	0.692	1.87	3	.	CUTA,MfCUT1,PBC1,CutA	unaffected_pathogenicity,increased_virulence_(hypervirulence),loss_of_pathogenicity	PHI:69,PHI:2383,PHI:407,PHI:2849	1	0	0	PF01083	Domain:Cutinase	1	CE5	0	0.081	0.301	.	.	0.652	0.073	0.269	0.72	1	1	0	0	25331.9	247	-4.5	4.764	4	106	159	87	21	152	39	18	21	0.681	.	KALA:28-31,KVLG:59-62,KNIS:111-114,KVIC:209-212	0	0	0	SignalP3NN:23,SignalP3HMM:23,SignalP4:23,SignalP5:23,DeepSig:23,Phobius:23,SignalP6:23	1	1
PGRA_009010-T1	0.691	-1.324	2.928	.	.	.	.	0	0	0	.	.	0	.	0	0	0.009	.	.	0.558	0.991	0.649	0.81	1	1	0	0	46498	434	-35	3.671	2	166	277	132	56	246	67	17	50	0.981	LEIR:[LIJVAP]X[KRTPEI]R&LXXR:146-149,KR:[KR]R:243-244,LFSR:LXXR:273-276	RFID:2-5,HSIV:36-39,RFWD:149-152,RPLA:244-247,KYFN:293-296,KGID:338-341	0	0	0	SignalP3NN:18,SignalP5:18,Phobius:18,SignalP6:20,SignalP3HMM:22,SignalP4:22	1	1
PGRA_001947-T1	0.685	-0.063	2.368	.	.	.	.	0	0	0	.	.	0	.	0	0	0.05	.	0.571	.	0.666	0.426	0.78	1	1	0	0	21653.9	204	-18	3.493	6	89	133	61	22	115	28	5	23	0.739	.	KVIS:115-118,KVWT:185-188	0	0	0	SignalP3NN:20,SignalP3HMM:20,SignalP4:20,SignalP5:20,DeepSig:20,Phobius:20,SignalP6:20	1	1
PGRA_006268-T1	0.683	-3.023	1.377	.	FET3-2,Fet3-2,FET3-1,Fet3-1,BcFET1_(Bcin02g02780),FET3,Fet99,Fet3,Fer1	reduced_virulence,increased_virulence_(hypervirulence),unaffected_pathogenicity	PHI:9075,PHI:2921,PHI:2920,PHI:9074,PHI:10658,PHI:1011,PHI:11357,PHI:11354,PHI:3919	1	1	0	PF07732,PF00394	Domain:Cu-oxidase_3,Domain:Cu-oxidase	0	AA1_2,AA1,AA1_3,AA1_1	0	0	0.009	.	.	0.939	0.013	0.432	0.5	1	1	0	0	39197	355	-22.5	4.145	2	113	202	106	44	197	68	25	43	1.015	.	HNLL:86-89,HGLF:99-102,RLIT:173-176,KSFI:190-193,RTYL:224-227,HTMR:246-249,KNLG:348-351	0	0	0	SignalP3NN:30,SignalP3HMM:30,SignalP4:30,SignalP5:30,DeepSig:30,Phobius:30,SignalP6:30	1	1
PGRA_007806-T1	0.674	3.115	3.091	.	.	.	.	0	0	0	.	.	0	.	0	0.454	0.435	.	0.625	.	0.908	0.405	0.83	1	1	0	0	15059.8	141	-12	3.84	6	52	90	49	16	84	24	7	17	0.743	VLPR:[LIJVAP]X[KRTPEI]R:26-29	RTWG:42-45	0	0	0	SignalP3HMM:21,Phobius:21	0	1
PGRA_001085-T1	0.672	-3.853	-1.302	.	.	.	.	0	0	0	PF08240,PF00107	Domain:ADH_N,Domain:ADH_zinc_N	0	.	0	0.031	0.431	.	.	0.655	0.004	0.366	0.37	0	0	0	0	37336.7	358	1	6.77	0	127	205	131	28	212	82	43	39	0.792	LGSR:LXXR:291-294,VVIR:[LIJVAP]X[KRTPEI]R:351-354	RSLP:24-27,RDYK:51-54,RVFF:87-90,HGLT:146-149,KAIV:163-166,KSLG:203-206,HVIV:261-264,KALG:273-276,KQIL:286-289,RYLS:298-301,KHLG:306-309,RPLV:324-327	0	0	0	.	0	0
PGRA_000042-T1	0.666	0.456	3.104	.	.	.	.	0	0	0	.	.	0	.	0	0	0.033	.	0.526	.	0.119	0.244	0.75	1	1	0	0	22503.4	229	-13.5	3.262	0	109	163	106	5	132	17	2	15	0.492	.	.	0	0	0	SignalP3NN:18,SignalP3HMM:18,SignalP4:18,SignalP5:18,SignalP6:18,DeepSig:23,Phobius:33	1	1
PGRA_005021-T1	0.665	-1.861	2.789	.	.	.	.	0	0	0	PF12697	Domain:Abhydrolase_6	0	.	0	0	0.011	.	.	0.67	0.351	0.627	0.76	1	1	0	0	39712.4	373	-20.5	4.128	4	143	233	127	49	221	60	22	38	0.835	ATIR:[LIJVAP]X[KRTPEI]R:48-51,LTNR:LXXR:63-66	HLFT:2-5,REFN:66-69,HGII:107-110,KGYF:113-116,HSYG:189-192,HNLF:349-352,HDIA:354-357	0	0	0	SignalP3NN:19,SignalP3HMM:19,SignalP4:19,SignalP5:19,DeepSig:19,Phobius:19,SignalP6:19	1	1
PGRA_009050-T1	0.665	3.022	1.953	.	.	.	.	0	0	0	.	.	0	.	0	0.77	0.548	0.92	.	.	0.991	0.696	0.15	1	1	0	0	21034	191	-0.5	6.018	0	60	99	51	18	99	50	25	25	1.14	LPQR:LXXR:19-22,KR:[KR]R:33-34	RFLN:2-5,KEWI:47-50,KAWV:132-135,KGIW:146-149	1	0	0	SignalP3NN:18,SignalP3HMM:18,SignalP4:18,SignalP5:18,DeepSig:18,Phobius:18,SignalP6:18	1	1
PGRA_004138-T1	0.664	2.662	3.281	CfTom1	.	.	.	0	0	0	PF00150,PF00734	Domain:Cellulase,Domain:CBM_1	1	GH5_7,GH5,GH5_41,GH5_19,CBM1,GH5_1,GH5_47,GH158,GH5_31,GH5_46,GH5_22,GH5_42,GH5_10,GH5_54,GH5_45,GH5_9,GH5_37,GH5_13,GH5_14,GH5_36,GH5_8	0	0	0.03	.	0.615	.	0.117	0.414	0.81	1	1	0	0	55768.9	527	-27	4.076	16	247	354	133	69	283	79	28	51	0.842	LELR:LXXR:86-89,VEKR:[LIJVAP]X[KRTPEI]R:109-112,KR:[KR]R:111-112	HPLE:84-87,KYYA:196-199,KIIR:228-231,KVII:282-285,KYIE:323-326,KSLD:369-372,HLYP:420-423	0	1	0	SignalP3NN:18,SignalP3HMM:18,SignalP4:18,SignalP5:18,DeepSig:18,Phobius:18,SignalP6:18	1	1
PGRA_001560-T1	0.663	1.854	3.306	.	.	.	.	0	0	0	.	.	0	.	0	0	0.23	0.604	.	.	0.976	0.625	0.85	1	1	0	0	13887.3	137	4	8.56	2	74	98	50	5	59	26	16	10	0.641	LQER:[LIJVAP]X[KRTPEI]R&LXXR:80-83	RSLA:74-77	1	0	0	SignalP3NN:17,SignalP3HMM:17,SignalP4:17,SignalP5:17,DeepSig:17,SignalP6:17,Phobius:19	1	1
PGRA_006078-T1	0.66	-0.561	2.088	MoCDIP7,UvSCRE1	.	.	.	0	0	0	PF10342	Domain:Kre9_KNH	0	.	0	0	0.011	.	.	0.698	0.708	0.401	0.81	1	1	0	0	29866.9	308	-8	3.861	4	180	245	111	19	177	20	6	14	0.39	.	.	0	0	0	SignalP3NN:19,SignalP3HMM:19,SignalP4:19,SignalP5:19,DeepSig:19,Phobius:19,SignalP6:19	1	1
PGRA_005596-T1	0.658	-1.57	2.466	.	.	.	.	0	0	0	.	.	0	.	0	0.051	0.067	.	.	0.535	0.079	0.362	0.81	1	1	0	0	21174	207	-5	4.46	5	96	132	82	9	113	28	12	16	0.837	LAIR:[LIJVAP]X[KRTPEI]R&LXXR:26-29,KR:[KR]R:103-104,LFGR:LXXR:108-111	KSIS:2-5,HQLA:24-27,KAIA:77-80,KDFD:125-128	0	1	0	SignalP3NN:16,SignalP4:16,SignalP5:16,DeepSig:16,SignalP3HMM:21,Phobius:23,SignalP6:29	1	1
PGRA_005664-T1	0.657	-1.234	2.849	.	.	.	.	0	0	0	.	.	0	.	0	0	0.051	.	.	0.536	0.51	0.207	0.78	1	1	0	0	41299.7	423	7.5	10.103	1	209	340	146	16	223	25	18	7	0.573	LWKR:[LIJVAP]X[KRTPEI]R&LXXR:27-30,KR:[KR]R:29-30,KR:[KR]R:70-71,VSTR:[LIJVAP]X[KRTPEI]R:90-93,IEIR:[LIJVAP]X[KRTPEI]R:104-107	KNLW:25-28,KRLS:29-32	0	0	0	SignalP3NN:20,SignalP3HMM:20,SignalP4:20,SignalP5:20,DeepSig:20,Phobius:20,SignalP6:20	1	1
PGRA_001987-T1	0.657	0.803	3.238	.	.	.	.	0	0	0	.	.	0	.	0	0	0.057	0.697	.	.	0.158	0.243	0.24	1	1	0	0	53875.1	515	22.5	9.406	0	199	284	103	52	238	166	104	62	0.506	LDRR:[LIJVAP]X[KRTPEI]R&LXXR:97-100,RR:[KR]R:99-100,LQQR:LXXR:187-190,RR:[KR]R:197-198,KR:[KR]R:256-257,LARR:[LIJVAP]X[KRTPEI]R&LXXR:393-396,RR:[KR]R:395-396,AKPR:[LIJVAP]X[KRTPEI]R:477-480,RR:[KR]R:482-483,LMGR:LXXR:512-515	HLMQ:89-92,RHFP:319-322,KLFP:374-377,KGMF:439-442	1	0	0	SignalP3NN:18,SignalP3HMM:18,SignalP4:18,SignalP5:18,DeepSig:18,Phobius:18,SignalP6:18	1	1
PGRA_001585-T1	0.656	0.251	3.251	VmPxE1	.	.	.	0	0	0	.	.	0	.	0	0.001	0.012	.	.	0.85	0.822	0.231	0.67	1	1	0	0	23985.3	240	1.5	7.278	1	115	166	101	8	142	27	15	12	0.357	LEFR:LXXR:21-24,VQRR:[LIJVAP]X[KRTPEI]R:39-42,RR:[KR]R:41-42,KR:[KR]R:53-54	KFWA:2-5,HHLL:6-9,KRIP:53-56,KTMT:76-79	0	0	0	SignalP3NN:20,SignalP3HMM:20,SignalP4:20,SignalP5:20,DeepSig:20,Phobius:20,SignalP6:20	1	1
PGRA_002407-T1	0.655	-0.519	2.157	.	.	.	.	0	0	0	.	.	0	.	0	0	0.024	.	0.575	.	0.087	0.527	0.84	1	1	0	0	23770.2	221	-14.5	3.721	4	97	142	60	33	125	28	7	21	0.96	LDGR:LXXR:74-77	KSFN:142-145	0	0	0	SignalP3NN:21,SignalP3HMM:21,SignalP4:21,SignalP5:21,Phobius:21,SignalP6:21	1	1
PGRA_005410-T1	0.651	0.25	3.268	.	PsGH7a,Cel2	reduced_virulence,unaffected_pathogenicity	PHI:10659,PHI:566	0	1	0	PF00840	Domain:Glyco_hydro_7	0	GH7	0	0	0.03	.	0.725	.	0.347	0.193	0.84	1	1	0	0	47534.9	452	-33.5	3.788	20	210	311	110	48	244	74	21	53	0.787	KR:[KR]R:322-323	RLFL:124-127,KEFT:142-145,RDLK:195-198,KVFT:303-306,KRFY:322-325	0	0	0	SignalP3NN:18,SignalP3HMM:18,SignalP4:18,SignalP5:18,DeepSig:18,Phobius:18,SignalP6:18	1	1
PGRA_004062-T1	0.649	4.68	2.558	.	.	.	.	0	0	0	.	.	0	.	0	0.998	0.745	0.662	.	.	0.842	0.475	0.23	1	1	0	0	13526.5	125	5.5	9.809	2	39	70	30	11	70	35	21	14	0.579	LHPR:[LIJVAP]X[KRTPEI]R&LXXR:6-9,PAPR:[LIJVAP]X[KRTPEI]R:37-40,KR:[KR]R:56-57,RR:[KR]R:58-59,RR:[KR]R:60-61,KR:[KR]R:93-94	HALP:32-35	1	0	0	SignalP3NN:33,SignalP3HMM:33,SignalP4:33,SignalP5:33,Phobius:44,SignalP6:44	1	1
PGRA_001420-T1	0.645	-4.822	-1.298	.	.	.	.	0	0	0	PF13344,PF13242	Domain:Hydrolase_6,Domain:Hydrolase_like	0	.	0	0.029	0.311	.	.	0.812	0.114	0.323	0.32	0	0	0	0	33371.9	309	-5.5	5.014	4	101	177	101	32	180	73	35	38	0.831	LRSR:LXXR:52-55,KR:[KR]R:57-58,PAPR:[LIJVAP]X[KRTPEI]R:107-110,ALRR:[LIJVAP]X[KRTPEI]R:139-142,RR:[KR]R:141-142	KYLS:8-11,HIFD:40-43,KKFA:75-78,KGIS:80-83,RILQ:102-105,KVFV:112-115,RDIT:142-145,KFLA:190-193,HSFF:204-207	1	0	1	.	0	0
PGRA_007248-T1	0.643	-2.55	2.385	.	.	.	.	0	0	0	.	.	0	.	0	0	0.009	.	.	0.823	0.884	0.587	0.79	1	1	0	0	62542.1	568	-23.5	4.324	3	186	321	169	80	332	96	39	57	1.07	LLRR:[LIJVAP]X[KRTPEI]R&LXXR:87-90,RR:[KR]R:89-90,LVRR:[LIJVAP]X[KRTPEI]R&LXXR:402-405,RR:[KR]R:404-405,KR:[KR]R:500-501	KIIT:101-104,RGFI:149-152,HLLP:165-168,RKLN:218-221,KYIP:267-270,HMIA:282-285,RNIA:300-303,RTYG:308-311,HTYT:389-392,RNIT:405-408	0	0	0	SignalP3NN:25,SignalP3HMM:25,SignalP4:25,SignalP5:25,DeepSig:25,Phobius:25,SignalP6:25	1	1
PGRA_004498-T1	0.641	1.58	2.765	.	.	.	.	0	0	0	.	.	0	.	0	0.018	0.273	0.829	.	.	0.59	0.4	0.49	1	1	0	0	37139.4	355	4	9.331	1	141	215	73	19	168	94	49	45	0.887	ADER:[LIJVAP]X[KRTPEI]R:33-36,PTIR:[LIJVAP]X[KRTPEI]R:173-176	KFLA:2-5,RSII:36-39,KTFQ:166-169,KVYS:273-276	0	0	0	SignalP3NN:20,SignalP3HMM:20,SignalP4:20,SignalP5:20,DeepSig:20,Phobius:20,SignalP6:20	1	1
PGRA_006341-T1	0.641	-2.818	2.592	.	.	.	.	0	0	0	PF04113	Family:Gpi16	0	.	0	0	0.012	.	.	0.96	0.149	0.239	0.02	1	1	0	0	52297.9	468	-8.5	5.544	10	135	245	126	54	245	122	61	61	0.883	LHLR:LXXR:78-81,RR:[KR]R:251-252,PIPR:[LIJVAP]X[KRTPEI]R:257-260,LQAR:LXXR:425-428,PKER:[LIJVAP]X[KRTPEI]R:433-436	HQLN:3-6,KPLP:32-35,HNFR:57-60,RSLG:64-67,KELH:76-79,RKWL:123-126,HLLH:171-174,KLLP:192-195,HKLF:209-212,HELK:265-268,KPYH:273-276,KSIQ:300-303,RCYK:343-346,RSLM:381-384,RIYL:419-422,HTLQ:423-426	0	0	0	SignalP3NN:22,SignalP3HMM:22,SignalP4:22,SignalP5:22,DeepSig:22,Phobius:22,SignalP6:22	1	1
PGRA_008156-T1	0.641	-3.239	1.071	.	.	.	.	0	0	0	.	.	0	.	0	0	0.012	.	.	0.512	0.052	0.337	0.85	1	1	0	0	29595.4	291	0	6.48	4	152	199	66	33	156	37	20	17	0.612	LFKR:[LIJVAP]X[KRTPEI]R&LXXR:53-56,KR:[KR]R:55-56	KGLG:101-104,HPWT:177-180	0	0	1	SignalP3NN:19,SignalP3HMM:19,SignalP4:19,SignalP5:19,DeepSig:19,Phobius:19,SignalP6:19	1	1
PGRA_003770-T1	0.639	-1.874	-0.184	.	.	.	.	0	0	0	.	.	0	.	0	0.013	0.198	.	0.673	.	0.352	0.666	0.87	1	1	1	0	21800	214	-9.5	4.18	3	95	151	71	23	122	24	9	15	0.763	.	HGLL:7-10,HFLP:49-52	0	0	0	SignalP3NN:21,SignalP3HMM:21,SignalP4:21,SignalP5:21,DeepSig:21,Phobius:21,SignalP6:21	1	1
PGRA_002278-T1	0.637	-1.95	2.251	.	.	.	.	0	0	0	.	.	0	.	0	0	0.028	.	.	0.57	0.917	0.238	0.76	1	1	0	0	37787.3	363	-15	4.225	2	144	235	120	31	213	62	24	38	0.729	LAVR:LXXR:49-52,VQIR:[LIJVAP]X[KRTPEI]R:219-222,RR:[KR]R:317-318	RTLA:7-10,RSLY:35-38,KILG:86-89,KKLL:171-174	0	0	0	Phobius:19,SignalP3NN:21,SignalP3HMM:21,SignalP4:21,SignalP5:21,DeepSig:21,SignalP6:21	1	1
PGRA_000822-T1	0.637	-1.349	2.858	.	.	.	.	0	0	0	PF01828	Family:Peptidase_A4	0	.	0	0	0.03	.	.	0.506	0.038	0.38	0.77	1	1	0	0	28074.8	270	-12	4.309	0	127	181	84	31	147	48	19	29	0.704	KR:[KR]R:24-25	KVLT:253-256	0	0	1	SignalP3NN:18,SignalP3HMM:18,SignalP4:18,SignalP5:18,Phobius:18,SignalP6:18	1	1
PGRA_006356-T1	0.637	-0.515	2.803	CfTom1	.	.	.	0	0	0	PF07745	Domain:Glyco_hydro_53	0	GH53,GH5	0	0	0.009	.	.	0.907	0.021	0.34	0.74	1	1	0	0	37540.7	352	-25.5	3.772	2	144	214	114	44	205	52	14	38	0.845	LAKR:[LIJVAP]X[KRTPEI]R&LXXR:83-86,KR:[KR]R:85-86	RVWV:65-68,KIMI:194-197,KDIV:259-262	0	0	0	SignalP3NN:18,SignalP3HMM:18,SignalP4:18,SignalP5:18,DeepSig:18,Phobius:18,SignalP6:18	1	1
PGRA_004752-T1	0.637	-2.22	2.651	.	.	.	.	0	0	0	.	.	0	.	0	0	0.009	.	.	0.786	0.743	0.507	0.76	1	1	0	0	33845.3	320	-20	4.038	4	131	208	107	40	184	55	19	36	0.767	KR:[KR]R:197-198	KKIL:4-7,RTYV:131-134,HYYY:167-170,KILS:236-239,HHMV:296-299	0	0	0	SignalP3NN:20,SignalP3HMM:20,SignalP4:20,SignalP5:20,Phobius:20	1	1
PGRA_004453-T1	0.636	-1.427	2.626	.	.	.	.	0	0	0	PF18271	Domain:GH131_N	0	GH131	0	0.001	0.143	.	.	0.67	0.031	0.539	0.69	1	1	0	0	31575.2	291	-12.5	4.237	3	98	171	83	33	160	51	20	31	1.062	LDGR:LXXR:37-40,RR:[KR]R:109-110	KPLE:90-93,KTLH:130-133,RPLN:142-145,HEYL:148-151,KVFN:184-187	0	0	0	SignalP3NN:18,SignalP3HMM:18,SignalP4:18,SignalP5:18,DeepSig:18,Phobius:18,SignalP6:24	1	1
PGRA_006800-T1	0.634	0.103	2.647	.	.	.	.	0	0	0	.	.	0	.	0	0.942	0.267	.	.	0.765	0.96	0.454	0.49	1	1	0	0	11579.1	111	-3	4.495	0	33	72	32	7	71	23	10	13	0.463	KR:[KR]R:26-27,RR:[KR]R:32-33,IQRR:[LIJVAP]X[KRTPEI]R:50-53,RR:[KR]R:52-53,KR:[KR]R:72-73,VGKR:[LIJVAP]X[KRTPEI]R:90-93,KR:[KR]R:92-93	RGYD:27-30,RRIG:52-55,KRIG:72-75,KRLG:92-95	0	0	0	SignalP3NN:16,SignalP3HMM:16,SignalP4:16,SignalP5:16,SignalP6:17,Phobius:22	1	1
PGRA_000851-T1	0.631	0.384	2.759	.	.	.	.	0	0	0	.	.	0	.	0	0.89	0.259	.	.	0.587	0.035	0.574	0.11	1	1	0	0	28818.8	271	-5.5	4.804	0	86	149	97	8	148	67	31	36	0.547	KR:[KR]R:32-33,LLYR:LXXR:46-49,KR:[KR]R:62-63,KR:[KR]R:80-81,LLYR:LXXR:94-97,KR:[KR]R:119-120,KR:[KR]R:131-132,LLYR:LXXR:145-148,KR:[KR]R:170-171,KR:[KR]R:182-183,LLYR:LXXR:196-199,KR:[KR]R:221-222,KR:[KR]R:233-234,LLYR:LXXR:247-250	RQLL:33-36,RSIE:75-78,RQLL:81-84,RSIE:126-129,RQLL:132-135,RQLL:183-186,RSIE:228-231,RQLL:234-237	0	0	0	SignalP3NN:17,SignalP3HMM:17,SignalP4:17,SignalP5:17,DeepSig:17,Phobius:17,SignalP6:17	1	1
PGRA_004905-T1	0.63	-0.554	3.163	.	.	.	.	0	0	0	PF13472	Domain:Lipase_GDSL_2	0	.	0	0	0.159	.	.	0.586	0.265	0.547	0.77	1	1	0	0	47953.7	445	-4	5.2	0	154	266	136	42	245	76	37	39	0.953	PTIR:[LIJVAP]X[KRTPEI]R:101-104,LGTR:[LIJVAP]X[KRTPEI]R&LXXR:240-243,VLRR:[LIJVAP]X[KRTPEI]R:270-273,RR:[KR]R:272-273	RHWV:32-35,KSFG:60-63,RVLQ:64-67,RKFV:74-77,RAIS:160-163,HWYF:225-228,RAIS:243-246,RRLQ:272-275,KNIA:284-287,RVLY:297-300,RDIL:313-316,RLIS:349-352,RGIP:364-367,KWIR:397-400,RVIR:413-416	0	1	0	SignalP3NN:23,SignalP3HMM:23,SignalP4:23,SignalP5:23,DeepSig:23,Phobius:23,SignalP6:23	1	1
PGRA_007529-T1	0.625	1.154	2.641	.	Bcpme2,BCPME2,Bcpme1,BCPME1,Pmt	increased_virulence_(hypervirulence),unaffected_pathogenicity,reduced_virulence	PHI:9527,PHI:1029,PHI:540,PHI:9526,PHI:278,PHI:1028,PHI:6840	1	1	0	PF01095	Repeat:Pectinesterase	0	CE8	0	0	0.068	.	0.543	.	0.008	0.555	0.76	1	1	0	0	34661.8	327	-27	3.556	5	148	210	96	43	185	45	9	36	0.872	.	RSLL:2-5,KMYN:120-123,RPWS:242-245	0	0	0	SignalP3NN:16,SignalP3HMM:16,SignalP4:16,SignalP5:16,DeepSig:16,Phobius:16,SignalP6:16	1	1
PGRA_007055-T1	0.62	-0.692	1.821	.	.	.	.	0	0	0	.	.	0	.	0	0	0.033	.	0.523	.	0.803	0.41	0.6	1	1	0	0	20326.6	194	-20.5	3.419	2	73	121	64	24	126	30	5	25	0.569	.	RELY:96-99,RLLD:171-174	0	0	0	SignalP3NN:18,SignalP3HMM:18,SignalP4:18,SignalP5:18,DeepSig:18,Phobius:18,SignalP6:18	1	1
PGRA_007445-T1	0.61	4.751	3.214	MoHrip2,PgShr9,UvHrip1	.	.	.	0	0	0	.	.	0	.	0	0.125	0.396	.	0.769	.	0.737	0.585	0.71	1	1	0	0	21334.7	198	-6	4.412	2	76	125	54	21	103	36	15	21	1.093	LFPR:[LIJVAP]X[KRTPEI]R&LXXR:168-171	KNIA:4-7,RTIV:31-34	0	0	0	SignalP3NN:17,SignalP3HMM:17,SignalP4:17,SignalP5:17,DeepSig:17,Phobius:17,SignalP6:17	1	1
PGRA_002022-T1	0.61	-0.225	2.324	.	.	.	.	0	0	0	.	.	0	.	0	0	0.047	.	0.619	.	0.03	0.449	0.74	1	1	0	0	22138.3	207	-21.5	3.283	4	77	139	66	27	122	29	4	25	0.957	.	KNFT:150-153,RVFV:204-207	0	0	0	SignalP3NN:18,SignalP3HMM:18,SignalP4:18,SignalP5:18,Phobius:18,SignalP6:18	1	1
PGRA_005088-T1	0.601	-2.611	2.73	.	.	.	.	0	0	0	PF00150	Domain:Cellulase	0	GH5_11,GH5_16,GH5_24,GH5,GH5_1,GH5_51,GH5_20,GH5_46	0	0	0.009	.	.	0.916	0.018	0.513	0.78	1	1	0	0	46833.1	420	-26	4.005	6	137	245	124	63	240	68	23	45	1.037	.	RWIL:32-35,RFFN:188-191,HVWE:285-288,HAYS:290-293	0	0	0	SignalP3NN:20,SignalP3HMM:20,SignalP4:20,SignalP5:20,DeepSig:20,Phobius:20,SignalP6:20	1	1
PGRA_008457-T1	0.601	-2.073	3.123	.	.	.	.	0	0	0	PF06964	Domain:Alpha-L-AF_C	0	GH51	0	0	0.009	.	.	0.923	0.832	0.344	0.78	1	1	0	0	68803.6	643	-54.5	3.594	2	250	404	200	84	373	95	21	74	0.849	LAAR:LXXR:12-15,LKDR:LXXR:262-265	RAFQ:60-63,KHFR:234-237,KYIE:354-357,HQYT:411-414,RVWG:485-488	0	0	0	SignalP3NN:19,SignalP3HMM:19,SignalP4:19,DeepSig:19,Phobius:19	1	1
PGRA_002223-T1	0.594	-0.793	2.999	.	.	.	.	0	0	0	.	.	0	.	0	0.002	0.137	.	.	0.569	0.215	0.429	0.9	1	1	0	0	28079.3	272	-11	4.237	6	119	186	95	27	163	41	16	25	0.775	LKER:[LIJVAP]X[KRTPEI]R&LXXR:65-68,LHKR:[LIJVAP]X[KRTPEI]R&LXXR:71-74,KR:[KR]R:73-74	KRID:73-76,KVWN:85-88,RFFS:267-270	0	0	0	SignalP3NN:19,SignalP3HMM:19,SignalP4:19,SignalP5:19,DeepSig:19,Phobius:19,SignalP6:19	1	1
PGRA_003035-T1	0.592	4.092	3.203	.	.	.	.	0	0	0	PF01083	Domain:Cutinase	1	CE5	0	0.232	0.288	.	0.544	.	0.226	0.424	0.66	1	1	0	0	21845.7	216	3.5	7.751	4	95	139	74	16	130	28	17	11	0.58	VDIR:[LIJVAP]X[KRTPEI]R:24-27	KKLW:6-9,KVIM:127-130,KVIC:179-182,RILK:194-197	0	0	0	SignalP3NN:21,SignalP3HMM:21,SignalP4:21,SignalP5:21,DeepSig:21,Phobius:21,SignalP6:21	1	1
PGRA_005977-T1	0.592	-1.257	2.963	.	.	.	.	0	0	0	PF04616	Family:Glyco_hydro_43	0	GH43_30,GH43,GH43_3,GH43_34,GH43_31,GH43_8,GH43_32,GH43_33,GH43_29,GH43_4,GH43_19,GH43_26,GH43_6,GH43_17,GH43_10,GH43_5,GH43_9,GH43_35,GH43_24,GH43_11,GH43_12,GH43_16,GH43_37,GH43_23	0	0	0.096	.	.	0.718	0.972	0.323	0.77	1	1	0	0	36316.7	337	-11.5	4.557	6	120	206	86	41	194	61	27	34	0.917	KR:[KR]R:34-35,KR:[KR]R:108-109,KR:[KR]R:178-179,PYTR:[LIJVAP]X[KRTPEI]R:279-282	KDFP:43-46,KWYS:57-60,KRMP:108-111,HSII:141-144,KRYL:178-181,KSIT:274-277,RCLH:319-322	0	0	0	SignalP5:21,SignalP3NN:22,SignalP3HMM:22,SignalP4:22,DeepSig:22,SignalP6:22,Phobius:24	1	1
PGRA_000509-T1	0.58	-1.996	3.273	.	.	.	.	0	0	0	PF07971,PF17678	Repeat:Glyco_hydro_92,Domain:Glyco_hydro_92N	0	GH92	0	0	0.029	.	.	0.928	0.027	0.328	0.82	1	1	0	0	88904.1	807	-31	4.356	10	287	462	186	119	426	141	58	83	1.232	KR:[KR]R:636-637,ATIR:[LIJVAP]X[KRTPEI]R:703-706,VARR:[LIJVAP]X[KRTPEI]R:777-780,RR:[KR]R:779-780	HPII:136-139,KNFT:209-212,RSIN:215-218,RTMI:303-306,RSLI:355-358,KGYT:376-379,KGLA:395-398,REFQ:404-407,KALD:451-454,KGFG:464-467,RSIS:471-474,RTLE:475-478,KYIE:501-504,KFLN:536-539,HFYI:639-642,HPIT:696-699,KNWL:731-734,HSFF:736-739,KELV:743-746	0	0	0	SignalP3NN:21,SignalP4:21,SignalP5:21,DeepSig:21,Phobius:21,SignalP6:21	1	0
PGRA_003056-T1	0.577	3.647	2.64	.	.	.	.	0	0	0	PF08520	Family:DUF1748	0	.	0	0.838	0.575	.	0.529	.	0.65	0.517	0.5	1	1	0	0	13228	125	2.5	9.536	0	52	69	35	18	76	21	12	9	0.861	RR:[KR]R:24-25,LFDR:LXXR:56-59	KFFS:44-47,KYFK:68-71	0	0	1	SignalP3NN:21,SignalP4:21,SignalP5:21,DeepSig:21,Phobius:26,SignalP3HMM:28	1	1
PGRA_002981-T1	0.575	-1.016	3.2	.	.	.	.	0	0	0	PF01095	Repeat:Pectinesterase	0	CE8	0	0	0.042	.	.	0.536	0.07	0.233	0.79	1	1	0	0	40193.3	391	-29.5	3.762	3	193	269	123	40	208	59	16	43	0.693	.	RVWI:254-257,RPWG:307-310	0	0	0	SignalP3NN:17,SignalP4:17,Phobius:17,SignalP6:17,SignalP3HMM:97	1	1
PGRA_003579-T1	0.573	-0.167	3.147	FoSep1	.	.	.	0	0	0	PF09286	Domain:Pro-kuma_activ	0	.	0	0	0.01	.	.	0.908	0.03	0.289	0.79	1	1	0	0	61410.7	587	-41	3.982	8	247	376	181	61	329	111	37	74	0.68	LLQR:LXXR:3-6,ASIR:[LIJVAP]X[KRTPEI]R:66-69,RR:[KR]R:138-139,LGAR:LXXR:374-377	RGWV:51-54,HELY:94-97,KAID:104-107,RLLN:153-156,RTLE:173-176,RSYK:199-202,RPFD:209-212,KTFL:269-272,RAII:314-317,KEFA:403-406,RAYP:474-477	0	0	0	SignalP3NN:19,SignalP3HMM:19,SignalP4:19,DeepSig:19,Phobius:19,SignalP6:19,SignalP5:24	1	1
PGRA_005444-T1	0.572	-1.724	2.851	.	.	.	.	0	0	0	PF03022	Repeat:MRJP	0	.	0	0	0.011	.	.	0.682	0.874	0.289	0.76	1	1	0	0	38332.9	361	-19	4.006	1	131	226	124	36	213	58	20	38	0.826	LSQR:LXXR:44-47	KIIP:2-5,RKFL:41-44,RQFV:88-91,RYWA:103-106,KIYY:132-135,RVLS:181-184,HTLV:199-202,KKLW:322-325	0	0	0	SignalP3NN:16,SignalP4:16,SignalP5:16,DeepSig:24,Phobius:24,SignalP3HMM:26	1	1
PGRA_004919-T1	0.571	-3.684	0.812	.	.	.	.	0	0	0	.	.	0	.	0	0	0.012	.	.	0.623	0.505	0.331	0.87	1	1	0	0	35110.3	351	-1.5	5.105	2	190	263	105	21	188	25	12	13	0.444	LQAR:LXXR:20-23,PTTR:[LIJVAP]X[KRTPEI]R:305-308	KSFL:2-5,KVWT:90-93,KTYV:144-147,KTLV:153-156,KTLS:191-194	0	0	0	SignalP3NN:17,SignalP3HMM:17,SignalP4:17,SignalP5:17,DeepSig:17,Phobius:17,SignalP6:17	1	1
PGRA_000641-T1	0.569	-1.587	3.144	.	.	.	.	0	0	0	.	.	0	.	0	0	0.011	.	.	0.748	0.919	0.688	0.11	1	1	0	0	69284.6	679	-13.5	5.25	1	273	416	246	39	375	182	89	93	0.469	LDKR:[LIJVAP]X[KRTPEI]R&LXXR:46-49,KR:[KR]R:48-49,KR:[KR]R:104-105,KR:[KR]R:176-177,KR:[KR]R:253-254,KR:[KR]R:291-292,KR:[KR]R:329-330,KR:[KR]R:375-376,KR:[KR]R:421-422,KR:[KR]R:467-468,KR:[KR]R:569-570,LAAR:LXXR:578-581,KR:[KR]R:607-608,LKER:[LIJVAP]X[KRTPEI]R&LXXR:639-642,ALPR:[LIJVAP]X[KRTPEI]R:649-652,LPRR:LXXR:650-653,RR:[KR]R:652-653	KAIG:69-72,KSLA:95-98,RGLG:114-117,RSLA:126-129,KSLA:167-170,RSLS:186-189,KSLA:244-247,RGIG:263-266,KVLP:275-278,RGIG:301-304,RSLL:342-345,KALG:350-353,RGIG:385-388,KALA:396-399,RGIG:431-434,KALA:442-445,KSLI:480-483,RTFD:506-509,HGIE:590-593,HGIE:626-629,HDIE:659-662,KVLG:670-673	0	0	0	SignalP3NN:22,SignalP4:22,SignalP5:22,DeepSig:22,Phobius:22,SignalP6:22	1	0
PGRA_001589-T1	0.569	1.245	3.249	CfTom1	.	.	.	0	0	0	PF16862	Domain:Glyco_hydro_79C	0	GH79	0	0	0.049	.	.	0.53	0.879	0.213	0.84	1	1	0	0	59398.9	552	-11	4.757	3	203	338	162	73	313	78	36	42	1.015	PYIR:[LIJVAP]X[KRTPEI]R:76-79,KR:[KR]R:209-210,KR:[KR]R:346-347	KPYI:75-78,HGFN:134-137,KALS:160-163,RQIK:206-209,RSLQ:210-213,HNYI:261-264,RAMV:422-425,HTYN:429-432,RLYT:452-455	0	0	0	SignalP3NN:17,SignalP3HMM:17,SignalP4:17,SignalP5:17,Phobius:17,SignalP6:17	1	1
PGRA_000984-T1	0.567	-1.819	3.27	.	.	.	.	0	0	0	PF12296	Family:HsbA	0	.	0	0	0.028	.	.	0.922	0.883	0.186	0.74	1	1	0	0	32501.1	326	-1.5	5.242	3	156	222	138	8	192	39	19	20	0.37	KR:[KR]R:23-24,LMPR:[LIJVAP]X[KRTPEI]R&LXXR:317-320	KVYL:2-5,RDLQ:24-27,KSLD:38-41,KAIT:170-173,RCWV:262-265,RMLL:274-277,KVLV:310-313	0	1	0	SignalP3NN:17,SignalP3HMM:17,SignalP4:17,SignalP5:17,DeepSig:17,Phobius:17,SignalP6:24	1	1
PGRA_001334-T1	0.566	0.101	2.412	.	.	.	.	0	0	0	.	.	0	.	0	0	0.077	0.752	.	.	0.143	0.348	0.1	1	1	0	0	23944.9	209	-22	4.397	0	51	95	42	32	88	80	33	47	1.206	RR:[KR]R:90-91,LKQR:LXXR:191-194,RR:[KR]R:194-195,RR:[KR]R:206-207	KPMV:27-30,KHMA:39-42,HDFN:59-62,RTYG:74-77,HHWE:151-154,RRIV:194-197	1	0	0	SignalP3NN:17,SignalP4:17,Phobius:17,SignalP3HMM:19,SignalP5:19,DeepSig:19,SignalP6:19	1	1
PGRA_003481-T1	0.566	1.495	2.834	.	.	.	.	0	0	0	.	.	0	.	0	0.082	0.238	0.701	.	.	0.696	0.417	0.32	1	1	0	0	9194.37	81	-9	3.767	1	20	41	26	11	50	19	5	14	1.111	.	RFLR:3-6,RYIY:69-72	0	0	0	SignalP3NN:20,SignalP3HMM:20,SignalP4:20,SignalP5:20,DeepSig:20,Phobius:20,SignalP6:20	1	1
PGRA_006683-T1	0.565	-1.369	1.279	MoCDIP2,BghBEC4,MoCDIP11	.	.	.	0	0	0	.	.	0	.	0	0	0.017	.	.	0.698	0.564	0.288	0.88	1	1	0	0	16961.5	175	-4.5	4.131	8	112	134	64	9	94	14	5	9	0.37	.	.	0	0	0	SignalP3NN:19,SignalP3HMM:19,SignalP4:19,SignalP5:19,DeepSig:19,Phobius:19,SignalP6:19	1	1
PGRA_007874-T1	0.56	3.303	2.368	.	PBC1,CUTA	loss_of_pathogenicity,unaffected_pathogenicity	PHI:407,PHI:69	1	0	0	PF01083	Domain:Cutinase	1	CE5	0	0.003	0.315	.	0.795	.	0.297	0.5	0.73	1	1	0	0	25997.7	245	-15.5	3.946	4	96	157	75	32	149	40	13	27	0.809	.	RGIS:4-7,HFFV:36-39,KIIA:147-150,RHIP:158-161,KDYD:224-227	0	0	0	SignalP3NN:23,SignalP3HMM:23,SignalP4:23,SignalP5:23,DeepSig:23,Phobius:23,SignalP6:23	1	1
PGRA_005827-T1	0.555	-0.464	2.421	.	.	.	.	0	0	0	PF13640	Domain:2OG-FeII_Oxy_3	0	.	0	0.01	0.377	.	.	0.716	0.549	0.292	0.15	1	1	0	0	32740.4	293	-4.5	5.43	3	91	152	73	36	155	81	40	41	0.775	IQRR:[LIJVAP]X[KRTPEI]R:35-38,RR:[KR]R:37-38,PRPR:[LIJVAP]X[KRTPEI]R:39-42,ATER:[LIJVAP]X[KRTPEI]R:113-116,VIPR:[LIJVAP]X[KRTPEI]R:127-130	KKIQ:33-36,HLFS:70-73,HLLQ:92-95,RCIE:135-138,RAFQ:142-145,HHFD:169-172,KPLK:199-202,KPLA:245-248,RGWD:264-267	0	0	0	SignalP4:21,SignalP3NN:22,SignalP3HMM:22,SignalP5:22,DeepSig:22,Phobius:25	1	1
PGRA_000077-T1	0.552	-0.256	2.452	.	.	.	.	0	0	0	.	.	0	.	0	0	0.026	.	0.523	.	0.003	0.407	0.72	1	1	0	0	20951	198	-20.5	3.509	4	84	132	55	26	112	31	6	25	0.778	.	HALA:119-122	0	0	0	SignalP3NN:19,SignalP3HMM:19,SignalP4:19,SignalP5:19,DeepSig:19,Phobius:19,SignalP6:19	1	1
PGRA_005347-T1	0.532	-2.332	2.819	.	.	.	.	0	0	0	.	.	0	GH158	0	0	0.009	.	.	0.839	0.009	0.436	0.79	1	1	0	0	62230.4	573	-33.5	3.972	7	214	355	176	71	329	93	31	62	0.863	AKPR:[LIJVAP]X[KRTPEI]R:69-72,LTPR:[LIJVAP]X[KRTPEI]R&LXXR:136-139,RR:[KR]R:396-397	KAYR:38-41,RLIA:66-69,KSLD:316-319,HPIS:322-325,HRLD:390-393,KAIV:443-446	0	0	0	SignalP3NN:25,SignalP3HMM:25,SignalP4:25,SignalP5:25,DeepSig:25,Phobius:25,SignalP6:25	1	1
PGRA_009730-T1	0.532	0.925	3.308	.	GAS2	reduced_virulence	PHI:257	0	1	0	PF11327	Family:Egh16-like	1	.	0	0.518	0.13	.	.	0.65	0.87	0.509	0.71	1	1	0	0	16251.2	161	1	6.869	1	74	108	55	9	93	27	15	12	0.411	LCSR:LXXR:53-56,VARR:[LIJVAP]X[KRTPEI]R:95-98,RR:[KR]R:97-98	KMIS:68-71,RAIH:88-91	0	0	0	SignalP3NN:19,SignalP3HMM:19,SignalP4:19,SignalP5:19,DeepSig:19,Phobius:19,SignalP6:19	1	1
PGRA_003333-T1	0.529	-0.988	3.311	.	.	.	.	0	0	0	.	.	0	.	0	0.507	0.089	.	.	0.863	0.031	0.383	0.66	1	1	0	0	18413.2	181	1	6.754	1	63	122	53	13	121	28	16	12	0.307	KR:[KR]R:76-77	HAIP:168-171	0	1	0	SignalP3NN:19,SignalP3HMM:19,SignalP4:19,SignalP5:19,DeepSig:19,Phobius:19,SignalP6:19	1	1
PGRA_009038-T1	0.528	-1.487	3.182	.	.	.	.	0	0	0	.	.	0	.	0	0	0.009	.	.	0.646	0.005	0.398	0.76	1	1	0	0	35616	351	-19	3.961	6	178	250	120	33	198	49	16	33	0.582	KR:[KR]R:36-37,KR:[KR]R:152-153	.	0	0	0	SignalP3NN:18,SignalP3HMM:18,SignalP4:18,SignalP5:18,DeepSig:18,Phobius:18,SignalP6:18	1	1
PGRA_003821-T1	0.527	2.918	3.31	MoCDIP4	.	.	.	0	0	0	PF00840,PF00734	Domain:Glyco_hydro_7,Domain:CBM_1	1	GH7,CBM1	0	0	0.042	.	0.61	.	0.965	0.515	0.95	1	1	0	0	51291.1	494	-26	3.914	22	249	342	124	55	274	67	21	46	0.787	RR:[KR]R:298-299	RWIH:56-59,RLYL:125-128,KEFT:143-146,RDLK:196-199,RRYY:298-301	0	0	0	SignalP3NN:17,SignalP3HMM:17,SignalP4:17,SignalP5:17,Phobius:17,SignalP6:17	1	1
PGRA_006148-T1	0.52	-1.059	-2.416	.	.	.	.	0	0	0	.	.	0	.	0	0.903	0.628	0.553	.	.	0.685	0.178	0.35	0	1	0	1	16443.9	152	2	7.402	0	55	85	56	16	89	32	18	14	0.825	RR:[KR]R:45-46,PATR:[LIJVAP]X[KRTPEI]R:93-96	RPLM:30-33,RILP:50-53,KLLE:124-127	0	1	1	SignalP4:15,SignalP3HMM:17,SignalP3NN:18,Phobius:24	1	1
PGRA_002771-T1	0.52	-1.613	2.793	.	.	.	.	0	0	0	.	.	0	.	0	0	0.02	.	.	0.567	0.053	0.44	0.79	1	1	0	0	13759.3	134	-5.5	4.279	1	65	90	45	10	68	20	8	12	0.516	VKPR:[LIJVAP]X[KRTPEI]R:23-26	RVYN:38-41,HTIA:109-112	0	0	0	SignalP3NN:20,SignalP3HMM:20,SignalP4:20,SignalP5:20,DeepSig:20,Phobius:20,SignalP6:26	1	1
PGRA_003812-T1	0.518	-3.162	-1.306	.	.	.	.	0	0	0	PF03446	Domain:NAD_binding_2	0	.	0	0.332	0.404	.	.	0.522	0.986	0.401	0.2	0	0	0	0	32636.5	307	-1	6.302	4	104	167	113	25	181	75	39	36	0.783	LFNR:LXXR:33-36,KR:[KR]R:236-237	KILY:4-7,RGMA:15-18,KNIA:19-22,RPFL:153-156,RAII:162-165,KALQ:174-177,HVLA:197-200,HKFL:211-214,RMLS:228-231,HALR:253-256,RHLA:273-276	0	0	0	.	0	0
PGRA_000971-T1	0.518	-1.991	2.993	.	.	.	.	0	0	0	PF00722	Domain:Glyco_hydro_16	0	GH16_3,GH16,GH16_5,GH16_6,GH16_8,GH16_9,GH16_1,GH16_7,GH16_10	0	0	0.047	.	.	0.895	0.591	0.533	0.65	1	1	0	0	31227.1	289	-27.5	3.699	3	120	176	77	37	161	50	12	38	0.662	VRTR:[LIJVAP]X[KRTPEI]R:115-118	KNIL:6-9,HIWR:203-206	0	0	0	SignalP3NN:23,SignalP3HMM:23,SignalP4:23,SignalP5:23,Phobius:23,SignalP6:23	1	1
PGRA_001615-T1	0.515	1.138	3.304	.	.	.	.	0	0	0	PF12296	Family:HsbA	0	.	0	0.001	0.103	.	0.541	.	0.738	0.604	0.74	1	1	0	0	20894.7	208	4.5	10.246	0	99	140	82	4	107	25	15	10	0.704	KR:[KR]R:24-25,KR:[KR]R:197-198	RDLQ:25-28,KSLS:39-42,KSIG:160-163,RVIG:198-201	0	0	0	SignalP3NN:17,SignalP3HMM:17,SignalP4:17,SignalP5:17,DeepSig:17,Phobius:17,SignalP6:25	1	1
PGRA_000425-T1	0.512	-6.028	-1.297	.	.	.	.	0	0	0	PF00171	Family:Aldedh	0	.	0	0	0.114	.	.	0.903	0.281	0.371	0.18	0	0	0	0	49050.1	459	-3	5.75	6	159	261	151	37	261	106	53	53	0.877	ALTR:[LIJVAP]X[KRTPEI]R:204-207,KR:[KR]R:278-279,VSKR:[LIJVAP]X[KRTPEI]R:317-320,KR:[KR]R:319-320,VSER:[LIJVAP]X[KRTPEI]R:399-402	RILR:52-55,KWYD:56-59,KWFS:95-98,RKIA:134-137,KDMK:196-199,KLLM:210-213,KKLG:221-224,RIFV:265-268,KRLV:278-281,HFFQ:336-339,KVMS:351-354,KTIV:446-449	0	0	0	.	0	0
PGRA_002109-T1	0.512	0.289	2.784	FoSep1	.	.	.	0	0	0	PF00082,PF05922	Domain:Peptidase_S8,Domain:Inhibitor_I9	0	.	0	0	0.051	.	.	0.693	0.416	0.556	0.38	1	1	0	0	57016.3	533	-11.5	5.504	5	195	311	165	66	285	136	68	68	0.924	LRKR:[LIJVAP]X[KRTPEI]R&LXXR:81-84,KR:[KR]R:83-84,KR:[KR]R:286-287	RGFA:2-5,RYII:45-48,HVWL:63-66,HKYS:100-103,HTMK:139-142,KYLY:177-180,KTIP:212-215,KKYG:237-240,KVLR:251-254,KGFK:288-291,KMLD:305-308,RAYF:355-358,KELK:424-427,HELV:505-508,RKFV:513-516,HELA:517-520,REFV:525-528,HEMD:529-532	0	0	0	SignalP3NN:15,SignalP3HMM:15,SignalP4:15,DeepSig:15,SignalP6:15,SignalP5:16,Phobius:22	1	1
PGRA_006401-T1	0.512	-6.524	-1.299	.	.	.	.	0	0	0	PF01156	Domain:IU_nuc_hydro	0	.	0	0	0.017	.	.	0.895	0.135	0.237	0.35	0	0	0	0	45093.4	419	-11	4.951	4	136	240	149	39	245	101	48	53	0.727	PGIR:[LIJVAP]X[KRTPEI]R:32-35,INRR:[LIJVAP]X[KRTPEI]R:333-336,RR:[KR]R:335-336	RLLG:35-38,RPLL:80-83,KGLS:161-164,KELA:213-216,RTML:271-274,KTYK:283-286,RTIA:361-364,RGLD:378-381,KFWK:384-387	0	0	0	.	0	0
PGRA_005059-T1	0.512	-6.693	-1.294	.	.	.	.	0	0	0	PF00890,PF00026	Family:FAD_binding_2,Family:Asp	0	.	0	0	0.01	.	.	0.959	0.24	0.427	0.26	0	0	0	0	113782	1055	-22	5	12	356	605	297	112	586	243	116	127	0.804	LTQR:LXXR:35-38,IGER:[LIJVAP]X[KRTPEI]R:150-153,KR:[KR]R:176-177,AAKR:[LIJVAP]X[KRTPEI]R:191-194,KR:[KR]R:193-194,IAIR:[LIJVAP]X[KRTPEI]R:270-273,RR:[KR]R:524-525,PITR:[LIJVAP]X[KRTPEI]R:554-557,LPSR:LXXR:713-716,LEMR:LXXR:964-967,LVAR:LXXR:972-975	RILL:43-46,KDFL:99-102,RDLG:115-118,KWLA:130-133,KFWG:155-158,KGLV:169-172,KRIL:193-196,KALI:228-231,HGWD:250-253,RDLS:273-276,RFFD:325-328,RNYT:334-337,KAIL:343-346,KVLH:440-443,HILK:570-573,HFLQ:642-645,HFLS:718-721,KPLF:805-808	1	0	0	.	0	0
PGRA_005840-T1	0.509	-0.829	3.288	.	.	.	.	0	0	0	.	.	0	.	0	0	0.081	.	.	0.569	0.003	0.615	0.76	1	1	0	0	33467.8	320	4	7.152	12	142	205	82	30	183	43	26	17	0.437	LQPR:[LIJVAP]X[KRTPEI]R&LXXR:23-26,RR:[KR]R:258-259,LQDR:LXXR:278-281	HQIL:261-264	1	0	0	SignalP3NN:18,SignalP3HMM:18,SignalP4:18,SignalP5:18,DeepSig:18,Phobius:18,SignalP6:18	1	1
PGRA_003262-T1	0.507	1.401	1.803	.	.	.	.	0	0	0	PF01083	Domain:Cutinase	1	CE5	0	0.008	0.082	.	0.557	.	0.008	0.458	0.62	1	1	0	0	23303.9	225	-19	3.844	4	86	143	83	19	136	41	12	29	0.593	LEER:[LIJVAP]X[KRTPEI]R&LXXR:26-29,LARR:[LIJVAP]X[KRTPEI]R&LXXR:31-34,RR:[KR]R:33-34	KFLV:2-5,RSLA:29-32,RNYT:34-37,HVIC:183-186,HPLD:187-190,KELG:219-222	0	0	0	SignalP3NN:19,SignalP3HMM:19,SignalP4:19,SignalP5:19,DeepSig:19,Phobius:19,SignalP6:19	1	1
PGRA_006608-T1	0.506	-1.632	3.263	.	Eng1	reduced_virulence	PHI:6265	0	1	0	PF00722	Domain:Glyco_hydro_16	0	GH16_1,GH16,GH16_3	0	0	0.025	.	.	0.637	0.86	0.525	0.78	1	1	0	0	37582.2	357	-15	4.209	8	169	233	92	41	189	57	22	35	0.773	ASTR:[LIJVAP]X[KRTPEI]R:93-96,RR:[KR]R:334-335,RR:[KR]R:349-350,RR:[KR]R:355-356	KSYT:101-104,HMLL:105-108,KVLD:172-175,HNII:270-273,RSLS:335-338	0	0	0	SignalP3NN:25,SignalP3HMM:25,SignalP4:25,SignalP5:25,DeepSig:25,Phobius:25,SignalP6:25	1	1
PGRA_002267-T1	0.504	0.4	3.035	.	.	.	.	0	0	0	PF00657	Family:Lipase_GDSL	0	CE16	0	0	0.012	.	0.547	.	0.655	0.482	0.64	1	1	0	0	38103.1	344	-22	3.932	5	112	200	100	50	190	53	17	36	1.385	.	RAFQ:2-5,HAYT:46-49,RIWT:65-68,RNFI:178-181,HYWL:206-209,REYV:226-229,HDLL:261-264,RIIA:317-320	0	0	0	SignalP3NN:19,SignalP3HMM:19,SignalP4:19,SignalP5:19,DeepSig:19,Phobius:19,SignalP6:19	1	1
PGRA_000222-T1	0.504	-0.147	2.877	MoCDIP10	.	.	.	0	0	0	PF13668	Domain:Ferritin_2	0	.	0	0	0.03	.	.	0.897	0.84	0.456	0.45	1	1	0	0	38025.5	359	-21	3.962	2	133	216	123	34	204	56	18	38	0.793	KR:[KR]R:24-25,LTTR:[LIJVAP]X[KRTPEI]R&LXXR:330-333	RNIL:4-7,RAYS:25-28,KTIK:114-117,HALN:123-126,RSLL:203-206,KPFL:213-216	0	0	0	SignalP3NN:19,SignalP3HMM:19,SignalP4:19,SignalP5:19,DeepSig:19,Phobius:19,SignalP6:25	1	1
PGRA_003577-T1	0.504	-2.325	2.694	.	.	.	.	0	0	0	PF18271	Domain:GH131_N	0	GH131	0	0	0.017	.	.	0.807	0.066	0.447	0.69	1	1	0	0	29914.1	274	-15	4.189	3	106	159	68	39	149	48	18	30	0.845	LNPR:[LIJVAP]X[KRTPEI]R&LXXR:4-7,RR:[KR]R:100-101	HQIC:137-140,KEID:195-198	0	0	0	SignalP3NN:22,SignalP3HMM:22,SignalP4:22,SignalP5:22,DeepSig:22,Phobius:22,SignalP6:22	1	1
PGRA_003893-T1	0.504	-0.572	2.217	.	.	.	.	0	0	0	PF04616	Family:Glyco_hydro_43	0	GH43_6,GH43_5,GH43_3,GH43,GH43_4,GH43_30,GH43_34,GH43_7,GH43_29,GH43_8,GH43_19,GH43_32,GH43_9,GH43_11,GH43_2,GH43_26,GH43_22,GH43_31,GH43_33,GH117	0	0	0.009	.	0.524	.	0.019	0.367	0.56	1	1	0	0	35927.4	330	-32.5	3.558	4	121	197	95	54	208	53	11	42	0.851	LIQR:LXXR:43-46,LYYR:LXXR:298-301	.	0	0	0	SignalP3HMM:21,SignalP4:22,SignalP5:22,SignalP3NN:25,DeepSig:25,Phobius:25,SignalP6:25	1	1
PGRA_006975-T1	0.503	2.488	3.149	FGL1,RsAGLIP1	.	.	.	0	0	0	PF01764	Family:Lipase_3	1	.	0	0	0.392	.	.	0.627	0.233	0.526	0.16	1	1	0	0	45916.4	414	-3	6.083	12	138	229	107	55	221	101	52	49	0.926	VPIR:[LIJVAP]X[KRTPEI]R:104-107,LAKR:[LIJVAP]X[KRTPEI]R&LXXR:219-222,KR:[KR]R:221-222,LVYR:LXXR:347-350	KWLD:29-32,KKLK:38-41,KNLT:50-53,REWE:64-67,RDMS:107-110,KSFI:202-205,HGFE:352-355	0	0	0	SignalP3NN:17,SignalP3HMM:17,SignalP4:17,SignalP5:17,DeepSig:17,SignalP6:17,Phobius:19	1	1
PGRA_007279-T1	0.502	-1.801	3.269	.	.	.	.	0	0	0	PF07971,PF17678	Repeat:Glyco_hydro_92,Domain:Glyco_hydro_92N	0	GH92	0	0	0.044	.	.	0.882	0.071	0.239	0.84	1	1	0	0	86711.6	795	-43.5	4.075	7	284	481	206	113	454	132	47	85	0.876	VVPR:[LIJVAP]X[KRTPEI]R:535-538,LYTR:[LIJVAP]X[KRTPEI]R&LXXR:658-661,RR:[KR]R:661-662,RR:[KR]R:793-794	HLLG:18-21,RDII:156-159,HVLS:164-167,RGLG:170-173,RSLI:383-386,RNWR:516-519,HDID:595-598,RRFA:661-664,KTLQ:722-725	0	0	0	SignalP6:21,SignalP3NN:24,SignalP4:24,SignalP5:24,Phobius:24	1	0
PGRA_006079-T1	0.488	-1.061	3.028	.	FgPR-IL-4,FgPR-IL-3	reduced_virulence,unaffected_pathogenicity	PHI:7651,PHI:7650	0	1	0	PF00188	Domain:CAP	1	.	0	0	0.003	.	.	0.85	0.604	0.539	0.75	1	1	0	0	24898	249	-11.5	4.052	1	144	178	90	21	132	30	10	20	0.4	.	KSLY:195-198	0	1	0	SignalP3NN:22,SignalP3HMM:22,SignalP4:22,SignalP5:22,Phobius:22,SignalP6:22	1	1
PGRA_006980-T1	0.487	-1.991	2.891	.	PcaG	reduced_virulence	PHI:5405	0	1	0	PF00775	Domain:Dioxygenase_C	0	.	0	0	0.046	.	.	0.667	0.778	0.653	0.73	1	1	0	0	37890.7	356	-20	4.282	4	138	220	108	38	190	71	28	43	0.753	LQER:[LIJVAP]X[KRTPEI]R&LXXR:28-31,RR:[KR]R:31-32,LKAR:LXXR:50-53,LEAR:LXXR:55-58,IARR:[LIJVAP]X[KRTPEI]R:60-63,RR:[KR]R:62-63,KR:[KR]R:73-74,LTKR:[LIJVAP]X[KRTPEI]R&LXXR:76-79,KR:[KR]R:78-79	HSLA:22-25,RDYL:32-35,RGLE:53-56,RNIA:58-61,RGLT:74-77,RSLS:79-82,RGIQ:198-201,HILV:227-230	0	0	1	SignalP6:14,SignalP3NN:18,SignalP4:18,SignalP5:18,DeepSig:18,SignalP3HMM:25,Phobius:25	1	1
PGRA_006923-T1	0.486	-1.546	2.512	.	.	.	.	0	0	0	PF01814	Domain:Hemerythrin	0	.	0	0.006	0.233	.	.	0.854	0.029	0.466	0.49	1	1	0	0	32599.9	294	-6	5.487	1	96	156	80	49	161	66	33	33	1.047	RR:[KR]R:286-287	KPWA:38-41,RGFN:77-80,KTIA:188-191,KSWG:215-218,RELY:287-290	0	1	0	SignalP3NN:22,SignalP3HMM:22,SignalP4:22,DeepSig:22,SignalP5:30,Phobius:30,SignalP6:30	1	1
PGRA_002150-T1	0.485	-2.747	2.487	.	.	.	.	0	0	0	PF00491	Domain:Arginase	0	.	0	0	0.014	.	.	0.943	0.765	0.247	0.11	1	1	0	0	45433.3	417	-12	4.896	3	133	231	136	43	239	106	50	56	0.62	RR:[KR]R:52-53,LGSR:LXXR:173-176,LRTR:[LIJVAP]X[KRTPEI]R&LXXR:269-272,VVKR:[LIJVAP]X[KRTPEI]R:395-398,KR:[KR]R:397-398	HLLY:5-8,HEWT:34-37,RKWG:46-49,RQLS:53-56,RELT:60-63,KCLT:83-86,RAIR:116-119,RGFN:129-132,KILD:145-148,RQMT:164-167,RLIT:187-190,HSLA:195-198,RALK:203-206,KPLR:211-214,KTIL:307-310,RELI:347-350,RILR:351-354,RGML:398-401	0	1	0	DeepSig:21,SignalP3NN:23,SignalP5:23,Phobius:23,SignalP6:23,SignalP4:25,SignalP3HMM:28	1	1
PGRA_007187-T1	0.483	-1.777	3.193	.	.	.	.	0	0	0	PF12138	Family:Spherulin4	0	GH135	0	0	0.008	.	.	0.801	0.46	0.339	0.79	1	1	0	0	38297.6	372	-18	4.103	2	168	261	139	38	213	50	18	32	0.65	.	KLLI:18-21,HHWD:362-365	0	0	0	SignalP3NN:16,SignalP3HMM:16,SignalP4:16,SignalP5:16,Phobius:16	1	1
PGRA_008793-T1	0.476	-0.561	2.263	.	CUTA,PBC1,MfCUT1,CutA	unaffected_pathogenicity,loss_of_pathogenicity,increased_virulence_(hypervirulence)	PHI:69,PHI:407,PHI:2383,PHI:2849	1	0	0	PF01083	Domain:Cutinase	1	CE5	0	0	0.01	.	.	0.711	0.02	0.475	0.69	1	1	0	0	27313.4	272	-21.5	3.599	4	129	189	108	18	160	36	8	28	0.487	LLPR:[LIJVAP]X[KRTPEI]R&LXXR:44-47	.	0	1	0	SignalP3NN:20,SignalP3HMM:20,SignalP4:20,SignalP5:20,DeepSig:20,Phobius:20	1	1
PGRA_007922-T1	0.476	-1.344	2.819	.	.	.	.	0	0	0	PF13472	Domain:Lipase_GDSL_2	0	CE12	0	0	0.068	.	.	0.63	0.863	0.479	0.64	1	1	0	0	29704.7	279	-22	3.886	4	111	171	86	38	166	47	14	33	0.699	.	HYLQ:47-50,RSYW:71-74,KVIL:152-155	0	0	0	SignalP3NN:21,SignalP3HMM:21,SignalP4:21,SignalP5:21,DeepSig:21,Phobius:21,SignalP6:21	1	1
PGRA_004287-T1	0.472	-1.61	3.176	.	.	.	.	0	0	0	PF07519	Family:Tannase	0	.	0	0	0.009	.	.	0.709	0.207	0.365	0.8	1	1	0	0	59193.8	539	-27.5	4.26	10	179	317	144	83	312	100	40	60	1.048	.	KILT:6-9,RTLT:98-101,RGLH:156-159,KEII:166-169,HYYQ:180-183,HTLA:299-302,KWLT:316-319,HFWS:323-326,KYFL:343-346,RNFD:355-358,KKFI:388-391,HGMS:394-397,HIYQ:412-415,RFFP:429-432,RPIC:510-513,KMLY:536-539	0	0	0	SignalP3NN:20,SignalP3HMM:20,SignalP4:20,SignalP5:20,DeepSig:20,Phobius:20,SignalP6:20	1	1
PGRA_004104-T1	0.472	2.875	2.793	ZtNIP2	.	.	.	0	0	0	PF02221	Domain:E1_DerP2_DerF2	1	.	0	0.011	0.155	0.788	.	.	0.014	0.487	0.24	1	1	0	0	24530.6	225	-13	4.397	4	70	126	66	24	122	62	26	36	1	PPKR:[LIJVAP]X[KRTPEI]R:123-126,KR:[KR]R:125-126	KDIV:109-112,KVYH:158-161,HTFD:162-165,KSFD:188-191,KYMV:200-203	0	0	0	SignalP3NN:24,SignalP3HMM:24,SignalP4:24,SignalP5:24,DeepSig:24,Phobius:24	1	1
PGRA_005041-T1	0.47	-1.892	3.212	.	.	.	.	0	0	0	PF01425	Family:Amidase	0	.	0	0	0.009	.	.	0.878	0.729	0.332	0.75	1	1	0	0	65482.2	618	-34.5	4.017	4	228	388	208	67	365	101	35	66	0.722	LIGR:LXXR:429-432,PLIR:[LIJVAP]X[KRTPEI]R:461-464	RLYD:128-131,RLYF:169-172,KPLA:178-181,KDIY:188-191,RAWY:203-206,HGLV:310-313,RDLA:333-336,KVMY:343-346,RTLE:608-611	1	0	0	SignalP3NN:23,SignalP3HMM:23,SignalP4:23,SignalP5:23,DeepSig:23,Phobius:23,SignalP6:23	1	1
PGRA_007206-T1	0.469	-3.189	2.824	.	XC_1481	reduced_virulence	PHI:3965	0	1	0	PF00144	Domain:Beta-lactamase	0	.	0	0	0.009	.	.	0.985	0.021	0.424	0.42	1	1	0	0	63966.4	579	-26	4.47	2	187	328	159	85	335	130	56	74	0.772	LSHR:LXXR:181-184,LLPR:[LIJVAP]X[KRTPEI]R&LXXR:197-200,KR:[KR]R:220-221,RR:[KR]R:492-493,AAIR:[LIJVAP]X[KRTPEI]R:499-502	RSLG:36-39,KAFT:112-115,HLLP:196-199,HVIE:235-238,RWMG:244-247,REWI:251-254,HYLA:281-284,KWLR:322-325,RMLI:346-349,HRFW:380-383,HAYG:390-393,KDYY:447-450,KYYP:463-466,RTYF:468-471,KYIR:489-492,RDYA:536-539	0	0	0	SignalP4:18,DeepSig:18,Phobius:18,SignalP6:18,SignalP3NN:24,SignalP3HMM:24,SignalP5:24	1	1
PGRA_006614-T1	0.468	0.783	2.904	.	ASP,BbepnL-1_(BBA_07766),Ugt51E1,Sap5,SAP5,Sap6,SAP6,RI_SAPP2_(CPAR2_102580),SAP4,Sap4,Sap2,SAP2,SAP1,Sap1,RI_SAPP1_(CPAR2_102410),SAP3,Sap3,ACP,SAP7,Cgyps5,Cgyps9,RI_SAPP3_(CPAR2_102420)	reduced_virulence,unaffected_pathogenicity,increased_virulence_(hypervirulence),loss_of_pathogenicity	PHI:3973,PHI:9546,PHI:697,PHI:6808,PHI:126,PHI:6793,PHI:6787,PHI:6815,PHI:6809,PHI:6788,PHI:6794,PHI:10193,PHI:6816,PHI:127,PHI:9401,PHI:125,PHI:6807,PHI:6792,PHI:6814,PHI:6786,PHI:6784,PHI:6790,PHI:6812,PHI:72,PHI:68,PHI:6783,PHI:6811,PHI:6789,PHI:9400,PHI:73,PHI:6813,PHI:6791,PHI:6785,PHI:17,PHI:480,PHI:7929,PHI:7933,PHI:9402	1	1	0	PF00026	Family:Asp	0	.	0	0	0.293	.	.	0.596	0.02	0.267	0.72	1	1	0	0	43475.1	401	3.5	7.191	4	138	241	122	53	236	70	39	31	0.938	LPSR:LXXR:25-28,LGER:[LIJVAP]X[KRTPEI]R&LXXR:128-131,RR:[KR]R:131-132,VARR:[LIJVAP]X[KRTPEI]R:183-186,RR:[KR]R:185-186,PFIR:[LIJVAP]X[KRTPEI]R:188-191,LVYR:LXXR:248-251	KALP:23-26,HCLG:36-39,KAIA:56-59,HLLD:63-66,REWL:88-91,RVYD:132-135,KVYT:163-166,RPFI:187-190,HHIA:220-223,KGYW:257-260,RTMV:274-277,HSWD:278-281,KYYK:300-303,KHLY:397-400	0	0	0	SignalP3NN:24,SignalP3HMM:24,SignalP4:24,SignalP5:24,DeepSig:24,Phobius:24,SignalP6:24	1	1
PGRA_004630-T1	0.465	-2.452	3.057	.	.	.	.	0	0	0	PF01120	Domain:Alpha_L_fucos	0	GH29	0	0	0.009	.	.	0.987	0.069	0.394	0.74	1	1	0	0	89272.1	810	-39.5	4.249	8	288	467	220	120	449	149	58	91	1.006	ILKR:[LIJVAP]X[KRTPEI]R:287-290,KR:[KR]R:289-290,KR:[KR]R:297-298,LEYR:LXXR:402-405,LLKR:[LIJVAP]X[KRTPEI]R&LXXR:490-493,KR:[KR]R:492-493,IGPR:[LIJVAP]X[KRTPEI]R:675-678	KTLA:5-8,RYFN:36-39,KAFG:41-44,RSYP:58-61,KPFS:117-120,RALS:153-156,KTLT:197-200,HVFS:216-219,KRLC:289-292,HVIF:313-316,KEWV:430-433,KYFV:442-445,RDIV:474-477,KWWN:585-588,HKWE:627-630	0	0	0	SignalP3NN:25,SignalP3HMM:25,SignalP4:25,SignalP5:25,DeepSig:25,Phobius:25,SignalP6:25	1	1
PGRA_006160-T1	0.459	0.646	2.984	.	.	.	.	0	0	0	.	.	0	.	0	0	0.06	0.702	.	.	0.553	0.647	0.39	1	1	0	0	24914.8	248	-32	3.76	0	104	175	105	3	126	69	19	50	0.398	LAAR:LXXR:50-53,KR:[KR]R:85-86,KR:[KR]R:118-119,KR:[KR]R:151-152,KR:[KR]R:184-185,KR:[KR]R:217-218	.	0	0	0	SignalP3NN:18,SignalP3HMM:18,SignalP4:18,SignalP5:18,DeepSig:18,Phobius:18,SignalP6:18	1	1
PGRA_008131-T1	0.455	3.298	3.244	.	.	.	.	0	0	0	.	.	0	.	0	0.993	0.352	0.723	.	.	0.199	0.746	0.12	1	1	0	0	12872.5	119	-5	5.201	6	42	61	44	11	65	39	19	20	0.469	RR:[KR]R:51-52	RLIT:2-5,RCIE:52-55,KCLR:66-69	0	0	0	SignalP3NN:18,SignalP3HMM:18,SignalP4:18,SignalP5:18,DeepSig:18,Phobius:18,SignalP6:18	1	1
PGRA_005638-T1	0.455	0.967	1.118	RsRlpA	.	.	.	0	0	0	.	.	0	.	0	0	0.108	.	0.747	.	0.179	0.67	0.9	1	1	0	0	19609.3	192	-16	3.543	10	104	135	59	13	100	26	5	21	0.706	ATTR:[LIJVAP]X[KRTPEI]R:33-36	.	0	0	0	SignalP3NN:18,SignalP3HMM:18,SignalP4:18,SignalP5:18,DeepSig:18,Phobius:18,SignalP6:18	1	1
PGRA_005315-T1	0.452	1.607	2.986	MoCDIP1	Bcpg1,BcPG1,BCPGA1,Pg1,MfPG1,BcPG2,PG1,PGX1,Pgx6,PGN1,PECA,CPPG2	reduced_virulence,unaffected_pathogenicity,loss_of_pathogenicity	PHI:9525,PHI:2847,PHI:103,PHI:1027,PHI:7283,PHI:4916,PHI:2848,PHI:492,PHI:4879,PHI:114,PHI:115,PHI:4880,PHI:181,PHI:3,PHI:88,PHI:437	1	1	0	PF00295	Repeat:Glyco_hydro_28	0	GH28	0	0	0.061	.	0.535	.	0.744	0.287	0.83	1	1	0	0	48732.4	448	-11	4.519	5	151	278	124	60	258	64	28	36	1.292	LPPR:[LIJVAP]X[KRTPEI]R&LXXR:31-34,IKPR:[LIJVAP]X[KRTPEI]R:228-231	RPMP:142-145,RSYN:231-234,KTWV:286-289	0	0	0	SignalP3HMM:24,SignalP4:24,SignalP5:24,DeepSig:24,Phobius:24,SignalP6:24,SignalP3NN:26	1	1
PGRA_006629-T1	0.449	-2.478	2.537	.	.	.	.	0	0	0	PF03663	Repeat:Glyco_hydro_76	0	GH76	0	0	0.046	.	.	0.893	0.437	0.223	0.78	1	1	1	0	51603.6	478	-19.5	4.118	8	182	286	130	58	281	71	26	45	0.817	LFFR:LXXR:13-16,RR:[KR]R:210-211,IETR:[LIJVAP]X[KRTPEI]R:439-442	KGLI:2-5,KYYT:44-47,RVFE:211-214,KVFF:285-288,KGYL:312-315,RWMA:317-320	0	0	0	SignalP3NN:20,SignalP3HMM:20,SignalP4:20,SignalP5:20,DeepSig:20,Phobius:20,SignalP6:20	1	1
PGRA_003526-T1	0.448	-1.417	3.292	.	.	.	.	0	0	0	.	.	0	.	0	0.002	0.006	.	.	0.734	0.966	0.458	0.72	1	1	0	0	24984.9	272	-11	4.143	1	154	207	87	7	171	34	12	22	0.241	RR:[KR]R:33-34	HFIT:2-5	0	0	0	SignalP6:16,SignalP3NN:19,SignalP3HMM:19,SignalP4:19,SignalP5:19,DeepSig:19,Phobius:21	1	1
PGRA_002826-T1	0.444	-2.068	3.001	.	.	.	.	0	0	0	PF00135	Domain:COesterase	0	.	0	0	0.01	.	.	0.875	0.844	0.41	0.77	1	1	0	0	58663.8	545	-12	4.678	6	195	323	161	72	325	86	39	47	0.849	LRFR:LXXR:64-67,LYSR:LXXR:107-110	RPWT:110-113,KKYI:199-202,KTYK:255-258,HTYN:306-309,RFLT:322-325,KGLV:334-337,KKLY:397-400,HGFT:477-480,KEFN:512-515	0	0	0	SignalP3NN:26,SignalP3HMM:26,SignalP4:26,SignalP5:26,DeepSig:26,Phobius:26,SignalP6:26	1	1
PGRA_006497-T1	0.444	-1.823	3.122	.	.	.	.	0	0	0	.	.	0	GH93	0	0	0.045	.	.	0.834	0.075	0.161	0.47	1	1	0	0	37095.8	343	-11	4.622	2	115	203	104	38	201	63	28	35	0.697	LSTR:[LIJVAP]X[KRTPEI]R&LXXR:23-26,LYAR:LXXR:54-57,LVQR:LXXR:81-84,PTPR:[LIJVAP]X[KRTPEI]R:178-181,ANTR:[LIJVAP]X[KRTPEI]R:243-246	KHLA:5-8,HRLL:164-167,RYLR:174-177,RHLR:302-305,RLLI:313-316	0	0	0	SignalP3NN:20,SignalP3HMM:20,SignalP4:20,SignalP5:20,DeepSig:20,Phobius:20,SignalP6:26	1	1
PGRA_008055-T1	0.444	-0.669	3.156	.	.	.	.	0	0	0	PF00657	Family:Lipase_GDSL	0	CE16	0	0	0.094	.	.	0.516	0.475	0.352	0.62	1	1	0	0	38722.1	348	-14	4.398	4	116	199	97	53	192	67	28	39	1.169	RR:[KR]R:186-187,LVNR:LXXR:237-240,IVER:[LIJVAP]X[KRTPEI]R:251-254,RR:[KR]R:254-255,KR:[KR]R:344-345	KIIS:98-101,RYLS:102-105,RRFV:186-189,KTLY:219-222,KMLE:230-233,RIFS:240-243,RRWP:254-257,KLMT:268-271,KEFL:330-333,KRFE:344-347	0	0	0	SignalP3NN:17,SignalP3HMM:17,SignalP4:17,SignalP5:17,DeepSig:17,Phobius:17,SignalP6:17	1	1
PGRA_008243-T1	0.444	-2.496	2.265	.	CTB5	reduced_virulence	PHI:1046	0	1	0	PF01565	Domain:FAD_binding_4	0	AA7	0	0	0.157	.	.	0.79	0.144	0.431	0.37	1	1	0	0	39262.4	367	-8.5	4.658	4	139	212	129	43	221	60	27	33	0.789	LGRR:[LIJVAP]X[KRTPEI]R&LXXR:167-170,RR:[KR]R:169-170,IVTR:[LIJVAP]X[KRTPEI]R:214-217,LYSR:LXXR:344-347	RTWR:24-27,RDLE:65-68,HTFF:102-105,KSIS:120-123,RDLW:199-202,KDFL:294-297,KLIP:321-324,RTIQ:329-332,RLLQ:347-350	0	0	0	SignalP3NN:20,SignalP4:20,SignalP5:20,DeepSig:20,SignalP6:20,SignalP3HMM:22,Phobius:22	1	1
PGRA_007992-T1	0.444	-1.899	2.674	.	.	.	.	0	0	0	PF03022	Repeat:MRJP	0	.	0	0	0.03	.	.	0.723	0.92	0.649	0.72	1	1	0	0	40778.9	374	-13	4.376	1	124	229	117	43	220	69	29	40	0.841	IDPR:[LIJVAP]X[KRTPEI]R:21-24	RLFM:45-48,RVYY:141-144,RGLA:164-167,RLLE:191-194,RLLI:297-300,KVFP:302-305,RLLW:317-320,RLWM:331-334	0	0	0	SignalP3NN:19,SignalP3HMM:19,SignalP4:19,SignalP5:19,DeepSig:19,Phobius:19,SignalP6:19	1	1
PGRA_006977-T1	0.444	-1.689	2.505	FGL1,RsAGLIP1	Fgl1,FGL1,FAEA1_(VM1G_01793)	reduced_virulence	PHI:4212,PHI:4242,PHI:432,PHI:10219	0	1	0	PF01764	Family:Lipase_3	1	.	0	0	0.029	.	.	0.92	0.305	0.436	0.56	1	1	0	0	43183.7	401	-12.5	4.78	8	153	240	131	49	237	80	37	43	0.686	LGMR:LXXR:204-207,VVTR:[LIJVAP]X[KRTPEI]R:250-253,PGTR:[LIJVAP]X[KRTPEI]R:274-277,AEPR:[LIJVAP]X[KRTPEI]R:323-326	KMFL:2-5,KEMD:35-38,HDFV:63-66,HGIE:107-110,HEIT:124-127,KLFP:182-185,HSLG:194-197,HEYR:240-243,REFR:259-262,HLYY:310-313	0	0	0	SignalP3NN:19,SignalP3HMM:19,SignalP4:19,SignalP5:19,DeepSig:19,Phobius:19,SignalP6:19	1	1
PGRA_001609-T1	0.437	1.046	2.929	.	.	.	.	0	0	0	.	.	0	.	0	0.011	0.173	.	0.668	.	0.039	0.397	0.48	1	1	0	0	25382.4	235	-7.5	4.521	4	90	146	69	21	118	46	20	26	1.024	KR:[KR]R:50-51,LQDR:LXXR:53-56,LHAR:LXXR:73-76,PETR:[LIJVAP]X[KRTPEI]R:173-176,RR:[KR]R:176-177	KVLG:21-24,KKWD:40-43,RALQ:51-54,RRIT:176-179	0	0	0	SignalP3NN:16,SignalP3HMM:16,SignalP4:16,SignalP5:16,DeepSig:16,Phobius:16,SignalP6:18	1	1
PGRA_005686-T1	0.437	-0.202	1.762	.	.	.	.	0	0	0	PF01083	Domain:Cutinase	1	CE5	0	0.006	0.077	.	.	0.504	0.022	0.421	0.6	1	1	0	0	19704.9	190	-17.5	3.746	7	83	119	67	16	115	32	8	24	0.537	IVTR:[LIJVAP]X[KRTPEI]R:42-45	HIIV:40-43	0	1	0	SignalP3NN:25,SignalP3HMM:25,SignalP4:25,SignalP5:25,DeepSig:25,Phobius:25,SignalP6:25	1	1
PGRA_008787-T1	0.436	-2.347	2.536	.	.	.	.	0	0	0	.	.	0	.	0	0.082	0.029	.	.	0.829	0.315	0.435	0.73	1	1	0	0	19391.1	201	-7.5	3.592	1	99	143	110	5	133	11	2	9	0.515	.	.	0	0	0	SignalP6:16,SignalP3NN:18,SignalP3HMM:18,SignalP4:18,SignalP5:18,DeepSig:18,Phobius:18	1	1
PGRA_005671-T1	0.433	-1.857	3.266	.	.	.	.	0	0	0	PF11790	Family:Glyco_hydro_cc	0	GH128	0	0	0.01	.	.	0.842	0.158	0.565	0.78	1	1	0	0	47205.4	465	-21	4.087	6	246	335	164	47	253	59	21	38	0.496	AAKR:[LIJVAP]X[KRTPEI]R:225-228,KR:[KR]R:227-228	KNLI:35-38,RSIA:90-93,KYLL:295-298,HWYN:370-373,KTIW:397-400,HTFA:460-463	0	0	0	SignalP3NN:18,SignalP3HMM:18,SignalP4:18,SignalP5:18,DeepSig:18,Phobius:18,SignalP6:18	1	1
PGRA_004734-T1	0.432	-2.875	-0.144	.	.	.	.	0	0	0	PF03388	Domain:Lectin_leg-like	0	.	0	0.002	0.415	.	.	0.686	0.033	0.511	0.41	1	1	1	0	35858.4	318	9	9.486	3	106	165	71	45	163	75	43	32	1.226	AYIR:[LIJVAP]X[KRTPEI]R:68-71,KR:[KR]R:273-274,PSPR:[LIJVAP]X[KRTPEI]R:275-278,KR:[KR]R:280-281,RR:[KR]R:314-315	KSIA:33-36,HTLQ:40-43,RWYD:54-57,RGMR:184-187,KELR:203-206,HDIV:248-251,KNLY:256-259	1	0	0	SignalP3NN:18,SignalP3HMM:18,SignalP4:18,SignalP5:18,DeepSig:18,Phobius:18,SignalP6:18	1	1
PGRA_002071-T1	0.432	2.597	3.272	MoCDIP1	.	.	.	0	0	0	PF00295	Repeat:Glyco_hydro_28	0	GH28	0	0	0.03	.	0.539	.	0.027	0.43	0.76	1	1	0	0	39289	379	-38	3.597	8	161	254	105	27	201	67	15	52	1	AAKR:[LIJVAP]X[KRTPEI]R:32-35,KR:[KR]R:34-35	KFFY:140-143,HDLT:145-148,HGLS:236-239,KTYS:364-367	0	0	1	SignalP3NN:15,SignalP3HMM:15,SignalP4:15,SignalP5:15,DeepSig:15,Phobius:15,SignalP6:15	1	1
PGRA_003635-T1	0.432	-0.034	2.75	PsXEG1	.	.	.	0	0	0	PF01670	Domain:Glyco_hydro_12	1	GH12	0	0	0.029	.	.	0.732	0.006	0.582	0.77	1	1	0	0	27303.1	258	-15.5	3.96	4	124	163	75	32	136	38	12	26	0.923	LKER:[LIJVAP]X[KRTPEI]R&LXXR:35-38	KSFA:99-102,RDYS:126-129,HTWS:184-187,KVYS:197-200	0	0	0	SignalP3NN:18,SignalP3HMM:18,SignalP4:18,SignalP5:18,DeepSig:18,Phobius:18,SignalP6:18	1	1
PGRA_009271-T1	0.431	1.708	3.257	.	.	.	.	0	0	0	.	.	0	.	0	0.379	0.14	0.838	.	.	0.26	0.515	0.43	1	1	0	0	9490.53	91	-7.5	4.112	0	27	53	36	4	53	22	8	14	0.267	PPPR:[LIJVAP]X[KRTPEI]R:30-33,AGPR:[LIJVAP]X[KRTPEI]R:53-56	RQFA:5-8,RAID:33-36,RGLS:49-52	0	0	0	SignalP3NN:23,SignalP3HMM:23,SignalP4:23,SignalP5:23,DeepSig:23,Phobius:23,SignalP6:23	1	1
PGRA_003375-T1	0.429	-1.209	1.056	.	.	.	.	0	0	0	PF00428	Family:Ribosomal_60s	0	.	0	0.037	0.073	0.803	.	.	0.156	0.194	0.34	1	1	0	0	11219.4	110	-12.5	4.044	0	43	61	39	4	60	36	12	24	0.6	.	KHLA:2-5,KVLE:25-28,KLIS:41-44,KDIN:49-52	0	0	0	SignalP3HMM:21,SignalP5:21,Phobius:21	0	1
PGRA_006616-T1	0.421	-1.575	3.093	.	.	.	.	0	0	0	PF04616	Family:Glyco_hydro_43	0	GH43_30,GH43,GH43_3,GH43_8,GH43_34,GH43_32,GH43_31,GH43_33,GH43_26,GH43_4,GH43_24,GH43_29,GH43_5,GH43_10,GH43_19,GH43_2,GH43_6,GH43_17,GH43_11,GH43_28,GH43_9,GH43_12,GH43_22,GH43_1,GH43_37,GH43_35,GH43_23	0	0	0.03	.	.	0.688	0.009	0.478	0.73	1	1	0	0	39610.5	369	-24	3.988	6	142	236	86	43	203	68	23	45	0.773	KR:[KR]R:98-99,PYTR:[LIJVAP]X[KRTPEI]R:302-305,LANR:LXXR:365-368,ANRR:[LIJVAP]X[KRTPEI]R:366-369,RR:[KR]R:368-369	RYLV:6-9,RDFP:74-77,HCLG:160-163,KYIL:274-277,HCFT:282-285,RCMF:350-353	0	0	0	SignalP3NN:24,SignalP3HMM:24,SignalP4:24,SignalP5:24,DeepSig:24,Phobius:24,SignalP6:24	1	1
PGRA_008780-T1	0.421	-0.475	2.877	CfTom1	VmXyl1,Endo-1_4-beta-xylanase_precursor_[GH10_family],Endo-1_4-beta-xylanase_[GH10_family],Ppxyn2,Ppxyn1,XYL-6,XYL3,Xyl03624,XYL2_(XYN33),Tom1	reduced_virulence,unaffected_pathogenicity,increased_virulence_(hypervirulence)	PHI:10255,PHI:2206,PHI:2208,PHI:2209,PHI:7912,PHI:7911,PHI:2207,PHI:2043,PHI:569,PHI:4246,PHI:2204,PHI:568,PHI:2364	1	1	0	PF00331	Domain:Glyco_hydro_10	1	GH10	0	0	0.05	.	.	0.632	0.392	0.544	0.73	1	1	0	0	34459.1	317	-21.5	3.954	5	122	189	99	48	183	53	17	36	0.934	.	KLYF:31-34,HNLI:101-104,KLYY:173-176,HFIV:213-216	0	0	0	SignalP3NN:20,SignalP3HMM:20,SignalP4:20,SignalP5:20,SignalP6:20,Phobius:28	1	1
PGRA_004321-T1	0.414	-2.536	-1.298	.	.	.	.	0	0	0	PF13561	Domain:adh_short_C2	0	.	0	0.823	0.58	.	.	0.79	0.572	0.408	0.41	0	0	0	0	29516.6	277	0	6.49	2	94	164	97	25	164	56	29	27	0.792	LFQR:LXXR:158-161,ASER:[LIJVAP]X[KRTPEI]R:225-228	HGIQ:81-84,RAYK:86-89,KPIT:127-130,KAFV:191-194,KSLA:199-202,REWR:203-206,RVLN:228-231,KEIK:246-249	0	0	0	.	0	0
PGRA_004568-T1	0.414	-1.471	3.272	.	.	.	.	0	0	0	PF13688	Family:Reprolysin_5	0	.	0	0	0.049	.	.	0.818	0.784	0.421	0.68	1	1	0	0	60739.5	564	0.5	6.525	19	222	346	156	64	289	106	59	47	0.808	KR:[KR]R:2-3,PNIR:[LIJVAP]X[KRTPEI]R:64-67,LQHR:LXXR:101-104,VQTR:[LIJVAP]X[KRTPEI]R:152-155,KR:[KR]R:200-201,PSKR:[LIJVAP]X[KRTPEI]R:232-235,KR:[KR]R:234-235,LFAR:LXXR:246-249	KRFF:2-5,RHIA:7-10,HALS:48-51,RVFK:104-107,HDWI:118-121,HNYY:156-159,RSLA:201-204,HPLY:222-225,RQID:249-252,HTFG:432-435,RGIL:543-546	0	0	1	SignalP3NN:21,SignalP3HMM:21,SignalP4:21,DeepSig:21,Phobius:21,SignalP5:23,SignalP6:23	1	1
PGRA_002837-T1	0.411	-4.843	-2.134	.	.	.	.	0	0	0	PF05817	Family:Ribophorin_II	0	.	0	0.24	0.437	.	.	0.84	0.328	0.406	0.43	0	1	0	1	30251.9	286	9.5	9.978	0	104	161	110	29	172	51	32	19	0.787	KR:[KR]R:77-78,LTVR:LXXR:99-102,ASIR:[LIJVAP]X[KRTPEI]R:164-167,LYHR:LXXR:245-248,RR:[KR]R:280-281,AGER:[LIJVAP]X[KRTPEI]R:283-286	KDIP:114-117,HHIF:175-178,KAIG:220-223,RGLS:248-251,HILV:254-257,RALG:272-275,RRLA:280-283	1	0	0	SignalP3NN:19,SignalP3HMM:19,SignalP4:19,SignalP5:19,DeepSig:19,Phobius:19,SignalP6:19	1	1
PGRA_004908-T1	0.409	0.726	3.162	.	.	.	.	0	0	0	.	.	0	.	0	0.015	0.032	.	0.6	.	0.947	0.432	0.68	1	1	0	0	10790	106	-4.5	4.033	2	49	76	36	11	64	12	4	8	0.704	AVKR:[LIJVAP]X[KRTPEI]R:21-24,KR:[KR]R:23-24	KSFT:2-5	0	0	0	SignalP3NN:18,SignalP3HMM:18,SignalP4:18,SignalP5:18,Phobius:18,SignalP6:24	1	1
PGRA_000927-T1	0.407	-6.401	-1.293	.	.	.	.	0	0	0	PF00977,PF00117	Family:His_biosynth,Domain:GATase	0	.	0	0	0.012	.	.	0.847	0.25	0.376	0.15	0	0	0	0	59894.7	558	-8.5	5.239	8	192	324	178	53	321	127	62	65	0.686	LTRR:[LIJVAP]X[KRTPEI]R&LXXR:238-241,RR:[KR]R:240-241,LDVR:LXXR:246-249,KR:[KR]R:410-411,LAVR:LXXR:549-552	HLLD:5-8,RSLV:15-18,KLIL:42-45,HCLS:53-56,KPFM:75-78,KYYY:141-144,HSFR:146-149,RVLR:199-202,RGLT:236-239,RVIA:241-244,RNLG:277-280,RKYY:287-290,RDLP:306-309,RVYV:411-414,RWIW:436-439,RDMD:451-454,KEFL:541-544,KGLA:547-550,RGFE:552-555	0	0	0	.	0	0
PGRA_006502-T1	0.406	-1.185	3.007	.	.	.	.	0	0	0	.	.	0	.	0	0	0.032	.	.	0.542	0.517	0.29	0.67	1	1	0	0	39437.8	436	9	7.404	0	275	313	55	54	266	36	28	8	0.174	RR:[KR]R:212-213	HVLS:98-101,RRFG:212-215	0	0	0	SignalP3NN:18,SignalP4:18,DeepSig:18,SignalP3HMM:22,SignalP5:22,Phobius:22,SignalP6:22	1	1
PGRA_002392-T1	0.401	-1.361	2.924	.	.	.	.	0	0	0	PF00328	Family:His_Phos_2	0	.	0	0	0.051	.	.	0.588	0.154	0.371	0.75	1	1	0	0	46817.2	432	-13.5	4.416	3	157	258	126	61	249	65	27	38	0.972	LLYR:LXXR:121-124	KKYW:107-110,HLLY:120-123,RQLY:188-191,KLLN:193-196,KTLA:283-286,KGYL:357-360	0	0	0	SignalP3NN:21,SignalP3HMM:21,SignalP4:21,SignalP5:21,DeepSig:21,Phobius:21,SignalP6:21	1	1
PGRA_005746-T1	0.395	-2.433	-1.291	.	.	.	.	0	0	0	PF01966	Family:HD	0	.	0	0.622	0.637	.	.	0.742	0.028	0.553	0.32	0	0	0	0	26373.8	244	-1.5	6.22	1	84	128	83	29	138	51	27	24	0.766	KR:[KR]R:71-72,AFPR:[LIJVAP]X[KRTPEI]R:196-199,ATIR:[LIJVAP]X[KRTPEI]R:208-211	HGWT:12-15,KPYI:28-31,KDIA:40-43,RVYY:72-75,HDIG:104-107,KQLG:134-137,RCFA:204-207,KPWA:217-220	0	0	1	.	0	0
PGRA_007027-T1	0.393	-1.263	2.08	FoeNEP1,BfNep1,PsojNIP,PpNPP1,PiNPP1,PaSD21-1,VdNEP,MpNEP1_1,MpNEP1_2	BeNEP2,MgNLP,NLP2,Penlp1_(PEX2_080220),Pc129892,PaNie,Pc11951,PsojNIP,NPP1,BeNEP1,MpNEP2,Pc107869,Pc129485,Pc118551,Pc121494,Pc118356,NLP1,Pc553546,Pc109095,Pc109174	unaffected_pathogenicity,reduced_virulence,effector_(plant_avirulence_determinant),increased_virulence_(hypervirulence)	PHI:2342,PHI:2442,PHI:2712,PHI:9298,PHI:8061,PHI:664,PHI:8053,PHI:658,PHI:666,PHI:2341,PHI:3128,PHI:8054,PHI:8060,PHI:8058,PHI:8059,PHI:8057,PHI:2711,PHI:8062,PHI:8055,PHI:8056	1	1	0	PF05630	Family:NPP1	1	.	0	0	0.028	.	.	0.565	0.147	0.253	0.56	1	1	0	0	28704.9	271	-23.5	3.798	5	107	169	86	30	164	50	14	36	0.611	KR:[KR]R:45-46	HRYD:151-154,HSLG:213-216,KDWG:244-247	0	0	0	SignalP6:15,SignalP3NN:18,SignalP3HMM:18,SignalP4:18,SignalP5:18,Phobius:18	1	1
PGRA_000060-T1	0.392	0.672	2.686	.	.	.	.	0	0	0	.	.	0	.	0	0	0.153	.	0.612	.	0.075	0.385	0.67	1	1	0	0	12588.8	119	-16	2.752	6	56	82	36	14	68	16	0	16	0.833	.	.	0	0	0	SignalP3NN:20,SignalP4:20,DeepSig:20,SignalP5:21,Phobius:21,SignalP3HMM:22,SignalP6:26	1	1
PGRA_003748-T1	0.389	-1.991	3.124	.	.	.	.	0	0	0	PF00884	Family:Sulfatase	0	.	0	0	0.026	.	.	0.867	0.11	0.642	0.19	1	1	0	0	79380.8	730	-15.5	5.415	7	250	423	188	95	388	173	86	87	0.713	VIPR:[LIJVAP]X[KRTPEI]R:300-303,RR:[KR]R:508-509,LLHR:LXXR:619-622,LHPR:[LIJVAP]X[KRTPEI]R&LXXR:645-648,AQTR:[LIJVAP]X[KRTPEI]R:668-671,AFER:[LIJVAP]X[KRTPEI]R:673-676,RR:[KR]R:702-703	KKYI:104-107,KFIS:154-157,KLFN:181-184,HPIY:215-218,KPFF:255-258,RTIP:303-306,HYYR:363-366,RSLQ:370-373,HRLP:410-413,HVIQ:540-543,RIMG:551-554,HELY:569-572,HILS:606-609,HRLD:621-624,RTLR:652-655,RPWR:694-697,HMWV:727-730	0	0	0	SignalP3NN:21,SignalP3HMM:21,SignalP4:21,SignalP5:21,DeepSig:21,Phobius:21,SignalP6:21	1	1
PGRA_003114-T1	0.388	-6.381	-1.304	.	.	.	.	0	0	0	PF08580	Family:KAR9	0	.	0	0	0.01	.	.	0.853	0.525	0.326	0.22	0	0	0	0	126749	1179	-11.5	5.564	4	420	716	316	61	567	294	146	148	0.573	LAAR:LXXR:220-223,VIER:[LIJVAP]X[KRTPEI]R:270-273,RR:[KR]R:273-274,PTIR:[LIJVAP]X[KRTPEI]R:309-312,VETR:[LIJVAP]X[KRTPEI]R:359-362,LQTR:[LIJVAP]X[KRTPEI]R&LXXR:542-545,RR:[KR]R:609-610,RR:[KR]R:618-619,LFAR:LXXR:687-690,LPMR:LXXR:701-704,LEMR:LXXR:723-726,RR:[KR]R:726-727,LVFR:LXXR:755-758,IIER:[LIJVAP]X[KRTPEI]R:818-821,PATR:[LIJVAP]X[KRTPEI]R:920-923,RR:[KR]R:925-926,RR:[KR]R:941-942,AIKR:[LIJV…	RKLS:214-217,KALG:225-228,KKLS:233-236,RQIE:254-257,KPWK:276-279,HTIS:369-372,RALI:478-481,RSWI:488-491,RRLV:609-612,RTIM:638-641,KKLQ:735-738,KELG:746-749,KKIE:796-799,RVLL:814-817,KDIK:845-848,HNFK:1013-1016,KDLT:1030-1033,RAMS:1060-1063,KSLM:1092-1095	1	0	0	.	0	0
PGRA_006094-T1	0.388	0.217	0.557	BghBEC4	.	.	.	0	0	0	.	.	0	.	0	0	0.086	.	0.632	.	0.068	0.253	0.84	1	1	0	0	19074.6	192	-10.5	3.844	11	124	143	49	13	89	21	6	15	0.526	KR:[KR]R:35-36	KLLS:4-7,KRLT:35-38,HYYY:60-63	0	0	0	SignalP3NN:19,SignalP3HMM:19,SignalP4:19,SignalP5:19,DeepSig:19,Phobius:19,SignalP6:19	1	1
PGRA_006510-T1	0.384	-3.132	2.675	.	HEX1	reduced_virulence	PHI:4987	0	1	0	PF00728,PF14845	Domain:Glyco_hydro_20,Domain:Glycohydro_20b2	0	GH20	0	0	0.009	.	.	0.964	0.788	0.298	0.42	1	1	0	0	67038.8	610	-28	4.304	6	197	348	186	74	336	112	45	67	0.929	LVPR:[LIJVAP]X[KRTPEI]R&LXXR:117-120,VLPR:[LIJVAP]X[KRTPEI]R:361-364,AWPR:[LIJVAP]X[KRTPEI]R:542-545,AAPR:[LIJVAP]X[KRTPEI]R:571-574,LVAR:LXXR:582-585	RHLL:3-6,KDIE:43-46,RTLD:102-105,RGLE:184-187,KAWY:200-203,RNFL:228-231,RTID:238-241,KSIQ:289-292,KVID:458-461,KSWE:498-501,HSLA:539-542,RGLG:585-588	0	0	0	SignalP3NN:18,SignalP3HMM:18,SignalP4:18,SignalP5:18,DeepSig:18,Phobius:18,SignalP6:18	1	1
PGRA_004677-T1	0.382	-2.581	2.512	.	.	.	.	0	0	0	.	.	0	.	0	0	0.01	.	.	0.863	0.574	0.364	0.05	1	1	0	0	67043.4	601	-9.5	5.574	11	198	300	171	75	314	150	75	75	0.967	LPAR:LXXR:110-113,LSDR:LXXR:169-172,RR:[KR]R:252-253,LASR:LXXR:270-273,IVTR:[LIJVAP]X[KRTPEI]R:426-429,KR:[KR]R:472-473	HAYP:40-43,RQFG:53-56,RHLK:136-139,KSLD:146-149,KDII:156-159,RGLH:172-175,HNYS:192-195,RGYF:199-202,HTYR:203-206,RPLN:209-212,HILL:234-237,REWE:253-256,KGLS:266-269,RLID:398-401,KIIV:414-417,RLWI:433-436,REIL:520-523,KGFQ:543-546,KDLR:550-553	0	0	0	SignalP3NN:22,SignalP3HMM:22,SignalP4:22,SignalP5:22,DeepSig:22,Phobius:22,SignalP6:22	1	1
PGRA_002325-T1	0.382	-3.019	2.3	.	.	.	.	0	0	0	PF01244	Domain:Peptidase_M19	0	.	0	0	0.014	.	.	0.979	0.793	0.338	0.3	1	1	0	0	47803.3	441	-12.5	5.126	5	134	238	157	46	257	107	52	55	0.642	LGVR:LXXR:187-190,VLIR:[LIJVAP]X[KRTPEI]R:364-367,LMGR:LXXR:376-379,KR:[KR]R:407-408	KTLG:5-8,HALS:57-60,HFLG:172-175,KSLS:176-179,RLFA:182-185,RELV:227-230,RALH:269-272,RGWT:367-370,KDLM:374-377,RNLM:379-382,RVLD:383-386,KDLP:409-412,KLIP:433-436	0	0	0	SignalP3NN:26,SignalP3HMM:26,SignalP4:26,SignalP5:26,DeepSig:26,Phobius:26,SignalP6:26	1	1
PGRA_003228-T1	0.381	-2.082	2.925	.	.	.	.	0	0	0	PF00150	Domain:Cellulase	0	GH5_5,GH5,GH5_4,GH5_25,GH5_8,GH5_1,GH5_39,GH5_2,GH5_40,GH5_46,GH5_22,GH5_37,GH5_52,GH5_28,GH5_26	0	0	0.01	.	.	0.818	0.44	0.437	0.79	1	1	0	0	43886	420	-23.5	3.932	5	202	281	119	45	223	60	19	41	0.75	VERR:[LIJVAP]X[KRTPEI]R:22-25,RR:[KR]R:24-25,LMER:[LIJVAP]X[KRTPEI]R&LXXR:161-164	KFFG:113-116,HNYA:201-204,HDMT:243-246,HQYL:310-313,KDIL:410-413,KYYP:415-418	0	0	0	SignalP3NN:18,SignalP3HMM:18,SignalP4:18,SignalP5:18,DeepSig:18,Phobius:18	1	1
PGRA_000246-T1	0.378	-1.06	3.211	.	.	.	.	0	0	0	.	.	0	.	0	0	0.096	.	.	0.739	0.98	0.36	0.65	1	1	0	0	40822.7	381	-24	4.272	3	138	232	105	43	197	84	33	51	0.851	RR:[KR]R:27-28,KR:[KR]R:40-41,LEAR:LXXR:50-53,AIER:[LIJVAP]X[KRTPEI]R:59-62,RR:[KR]R:62-63,KR:[KR]R:74-75,IVKR:[LIJVAP]X[KRTPEI]R:82-85,KR:[KR]R:84-85	RALE:41-44,RAIE:58-61,KRIA:74-77,RGIQ:206-209,RVFG:291-294	0	0	0	SignalP3NN:17,SignalP4:17,SignalP5:17,DeepSig:17,Phobius:17,SignalP6:17,SignalP3HMM:19	1	1
PGRA_009434-T1	0.376	-2.207	2.796	.	.	.	.	0	0	0	.	.	0	.	0	0.024	0.029	.	.	0.83	0.014	0.41	0.56	1	1	0	0	25429.1	244	-12	4.54	0	105	154	78	26	139	57	25	32	0.269	AGTR:[LIJVAP]X[KRTPEI]R:79-82,APTR:[LIJVAP]X[KRTPEI]R:129-132	RELE:82-85,RVFA:97-100,HLYL:205-208	0	0	0	SignalP3NN:23,SignalP3HMM:23,SignalP4:23,SignalP5:23,DeepSig:23,Phobius:23,SignalP6:36	1	1
PGRA_002049-T1	0.373	-2.581	2.511	.	.	.	.	0	0	0	PF16499,PF17801	Family:Melibiase_2,Domain:Melibiase_C	0	GH27	0	0	0.009	.	.	0.816	0.015	0.251	0.77	1	1	0	0	57087.8	537	-23	4.175	6	212	334	189	56	319	85	32	53	0.709	LLLR:LXXR:2-5,AGRR:[LIJVAP]X[KRTPEI]R:127-130,RR:[KR]R:129-130,LVRR:[LIJVAP]X[KRTPEI]R&LXXR:317-320,RR:[KR]R:319-320	HGLG:110-113,RRMI:129-132,REIV:201-204,RSIW:225-228,RRYT:319-322,RLLV:367-370,KLLG:442-445,RNMT:466-469,RLYV:497-500	0	0	0	SignalP3NN:26,SignalP3HMM:26,SignalP4:26,SignalP5:26,DeepSig:26,Phobius:26,SignalP6:26	1	1
PGRA_004777-T1	0.372	-2.047	3.2	.	.	.	.	0	0	0	.	.	0	.	0	0	0.02	.	.	0.942	0.537	0.396	0.28	1	1	0	0	53012.1	483	-8	5.264	11	172	277	130	60	267	104	51	53	0.667	RR:[KR]R:87-88,KR:[KR]R:231-232,LRAR:LXXR:273-276	RTIV:2-5,HHFS:135-138,RFYA:187-190,HRLD:214-217,RFFN:244-247,HGYG:262-265,RELR:271-274,HRFC:331-334,KAFH:457-460,RTLG:462-465,HGLW:480-483	0	0	0	SignalP3NN:17,SignalP3HMM:17,SignalP4:17,SignalP5:17,DeepSig:17,Phobius:17,SignalP6:17	1	1
PGRA_004967-T1	0.371	0.252	2.785	FGL1,RsAGLIP1	.	.	.	0	0	0	PF01764	Family:Lipase_3	1	.	0	0	0.147	.	.	0.892	0.31	0.583	0.12	1	1	0	0	41584	377	-8.5	5.084	10	119	204	108	48	217	85	41	44	0.807	KR:[KR]R:168-169,RR:[KR]R:275-276	RPIF:34-37,KEFP:88-91,RQLV:187-190,HSLG:211-214,RVFD:255-258,RLML:335-338,RDYF:346-349	0	0	0	SignalP3NN:20,SignalP3HMM:20,SignalP4:20,SignalP5:20,DeepSig:20,Phobius:20,SignalP6:20	1	1
PGRA_006742-T1	0.37	-2.416	2.344	.	.	.	.	0	0	0	PF00141	Domain:peroxidase	0	AA2	0	0	0.054	.	.	0.85	0.977	0.382	0.18	1	1	0	0	33364.5	301	-18	4.421	9	86	157	82	45	179	78	33	45	0.917	VGRR:[LIJVAP]X[KRTPEI]R:139-142,RR:[KR]R:141-142,LYAR:LXXR:238-241	HMLY:101-104,KDLL:161-164,KGFS:170-173,HMLK:243-246	0	0	0	SignalP3NN:22,SignalP3HMM:22,SignalP4:22,SignalP5:22,DeepSig:22,Phobius:22,SignalP6:22	1	1
PGRA_008778-T1	0.369	-2.912	1.953	.	.	.	.	0	0	0	PF03663	Repeat:Glyco_hydro_76	0	GH76	0	0	0.067	.	.	0.887	0.585	0.305	0.88	1	1	1	0	49794.6	469	-15	4.366	7	190	290	140	52	280	70	29	41	0.65	LGAR:LXXR:197-200,PSPR:[LIJVAP]X[KRTPEI]R:274-277,RR:[KR]R:279-280	KTLG:2-5,RPLE:269-272,RRYH:279-282,KGYL:313-316,HRWL:317-320,KVMA:333-336	1	0	0	SignalP3NN:16,SignalP3HMM:16,SignalP4:16,SignalP5:16,DeepSig:16,Phobius:16,SignalP6:16	1	1
PGRA_009032-T1	0.366	-5.595	-1.273	.	.	.	.	0	0	0	PF02567	Family:PhzC-PhzF	0	.	0	0.009	0.191	.	.	0.954	0.997	0.654	0.23	0	0	0	0	36324.5	334	-5.5	5.564	2	110	178	117	35	191	82	41	41	0.727	ALER:[LIJVAP]X[KRTPEI]R:31-34,LFLR:LXXR:56-59,LHSR:LXXR:138-141,LTNR:LXXR:202-205,LRTR:[LIJVAP]X[KRTPEI]R&LXXR:248-251,RR:[KR]R:295-296	RFLG:13-16,KLLI:41-44,KEFN:46-49,REIA:74-77,KELP:83-86,HHLG:101-104,RTLR:141-144,KGMT:182-185,HGFV:222-225,RYYY:227-230,KTLQ:273-276,RYLV:284-287,RVLQ:313-316	0	0	0	.	0	0
PGRA_004426-T1	0.365	-1.531	3.096	.	.	.	.	0	0	0	.	.	0	.	0	0	0.078	.	.	0.818	0.642	0.575	0.68	1	1	0	0	17909.8	175	-2.5	4.72	1	92	121	57	20	101	22	10	12	0.566	.	KSMQ:121-124,KAWE:132-135	0	0	0	SignalP3NN:20,SignalP3HMM:20,SignalP4:20,SignalP5:20,DeepSig:20,SignalP6:20,Phobius:26	1	1
PGRA_008026-T1	0.361	0.291	3.068	CfTom1	CEL5A	unaffected_pathogenicity	PHI:547	0	0	0	PF00150	Domain:Cellulase	0	GH5_5,GH5,GH5_8,GH5_2,GH5_25,GH5_4,GH5_46,GH5_47,GH5_52,GH5_22,GH5_1,GH5_40,GH5_39,GH5_36	0	0	0.072	.	.	0.818	0.041	0.319	0.63	1	1	0	0	40934.9	382	-12.5	4.595	6	150	217	113	50	227	68	30	38	0.8	LLER:[LIJVAP]X[KRTPEI]R&LXXR:73-76,LARR:[LIJVAP]X[KRTPEI]R&LXXR:155-158,RR:[KR]R:157-158,LQRR:[LIJVAP]X[KRTPEI]R&LXXR:370-373,RR:[KR]R:372-373	HNYM:116-119,KQFA:146-149,RRFA:157-160,KVIF:164-167,HDMP:174-177,HAWT:212-215,HNWA:239-242,HEYL:246-249,HKLK:278-281,KTLQ:368-371	0	0	0	SignalP3NN:16,SignalP3HMM:16,SignalP4:16,SignalP5:16,DeepSig:16,Phobius:16,SignalP6:16	1	1
PGRA_009521-T1	0.36	0.174	2.08	.	Pdi_(UMAG_10156)	unaffected_pathogenicity,reduced_virulence	PHI:9867	0	1	0	PF13848,PF00085	Domain:Thioredoxin_6,Domain:Thioredoxin	0	.	0	0	0.258	0.806	.	.	0.009	0.472	0.02	1	1	0	0	40766.5	366	3.5	8.189	3	116	186	112	35	185	105	55	50	1.13	PEER:[LIJVAP]X[KRTPEI]R:246-249,PLTR:[LIJVAP]X[KRTPEI]R:306-309,RR:[KR]R:311-312,LEAR:LXXR:326-329,RR:[KR]R:337-338,LLPR:[LIJVAP]X[KRTPEI]R&LXXR:350-353,RR:[KR]R:353-354	KDIK:60-63,KVFR:88-91,KDFD:190-193,KPLA:236-239,KELS:250-253,KQFG:275-278,RRLL:311-314,RPLL:319-322,RTLL:323-326	0	0	0	SignalP3NN:20,SignalP3HMM:20,SignalP4:20,SignalP5:20,DeepSig:20,Phobius:20,SignalP6:20	1	1
PGRA_009153-T1	0.36	-2.283	2.556	.	.	.	.	0	0	0	PF14269	Repeat:Arylsulfotran_2	0	.	0	0	0.009	.	.	0.781	0.838	0.356	0.76	1	1	0	0	55832.3	513	-38	3.868	2	199	302	144	74	280	82	24	58	1.075	.	RGYG:124-127,RTLW:263-266,RVLS:314-317,HTIA:372-375,KEFD:399-402,RKYS:424-427,KALS:496-499	0	0	0	SignalP4:22,DeepSig:24,SignalP3NN:26,SignalP6:31,Phobius:35	1	0
PGRA_001887-T1	0.359	-0.96	1.307	.	.	.	.	0	0	0	PF09430	Domain:EMC7_beta-sandw	0	.	0	0.223	0.451	.	.	0.732	0.924	0.346	0.47	1	1	1	0	27248.9	259	1.5	6.77	1	95	158	81	24	146	48	27	21	0.652	PNPR:[LIJVAP]X[KRTPEI]R:38-41,LALR:LXXR:146-149,RR:[KR]R:258-259	HVLP:35-38,RTLP:41-44,HVFA:87-90,KGFY:154-157,KEWE:200-203	0	1	0	SignalP3NN:21,DeepSig:21,SignalP3HMM:22,SignalP4:22,SignalP5:22,Phobius:22,SignalP6:22	1	1
PGRA_002146-T1	0.357	-2.007	3.031	.	.	.	.	0	0	0	PF17389	Repeat:Bac_rhamnosid6H	0	GH78	0	0	0.009	.	.	0.862	0.862	0.311	0.79	1	1	0	0	71370.4	673	-29.5	4.174	2	266	422	232	82	398	98	37	61	0.821	LVNR:LXXR:185-188,KR:[KR]R:248-249,LRSR:LXXR:461-464,IAPR:[LIJVAP]X[KRTPEI]R:579-582	RPLS:119-122,REFE:136-139,RYLS:144-147,RSYP:173-176,RIWY:188-191,HSLL:313-316,KNFT:336-339,HNIE:371-374,KGIR:385-388,HYIA:494-497,HGWS:550-553	0	1	0	SignalP3NN:17,SignalP3HMM:17,SignalP4:17,SignalP5:17,DeepSig:17,Phobius:17,SignalP6:17	1	1
PGRA_000600-T1	0.355	3.137	2.677	.	.	.	.	0	0	0	.	.	0	.	0	0.997	0.445	0.577	.	.	0.249	0.571	0.41	1	1	0	0	7287.43	66	4	10.806	0	21	35	23	5	36	19	12	7	0.588	PMIR:[LIJVAP]X[KRTPEI]R:32-35,IVER:[LIJVAP]X[KRTPEI]R:39-42,LVQR:LXXR:47-50,VITR:[LIJVAP]X[KRTPEI]R:52-55	KPMI:31-34	0	0	0	SignalP3NN:17,SignalP3HMM:17,SignalP5:17,DeepSig:17,Phobius:22,SignalP6:22	1	1
PGRA_005328-T1	0.353	1.292	2.881	FgXYLA	XYN11A,Vd424Y,Endo-1_4-beta-xylanase_I_[GH10_family],Endo-1_4-beta-xylanase_B_[GH10_family],XYL1,XYL1_(XYN22),XYL4,XYL2,XYL3	reduced_virulence,effector_(plant_avirulence_determinant),unaffected_pathogenicity	PHI:546,PHI:11606,PHI:2214,PHI:2211,PHI:571,PHI:567,PHI:2213,PHI:570,PHI:572,PHI:2210,PHI:573	1	1	0	PF00457	Domain:Glyco_hydro_11	1	GH11,CBM60	0	0	0.03	.	0.715	.	0.021	0.297	0.68	1	1	0	0	24041.7	224	-20.5	3.784	0	100	141	55	34	115	41	11	30	0.896	LGHR:LXXR:21-24,LHKR:[LIJVAP]X[KRTPEI]R&LXXR:27-30,KR:[KR]R:29-30	KRLT:29-32,KGWE:79-82,RSIT:88-91	0	0	0	SignalP3NN:19,SignalP3HMM:19,SignalP4:19,SignalP5:19,DeepSig:19,Phobius:19,SignalP6:19	1	1
PGRA_002400-T1	0.353	-0.557	3.277	.	.	.	.	0	0	0	PF04616	Family:Glyco_hydro_43	0	GH43_6,GH43_5,GH43,GH43_3,GH43_4,GH43_34,GH43_19,GH43_9	0	0	0.107	.	.	0.579	0.893	0.514	0.77	1	1	0	0	43738	404	-19.5	4.123	5	156	245	102	54	218	60	22	38	1.011	LGLR:LXXR:15-18,LIRR:[LIJVAP]X[KRTPEI]R&LXXR:47-50,RR:[KR]R:49-50	RALQ:18-21,KLFL:55-58,KAIY:135-138,RLLI:158-161,KIMV:281-284,HDLI:314-317	0	0	0	SignalP3NN:24,SignalP3HMM:24,SignalP4:24,SignalP5:24,DeepSig:24,Phobius:24,SignalP6:24	1	1
PGRA_004916-T1	0.351	-5.039	-1.3	.	.	.	.	0	0	0	PF00180	Domain:Iso_dh	0	.	0	0.001	0.19	.	.	0.68	0.551	0.369	0.23	0	0	0	0	39164.8	369	-6	5.151	4	125	204	123	25	211	91	44	47	0.819	LKLR:LXXR:95-98,LFKR:[LIJVAP]X[KRTPEI]R&LXXR:211-214,KR:[KR]R:213-214	HNIV:4-7,KVIK:24-27,HLFG:44-47,KELE:99-102,RELT:137-140,KGFA:155-158,KVWS:188-191,RLWR:202-205,REFP:214-217,HQLI:223-226,RTLN:238-241,KGIV:300-303,KAIE:327-330,KDLG:344-347,KDMG:353-356,KILK:365-368	0	0	0	.	0	0
PGRA_001664-T1	0.35	-0.952	3.104	.	.	.	.	0	0	0	PF16862	Domain:Glyco_hydro_79C	0	GH79	0	0	0.069	.	.	0.591	0.882	0.34	0.83	1	1	0	0	50338	481	-5	5.102	4	216	317	157	60	288	60	29	31	0.708	PPIR:[LIJVAP]X[KRTPEI]R:78-81,KR:[KR]R:419-420	RALY:89-92,KNII:206-209,KQYV:235-238,HNYP:244-247,KPYV:279-282,RTYF:321-324,RPLR:383-386,KRLT:419-422	0	0	0	SignalP3NN:20,SignalP3HMM:20,SignalP4:20,SignalP5:20,Phobius:20,SignalP6:20	1	1
PGRA_000668-T1	0.35	-0.017	2.855	PsOPEL	.	.	.	0	0	0	PF00722	Domain:Glyco_hydro_16	0	GH16_3,GH16,GH16_5,GH16_6,GH16_10,GH16_8,GH16_7,GH16_4	0	0	0.051	.	.	0.883	0.904	0.339	0.85	1	1	0	0	28379.5	268	-15	4.088	4	116	173	76	27	150	45	16	29	0.735	.	KVMR:108-111,HTYS:194-197	0	0	0	SignalP3NN:19,SignalP3HMM:19,SignalP4:19,DeepSig:19,Phobius:19,SignalP6:19,SignalP5:26	1	1
PGRA_008824-T1	0.35	-1.991	2.842	.	.	.	.	0	0	0	PF17168,PF16335,PF08760	Family:DUF5127,Family:DUF4965,Domain:DUF1793	0	.	0	0	0.009	.	.	0.783	0.899	0.541	0.74	1	1	0	0	75201.3	696	-41	3.9	2	283	429	206	112	409	97	30	67	0.871	LAVR:LXXR:31-34	KSWA:18-21,HTII:102-105,HDFG:252-255,HALT:272-275,KEIS:365-368,RLLL:395-398,KYIP:413-416,HDLG:417-420,KLLV:468-471,KALG:511-514,HLYP:565-568,HVMQ:582-585,REYA:630-633	0	0	0	SignalP3NN:21,SignalP3HMM:21,SignalP4:21,SignalP5:21,Phobius:21,SignalP6:21	1	1
PGRA_001802-T1	0.349	-1.872	3.217	.	.	.	.	0	0	0	.	.	0	.	0	0	0.009	.	.	0.842	0.355	0.374	0.79	1	1	0	0	73196	665	-22.5	4.582	9	241	391	183	102	354	123	55	68	1.168	KR:[KR]R:39-40,RR:[KR]R:349-350,VTKR:[LIJVAP]X[KRTPEI]R:501-504,KR:[KR]R:503-504,LATR:[LIJVAP]X[KRTPEI]R&LXXR:528-531,RR:[KR]R:545-546	KRMQ:39-42,HGWL:71-74,RQLG:102-105,KFWG:159-162,KYLT:164-167,RYFT:188-191,RILA:197-200,KVIP:215-218,RDFQ:285-288,RRYL:349-352,REIA:531-534	0	0	0	SignalP3NN:21,SignalP3HMM:21,SignalP4:21,SignalP5:21,DeepSig:21,Phobius:21,SignalP6:21	1	1
PGRA_001769-T1	0.349	-1.118	3.188	.	.	.	.	0	0	0	PF07470	Repeat:Glyco_hydro_88	0	GH105	0	0	0.083	.	.	0.651	0.032	0.411	0.79	1	1	0	0	64240.4	585	-17	4.617	2	205	356	165	70	290	105	47	58	1.107	.	RLLT:5-8,RLIS:26-29,HFIP:35-38,RMIK:48-51,RNYA:118-121,RLFD:159-162,HLLV:284-287,HGYD:288-291,RSLG:312-315,RELR:355-358,RPYY:426-429,RAYD:502-505,HTIT:506-509,RLLS:577-580	0	1	1	SignalP3NN:19,SignalP3HMM:19,SignalP4:19,SignalP5:19,DeepSig:19,Phobius:19,SignalP6:19	1	1
PGRA_007929-T1	0.343	0.313	1.847	Pslsc1,Vdlsc1	.	.	.	0	0	0	PF00857	Family:Isochorismatase	0	.	0	0.088	0.317	.	.	0.843	0.004	0.496	0.3	1	1	0	0	27020.8	249	-8.5	4.424	2	79	139	90	21	151	45	19	26	0.698	PFER:[LIJVAP]X[KRTPEI]R:24-27,LIMR:LXXR:109-112,LSLR:LXXR:152-155,PLIR:[LIJVAP]X[KRTPEI]R:173-176	RDFD:57-60,RDIS:176-179,RMLQ:182-185,RDWR:202-205	0	0	0	SignalP3NN:20,SignalP3HMM:20,SignalP4:20,SignalP5:20,DeepSig:20,Phobius:20,SignalP6:20	1	1
PGRA_006103-T1	0.34	-2.183	2.451	.	FGSG_07678,ScOrtholog_GIC1	reduced_virulence	PHI:5750,PHI:6124	0	1	0	PF04185	Family:Phosphoesterase	0	.	0	0	0.139	.	.	0.706	0.182	0.3	0.58	1	1	0	0	43905.2	403	-8.5	5.035	0	129	230	108	58	229	81	39	42	1.042	KR:[KR]R:63-64	KAFD:35-38,RFIT:39-42,KAIK:52-55,KYYA:71-74,KSIS:116-119,RLWF:169-172,HTFL:215-218,KTLI:233-236,HNWG:285-288,RFLA:303-306,KAMP:339-342,KVIN:361-364,KWLP:387-390	0	0	0	SignalP3NN:21,SignalP3HMM:21,SignalP4:21,SignalP5:21,DeepSig:21,Phobius:21,SignalP6:21	1	1
PGRA_006304-T1	0.337	-2.331	2.987	.	.	.	.	0	0	0	PF14269	Repeat:Arylsulfotran_2	0	.	0	0	0.012	.	.	0.939	0.348	0.314	0.41	1	1	0	0	61061.1	554	-6.5	5.717	5	186	300	152	75	297	123	62	61	0.983	KR:[KR]R:435-436	HTLK:3-6,RYLS:24-27,HGYG:119-122,HKLV:142-145,HEFK:148-151,HTLD:202-205,RAFT:220-223,HAYL:394-397,RGFR:410-413,KAWR:450-453,KVFA:502-505,KVIG:513-516	0	0	0	SignalP3HMM:21,SignalP4:21,SignalP5:21,DeepSig:21,Phobius:21,SignalP6:21,SignalP3NN:23	1	1
PGRA_009189-T1	0.336	-1.11	2.794	.	.	.	.	0	0	0	PF08881	Domain:CVNH	0	.	0	0	0.131	.	.	0.62	0.455	0.338	0.49	1	1	0	0	32248.2	299	-9.5	4.344	9	117	184	86	40	176	44	18	26	0.857	APIR:[LIJVAP]X[KRTPEI]R:24-27,RR:[KR]R:27-28,ITPR:[LIJVAP]X[KRTPEI]R:125-128,RR:[KR]R:149-150	RTLP:6-9,KNLV:119-122,RRLP:149-152	0	0	0	SignalP3NN:21,SignalP3HMM:21,SignalP4:21,SignalP5:21,DeepSig:21,Phobius:21,SignalP6:21	1	1
PGRA_003206-T1	0.336	-2.037	2.294	.	.	.	.	0	0	0	.	.	0	.	0	0	0.034	.	.	0.572	0.146	0.474	0.79	1	1	0	0	30022.2	293	-11.5	4.063	6	133	211	99	26	166	34	12	22	0.636	.	KSFH:130-133	0	0	0	SignalP3NN:19,SignalP3HMM:19,SignalP4:19,SignalP5:19,DeepSig:19,Phobius:19,SignalP6:19	1	1
PGRA_004823-T1	0.334	-1.992	2.387	.	.	.	.	0	0	0	PF12296	Family:HsbA	0	.	0	0	0.033	.	.	0.656	0.98	0.515	0.63	1	1	0	0	13170.5	131	-20	3.112	0	65	89	59	6	72	24	2	22	0.514	LTAR:LXXR:66-69	.	0	0	0	SignalP3NN:16,SignalP4:16,SignalP5:21,DeepSig:22,SignalP6:22,SignalP3HMM:25,Phobius:25	1	1
PGRA_004683-T1	0.334	-2.054	2.844	.	.	.	.	0	0	0	.	.	0	.	0	0.002	0.087	.	.	0.908	0.178	0.45	0.61	1	1	0	0	28032.5	274	6.5	9.998	2	130	186	101	13	148	46	27	19	0.41	ALPR:[LIJVAP]X[KRTPEI]R:21-24,IGTR:[LIJVAP]X[KRTPEI]R:138-141,PATR:[LIJVAP]X[KRTPEI]R:159-162,LHLR:LXXR:244-247,RR:[KR]R:247-248	RIIS:85-88,RELQ:254-257,HVYG:264-267	0	1	0	SignalP3NN:20,SignalP3HMM:20,SignalP4:20,SignalP5:20,DeepSig:20,Phobius:20,SignalP6:20	1	1
PGRA_003353-T1	0.329	-2.223	3.265	.	.	.	.	0	0	0	PF01915,PF00933,PF14310	Domain:Glyco_hydro_3_C,Domain:Glyco_hydro_3,Family:Fn3-like	0	GH3	0	0	0.009	.	.	0.974	0.013	0.348	0.7	1	1	0	0	86921.7	809	-41.5	4.152	8	291	488	238	99	473	135	50	85	0.851	AIER:[LIJVAP]X[KRTPEI]R:91-94,LAIR:[LIJVAP]X[KRTPEI]R&LXXR:107-110,LLER:[LIJVAP]X[KRTPEI]R&LXXR:485-488,LMRR:[LIJVAP]X[KRTPEI]R&LXXR:765-768,RR:[KR]R:767-768	RGYA:136-139,HVYL:150-153,RNWE:168-171,KHFV:201-204,RTLH:241-244,KGLN:279-282,RIMT:358-361,KLIA:437-440,KTYA:527-530,HAIV:594-597,RYFD:650-653,KQLR:743-746,RDIS:768-771,RDLP:796-799	0	0	0	SignalP3NN:20,SignalP3HMM:20,SignalP4:20,SignalP5:20,DeepSig:20,Phobius:20,SignalP6:20	1	1
PGRA_006012-T1	0.328	1.347	3.037	.	.	.	.	0	0	0	PF03856	Family:SUN	0	GH132	0	0	0.229	.	0.52	.	0.025	0.299	0.71	1	1	0	0	43568	401	-12	4.83	18	142	237	110	54	234	73	34	39	0.969	LSHR:LXXR:26-29,LQQR:LXXR:33-36,VKKR:[LIJVAP]X[KRTPEI]R:49-52,KR:[KR]R:51-52,LTNR:LXXR:54-57	RALT:7-10,RHLH:29-32,RRLT:52-55,KPFP:134-137,HYYV:198-201,HTIC:349-352,KPLL:364-367,HFFA:382-385,HCII:395-398	0	0	0	SignalP3NN:24,SignalP3HMM:24,SignalP4:24,SignalP5:24,DeepSig:24,Phobius:24,SignalP6:24	1	1
PGRA_007990-T1	0.328	3.532	1.841	ZtNIP2	.	.	.	0	0	0	PF02221	Domain:E1_DerP2_DerF2	1	.	0	0.87	0.324	0.599	.	.	0.004	0.745	0.4	1	1	0	0	18725.5	175	-9	4.362	4	57	95	59	11	99	42	17	25	1	.	HELD:49-52,KELV:70-73,RLIT:100-103,KEIP:136-139	0	0	0	SignalP3NN:17,SignalP3HMM:17,SignalP4:17,SignalP5:17,DeepSig:17,Phobius:17,SignalP6:17	1	1
PGRA_003958-T1	0.327	-2.09	2.907	.	.	.	.	0	0	0	.	.	0	.	0	0	0.009	.	.	0.777	0.005	0.291	0.72	1	1	0	0	49443.5	478	-40	3.526	4	211	329	159	44	260	65	13	52	0.802	LSSR:LXXR:22-25,KR:[KR]R:200-201,IAPR:[LIJVAP]X[KRTPEI]R:398-401	RGFF:148-151,RSLG:201-204,KTFS:287-290	0	0	0	SignalP3NN:18,SignalP3HMM:18,SignalP4:18,SignalP5:18,DeepSig:18,Phobius:18,SignalP6:25	1	1
PGRA_005131-T1	0.323	2.485	3.29	VdPevD1	.	.	.	0	0	0	.	.	0	.	0	0	0.005	.	0.533	.	0.02	0.572	0.69	1	1	0	0	14616.3	141	-6	4.045	4	69	98	37	14	76	15	5	10	0.636	.	RTWT:80-83	0	0	0	SignalP3HMM:17,SignalP3NN:18,SignalP4:18,SignalP5:18,DeepSig:18,Phobius:18,SignalP6:18	1	1
PGRA_000102-T1	0.315	-3.029	1.839	.	.	.	.	0	0	0	PF07687,PF01546	Domain:M20_dimer,Family:Peptidase_M20	0	.	0	0	0.091	.	.	0.899	0.122	0.288	0.34	1	1	0	0	44648.3	422	2	6.681	7	158	258	135	43	232	95	53	42	0.673	VPPR:[LIJVAP]X[KRTPEI]R:98-101,VNER:[LIJVAP]X[KRTPEI]R:279-282,LMGR:LXXR:310-313	HPLS:31-34,KHLV:63-66,RKWH:89-92,KVLV:135-138,HSLL:184-187,KTFS:213-216,KVIA:325-328,RYLY:382-385,KKLI:413-416,HGLE:418-421	0	0	0	SignalP3NN:19,SignalP3HMM:19,SignalP4:19,SignalP5:19,DeepSig:19,Phobius:19,SignalP6:19	1	1
PGRA_000178-T1	0.315	-2.925	1.733	.	.	.	.	0	0	0	PF00657	Family:Lipase_GDSL	0	CE16	0	0	0.135	.	.	0.906	0.16	0.353	0.34	1	1	0	0	58310.2	533	9	7.31	9	182	300	127	73	287	118	69	49	0.756	LTLR:LXXR:302-305,LNKR:[LIJVAP]X[KRTPEI]R&LXXR:369-372,KR:[KR]R:371-372,AIER:[LIJVAP]X[KRTPEI]R:399-402,PGIR:[LIJVAP]X[KRTPEI]R:404-407,LATR:[LIJVAP]X[KRTPEI]R&LXXR:416-419,KR:[KR]R:433-434	RSIG:23-26,KQLG:65-68,RGWF:83-86,HSYD:102-105,KPLT:123-126,RPLL:170-173,HFFP:211-214,HIFS:221-224,HSFI:274-277,RTYN:278-281,KGYS:314-317,HPIW:333-336,RTFH:372-375,RNFV:390-393,RDLK:419-422,RDMA:429-432,KRFK:433-436,HELV:514-517	0	0	0	SignalP3NN:41,SignalP3HMM:41,SignalP4:41,SignalP5:41,Phobius:41,SignalP6:41	1	1
PGRA_003536-T1	0.311	-3.362	-1.3	.	.	.	.	0	0	0	PF06026	Family:Rib_5-P_isom_A	0	.	0	0.563	0.413	.	.	0.637	0.014	0.412	0.31	0	0	0	0	29327.3	279	-5	4.872	3	100	163	95	22	163	64	30	34	0.781	KR:[KR]R:22-23,VATR:[LIJVAP]X[KRTPEI]R:129-132,LSAR:LXXR:145-148	KYIG:39-42,RDLI:77-80,RKLS:143-146,KGIP:155-158,HVLS:168-171,RKLG:174-177,KDLK:214-217,KLLS:234-237	0	0	0	.	0	0
PGRA_004381-T1	0.311	-3.158	-0.546	.	.	.	.	0	0	0	.	.	0	GH43_24,GH43,GH43_37,CBM35,GH43_19,GH43_25,GH43_18,GH43_22,GH43_34,GH43_3	0	0	0.01	.	0.521	.	0.886	0.614	0.85	0	0	0	0	40248.3	375	-17.5	4.13	5	152	245	104	47	204	57	21	36	1.013	VVER:[LIJVAP]X[KRTPEI]R:69-72,KR:[KR]R:99-100,LVKR:[LIJVAP]X[KRTPEI]R&LXXR:131-134,KR:[KR]R:133-134,LGDR:LXXR:197-200	KVIY:74-77,KKYV:82-85,RIMV:369-372	0	0	0	.	0	0
PGRA_001140-T1	0.311	-2.528	2.685	.	.	.	.	0	0	0	.	.	0	GT25	0	0	0.022	.	.	0.89	0.014	0.429	0.2	1	1	0	0	38500.8	355	-12	4.658	4	136	194	100	36	187	80	36	44	0.575	LPGR:LXXR:93-96,ADKR:[LIJVAP]X[KRTPEI]R:97-100,KR:[KR]R:99-100,IMRR:[LIJVAP]X[KRTPEI]R:149-152,RR:[KR]R:151-152,LLSR:LXXR:188-191,LLCR:LXXR:334-337	KGLF:54-57,KIFV:87-90,KALP:124-127,KGWR:133-136,RRMV:151-154,RILL:186-189,RTLD:209-212,KVLL:313-316,RDYT:337-340	0	0	0	SignalP3HMM:23,SignalP6:23,SignalP3NN:24,SignalP4:24,SignalP5:24,DeepSig:24,Phobius:24	1	1
PGRA_004108-T1	0.308	-1.824	3.154	.	.	.	.	0	0	0	PF04616,PF17851	Family:Glyco_hydro_43,Domain:GH43_C2	0	GH43_14,GH43_12,GH43_11,GH43_13,GH43,GH43_10,GH43_9,CBM91,GH43_3,GH43_15,GH43_34,GH43_31,GH43_32,GH43_4,GH43_5,GH43_36,GH43_37,GH43_8,GH43_28,GH43_30,GH43_26,GH43_24,GH43_19,GH43_2	0	0	0.044	.	.	0.906	0.835	0.336	0.75	1	1	0	0	69383.7	634	-33	4.248	2	218	379	165	98	357	112	44	68	0.856	LKWR:LXXR:7-10,PSIR:[LIJVAP]X[KRTPEI]R:107-110,LSTR:[LIJVAP]X[KRTPEI]R&LXXR:310-313,VGRR:[LIJVAP]X[KRTPEI]R:445-448,RR:[KR]R:447-448,LQIR:[LIJVAP]X[KRTPEI]R&LXXR:524-527	RWLL:10-13,KTFF:52-55,KDLQ:73-76,KLIG:79-82,HFYQ:181-184,HVYY:221-224,HPII:225-228,RNLL:265-268,KDIP:366-369,RLLP:423-426,HHLD:482-485,HALS:593-596	0	0	0	SignalP3NN:25,SignalP4:25,SignalP5:25,DeepSig:25,Phobius:25,SignalP6:25,SignalP3HMM:28	1	1
PGRA_009446-T1	0.308	-1.952	2.709	.	.	.	.	0	0	0	.	.	0	.	0	0	0.009	.	.	0.681	0.482	0.389	0.74	1	1	0	0	50947.3	465	-21.5	4.219	1	167	271	126	71	271	75	29	46	0.803	LALR:LXXR:13-16,PLER:[LIJVAP]X[KRTPEI]R:21-24,LERR:LXXR:22-25,RR:[KR]R:24-25,LTTR:[LIJVAP]X[KRTPEI]R&LXXR:104-107	RAIA:16-19,HDLW:118-121,RTYY:190-193,KEYG:261-264,HGLR:299-302,HDFL:312-315,KYYY:347-350,HPYT:439-442	0	0	0	SignalP3NN:19,SignalP3HMM:19,SignalP4:19,SignalP5:19,DeepSig:19,Phobius:19,SignalP6:25	1	1
PGRA_002018-T1	0.308	-2.677	0.192	CfTom1	.	.	.	0	0	0	.	.	0	GH17	0	0	0.01	.	.	0.79	0.782	0.446	0.82	1	1	1	0	47434.2	494	-17.5	3.627	2	292	375	143	37	281	31	7	24	0.467	.	RLYT:61-64,KPLW:236-239	0	1	0	SignalP3NN:18,SignalP3HMM:18,SignalP4:18,SignalP5:18,Phobius:18,SignalP6:19	1	1
PGRA_007399-T1	0.307	-1.365	3.298	.	FGSG_03072,FGSG_10343,FGSG_12142	unaffected_pathogenicity	PHI:5901,PHI:5902,PHI:5903	0	0	0	PF09286	Domain:Pro-kuma_activ	0	.	0	0	0.076	.	.	0.857	0.996	0.743	0.13	1	1	0	0	68411.6	626	-6	5.921	10	208	353	163	71	325	135	69	66	1.015	PQRR:[LIJVAP]X[KRTPEI]R:25-28,RR:[KR]R:27-28,LPVR:LXXR:57-60,KR:[KR]R:102-103,KR:[KR]R:198-199,LKKR:[LIJVAP]X[KRTPEI]R&LXXR:210-213,KR:[KR]R:212-213,KR:[KR]R:220-221	HRLH:49-52,KHWS:88-91,KWLE:111-114,KTWI:129-132,REME:139-142,HVYK:150-153,KNLG:189-192,RSLK:213-216,KAIV:226-229,RALY:264-267,RAFP:552-555	1	0	0	SignalP3NN:19,SignalP3HMM:19,SignalP4:19,SignalP5:19,DeepSig:19,Phobius:19,SignalP6:19	1	1
PGRA_009448-T1	0.304	0.362	2.871	.	.	.	.	0	0	0	PF01828	Family:Peptidase_A4	0	.	0	0.005	0.052	.	0.639	.	0.034	0.434	0.7	1	1	0	0	28152.3	268	-11	4.308	5	115	178	82	26	151	50	20	30	0.682	LVPR:[LIJVAP]X[KRTPEI]R&LXXR:30-33,RR:[KR]R:48-49,VDIR:[LIJVAP]X[KRTPEI]R:242-245	REYR:45-48,RSLM:49-52	1	0	0	SignalP3NN:16,SignalP3HMM:16,SignalP4:16,SignalP5:16,DeepSig:16,Phobius:16,SignalP6:16	1	1
PGRA_007930-T1	0.303	-2.039	2.835	.	.	.	.	0	0	0	.	.	0	.	0	0	0.009	.	.	0.802	0.928	0.622	0.07	1	1	0	0	51226.5	453	-20.5	4.579	8	131	236	126	59	242	122	54	68	0.956	VAKR:[LIJVAP]X[KRTPEI]R:149-152,KR:[KR]R:151-152,LKGR:LXXR:197-200,LRPR:[LIJVAP]X[KRTPEI]R&LXXR:277-280,KR:[KR]R:282-283,LDIR:[LIJVAP]X[KRTPEI]R&LXXR:318-321,AQKR:[LIJVAP]X[KRTPEI]R:416-419,KR:[KR]R:418-419	RNWS:36-39,RGIG:96-99,KDMG:144-147,RPIY:152-155,HLMS:159-162,HVMK:181-184,RFLN:200-203,KILK:219-222,HVYA:256-259,RPIA:261-264,KKLH:285-288,KQLL:315-318,KRMH:418-421,RSIG:426-429	1	0	0	SignalP3NN:17,SignalP3HMM:17,SignalP4:17,DeepSig:17,SignalP5:19,Phobius:19,SignalP6:19	1	1
PGRA_000911-T1	0.301	-3.005	-0.188	MoCDIP11,CfTom1	.	.	.	0	0	0	.	.	0	.	0	0	0.011	.	.	0.725	0.202	0.504	0.86	1	1	1	0	40882.6	405	-17.5	3.997	3	207	292	131	37	220	51	17	34	0.75	.	KTLA:5-8,RLYT:64-67,KNLG:115-118,KDYK:161-164,KTYW:265-268,KLFN:275-278	0	0	0	SignalP3NN:18,SignalP4:18,Phobius:18,SignalP6:18,SignalP3HMM:19,SignalP5:20	1	1
PGRA_005160-T1	0.299	0.807	3.277	Tal6,Mg3LysM,CfEcp6,MoSlp1,RsLysM,RiSLM,MgxLysM,Mg1LysM	LdpA_(Afu5g03980),Vd6LysM,Vd5LysM,LysM2,Vd4LysM,Blys8,Blys2,Blys7,LdpB_(Afu1g15420),Blys5	unaffected_pathogenicity,effector_(plant_avirulence_determinant)	PHI:8934,PHI:6833,PHI:6832,PHI:7665,PHI:6831,PHI:7381,PHI:7376,PHI:7380,PHI:8935,PHI:7378	1	0	0	PF01476	Domain:LysM	1	CBM50	0	0	0.009	.	.	0.62	0.673	0.304	0.88	1	1	0	0	59030.5	563	-32	3.549	22	262	396	166	60	324	53	11	42	0.701	VAKR:[LIJVAP]X[KRTPEI]R:34-37,KR:[KR]R:36-37,PSPR:[LIJVAP]X[KRTPEI]R:300-303,LLRR:[LIJVAP]X[KRTPEI]R&LXXR:422-425,RR:[KR]R:424-425	RPFL:419-422	0	0	0	SignalP3NN:21,SignalP3HMM:21,SignalP4:21,SignalP5:21,DeepSig:21,Phobius:21,SignalP6:21	1	1
PGRA_007391-T1	0.296	-2.542	2.854	.	.	.	.	0	0	0	.	.	0	GH30_5,GH30,GH30_4	0	0	0.009	.	.	0.984	0.597	0.391	0.59	1	1	0	0	47139.9	431	-30.5	4.056	3	156	258	131	63	247	85	30	55	0.727	LDLR:LXXR:321-324,VDRR:[LIJVAP]X[KRTPEI]R:422-425,RR:[KR]R:424-425	KAFG:46-49,RQMD:106-109,RAML:134-137,HYLA:186-189,HGYE:287-290,RWLH:324-327,KYYC:360-363,RHIR:369-372,RRFR:424-427	0	0	0	SignalP3NN:19,SignalP3HMM:19,SignalP4:19,SignalP5:19,DeepSig:19,Phobius:19,SignalP6:19	1	1
PGRA_003808-T1	0.288	-2.618	2.536	.	.	.	.	0	0	0	PF01546,PF07687	Family:Peptidase_M20,Domain:M20_dimer	0	.	0	0	0.009	.	.	0.884	0.556	0.46	0.2	1	1	0	0	64961.9	590	-16	5.076	4	179	329	180	75	316	149	72	77	0.951	LWGR:LXXR:176-179,KR:[KR]R:207-208,IDER:[LIJVAP]X[KRTPEI]R:540-543,VGTR:[LIJVAP]X[KRTPEI]R:572-575	RLIT:5-8,RVLG:28-31,KPYY:101-104,KVLE:108-111,KTFP:112-115,KPIL:143-146,RTIL:208-211,HQLD:254-257,KLLN:339-342,KHIT:409-412,KAFE:423-426,HSFA:491-494,RHYL:514-517,HTID:538-541,RFYY:554-557,RNFD:561-564,KKLE:584-587	1	0	0	SignalP3NN:15,Phobius:26	1	0
PGRA_007181-T1	0.283	-1.99	3.102	.	.	.	.	0	0	0	PF18271	Domain:GH131_N	0	GH131	0	0	0.01	.	.	0.82	0.04	0.49	0.64	1	1	0	0	39599.8	387	-21	3.963	1	201	277	121	41	198	50	16	34	0.533	LFVR:LXXR:10-13,RR:[KR]R:94-95	HQIA:133-136,RWMA:162-165,HNFA:181-184	0	0	0	SignalP3NN:17,SignalP3HMM:17,SignalP4:17,SignalP5:17,DeepSig:17,Phobius:17,SignalP6:17	1	1
PGRA_007783-T1	0.282	-1.162	2.969	.	.	.	.	0	0	0	PF00775	Domain:Dioxygenase_C	0	.	0	0	0.121	.	.	0.655	0.009	0.403	0.55	1	1	0	0	43245.6	401	-17.5	4.537	3	146	241	119	50	216	87	38	49	0.821	RR:[KR]R:35-36,VKKR:[LIJVAP]X[KRTPEI]R:64-67,KR:[KR]R:66-67,VQRR:[LIJVAP]X[KRTPEI]R:69-72,RR:[KR]R:71-72,RR:[KR]R:97-98	RDIS:36-39,RDMH:41-44,RALA:50-53,RSMR:77-80,RGLS:83-86,RDLE:98-101,RGIQ:219-222,HLLA:248-251	0	1	1	SignalP3NN:23,SignalP3HMM:23,SignalP4:23,SignalP5:23,DeepSig:23,Phobius:23,SignalP6:23	1	1
PGRA_006914-T1	0.28	-0.234	3.223	.	.	.	.	0	0	0	PF11937	Family:DUF3455	0	.	0	0.006	0.162	.	.	0.541	0.898	0.614	0.72	1	1	0	0	24893.9	240	-6.5	4.432	4	104	156	82	24	144	31	13	18	0.603	LLPR:[LIJVAP]X[KRTPEI]R&LXXR:100-103,LTAR:LXXR:191-194	HHYF:139-142	0	0	0	SignalP3HMM:19,SignalP5:19,Phobius:19,SignalP3NN:22,SignalP6:22	1	1
PGRA_003411-T1	0.278	-3.75	0.801	.	.	.	.	0	0	0	.	.	0	.	0	0	0.02	.	.	0.643	0.283	0.656	0.85	1	1	0	0	16873	178	-9	3.47	5	119	146	54	9	91	13	2	11	0.345	.	.	0	0	0	SignalP3NN:17,SignalP4:17,SignalP5:17,DeepSig:17,SignalP6:17,Phobius:19,SignalP3HMM:22	1	1
PGRA_001189-T1	0.278	-1.944	0.736	.	.	.	.	0	0	0	.	.	0	.	0	0	0.017	.	0.567	.	0.261	0.429	0.88	1	1	0	0	23318.3	244	-6	3.942	8	159	197	69	13	130	16	5	11	0.389	ALER:[LIJVAP]X[KRTPEI]R:21-24,LERR:LXXR:22-25,RR:[KR]R:24-25	.	0	0	0	SignalP3NN:19,SignalP3HMM:19,SignalP4:19,DeepSig:19,Phobius:19,SignalP5:21,SignalP6:25	1	1
PGRA_001212-T1	0.275	-0.501	2.161	.	.	.	.	0	0	0	.	.	0	.	0	0.508	0.332	.	.	0.7	0.103	0.433	0.49	1	1	1	0	19614.1	189	-4	4.745	0	77	115	61	18	112	35	16	19	0.679	.	KAWS:81-84,KGYS:97-100,HFLL:102-105,KTFL:163-166,KYWW:168-171	0	0	0	SignalP3NN:19,SignalP3HMM:19,SignalP4:19,SignalP5:19,DeepSig:19,Phobius:19,SignalP6:19	1	1
PGRA_008145-T1	0.273	-0.377	1.908	.	.	.	.	0	0	0	.	.	0	.	0	0.001	0.087	0.647	.	.	0.278	0.384	0.09	1	1	0	0	29371.5	264	-14	4.535	1	75	139	67	27	135	85	37	48	0.75	AAPR:[LIJVAP]X[KRTPEI]R:68-71,AERR:[LIJVAP]X[KRTPEI]R:200-203,RR:[KR]R:202-203,AAIR:[LIJVAP]X[KRTPEI]R:237-240	RMYI:61-64,HKFN:74-77,RFIA:148-151,KCWA:182-185,HKWA:234-237,RKLQ:243-246	0	0	0	SignalP3NN:20,SignalP3HMM:20,SignalP4:20,SignalP5:20,DeepSig:20,Phobius:20,SignalP6:20	1	1
PGRA_007010-T1	0.272	-1.255	1.271	.	Bbakr1_(XP_008600433.1)	unaffected_pathogenicity	PHI:9444	0	0	0	PF00248	Domain:Aldo_ket_red	0	.	0	0	0.037	0.528	.	.	0.627	0.506	0.11	1	1	0	0	36949.6	329	-11	5.108	2	92	160	111	45	175	95	46	49	1	LSDR:LXXR:34-37,KR:[KR]R:168-169	KGIA:69-72,KLWN:86-89,RTLE:147-150,RHIG:159-162,HEFE:185-188,HPYL:190-193,KVIA:209-212,HLLE:273-276,KQWG:307-310	0	0	0	SignalP3NN:21,SignalP3HMM:21,SignalP4:21,SignalP5:21,DeepSig:21,Phobius:21,SignalP6:21	1	1
PGRA_004886-T1	0.271	0.529	3.061	.	.	.	.	0	0	0	.	.	0	.	0	0	0.029	.	0.841	.	0.011	0.523	0.58	1	1	0	0	26780.3	248	-18	3.917	5	104	150	64	31	129	42	13	29	0.982	PHKR:[LIJVAP]X[KRTPEI]R:23-26,KR:[KR]R:25-26	KGYM:62-65,KLLS:161-164,KTWV:235-238	0	0	0	SignalP4:16,SignalP3NN:17,SignalP5:17,DeepSig:17,Phobius:17,SignalP3HMM:20,SignalP6:26	1	1
PGRA_006414-T1	0.27	-1.837	1.497	.	FoSOD5_(FOTG_08628),Sod5,SOD5	reduced_virulence,loss_of_pathogenicity	PHI:11164,PHI:383,PHI:8749	1	1	0	.	.	0	.	0	0	0.053	.	.	0.607	0.093	0.334	0.94	1	1	0	0	28805.2	280	-3.5	5.08	5	126	188	88	28	163	31	15	16	0.712	LGNR:LXXR:175-178,PTTR:[LIJVAP]X[KRTPEI]R:242-245	KGFI:68-71,KIIG:150-153,RSFV:178-181	0	0	0	SignalP3NN:20,SignalP3HMM:20,SignalP4:20,SignalP5:20,DeepSig:20,Phobius:20,SignalP6:20	1	1
PGRA_006870-T1	0.267	-8.441	-2.494	.	KduD,EntA,Mdh1,MGG_00056,FabG1,MoSCAD3_(MGG_01180),3hnr,VK055_1961,ABA4	unaffected_pathogenicity,reduced_virulence,lethal	PHI:10587,PHI:4077,PHI:2269,PHI:784,PHI:5271,PHI:8929,PHI:2802,PHI:7511,PHI:5440	0	1	1	PF00106	Domain:adh_short	0	.	0	0.001	0.397	.	.	0.951	0.223	0.478	0.28	0	1	0	1	37107.8	336	9.5	8.952	3	100	176	112	36	194	77	46	31	0.831	RR:[KR]R:135-136	KVIL:12-15,HSIP:82-85,RVMP:129-132,REMD:136-139,HAIL:150-153,RTWW:154-157,KHLI:170-173,RGLA:198-201,KAIA:260-263,HLMR:279-282	0	1	0	SignalP4:20,DeepSig:20,SignalP3NN:22,SignalP3HMM:22,SignalP5:22	1	1
PGRA_005729-T1	0.266	-0.566	3.305	.	.	.	.	0	0	0	.	.	0	.	0	0	0.09	.	.	0.553	0.806	0.65	0.23	1	1	0	0	47788.5	435	-10	5.1	24	168	245	122	48	243	131	63	68	0.484	AAKR:[LIJVAP]X[KRTPEI]R:25-28,KR:[KR]R:27-28,KR:[KR]R:43-44,VTKR:[LIJVAP]X[KRTPEI]R:53-56,KR:[KR]R:55-56,KR:[KR]R:77-78,KR:[KR]R:103-104,KR:[KR]R:133-134,KR:[KR]R:159-160,KR:[KR]R:195-196,ISTR:[LIJVAP]X[KRTPEI]R:238-241,KR:[KR]R:258-259,LQAR:LXXR:264-267,RR:[KR]R:275-276,KR:[KR]R:287-288,KR:[KR]R:303-304,LATR:[LIJVAP]X[KRTPEI]R&LXXR:313-316,ASKR:[LIJVAP]X[KRTPEI]R:333-336,KR:[KR]R:335-336,ADKR:[L…	KKLA:217-220,RRWC:275-278,RDFA:336-339,RDLG:416-419,RNLL:426-429	0	0	0	SignalP3HMM:18,SignalP5:18,Phobius:18,SignalP6:18,SignalP3NN:19,SignalP4:20,DeepSig:20	1	1
PGRA_005762-T1	0.266	0.416	3.307	MoCDIP4,CoNIS1,MoNIS1,ChNIS1	.	.	.	0	0	0	.	.	0	AA11,AA9	0	0	0.01	.	.	0.737	0.004	0.539	0.65	1	1	0	0	41661.8	400	-19	4.161	10	175	277	109	36	218	62	23	39	0.541	LAKR:[LIJVAP]X[KRTPEI]R&LXXR:26-29,KR:[KR]R:28-29,KR:[KR]R:188-189,RR:[KR]R:196-197	RSIT:9-12,HSIE:117-120	1	0	0	SignalP3NN:23,SignalP3HMM:23,SignalP4:23,SignalP5:23,DeepSig:23,Phobius:23,SignalP6:23	1	1
PGRA_006446-T1	0.264	-5.017	-1.284	.	.	.	.	0	0	0	PF08450	Repeat:SGL	0	.	0	0.004	0.135	.	.	0.584	0.742	0.512	0.06	0	0	0	0	33401.6	307	-9	4.753	3	102	170	88	28	170	85	39	46	0.662	VQTR:[LIJVAP]X[KRTPEI]R:75-78,LELR:LXXR:161-164,KR:[KR]R:209-210,KR:[KR]R:301-302	KEYT:2-5,KGWE:46-49,KTYS:52-55,KPLG:92-95,RWWA:124-127,RLWR:140-143,RDLV:164-167,RIMY:182-185,KMFR:193-196,KRLF:209-212,HVWV:231-234,RDMK:271-274,HEFQ:303-306	0	0	0	.	0	0
PGRA_000273-T1	0.262	-5.207	-0.405	.	.	.	.	0	0	0	PF00400	Repeat:WD40	0	.	0	0	0.032	.	.	0.806	0.766	0.385	0.65	0	0	0	0	63453.4	605	6.5	7.249	4	254	384	189	63	321	127	71	56	0.748	ATTR:[LIJVAP]X[KRTPEI]R:14-17,ADRR:[LIJVAP]X[KRTPEI]R:209-212,RR:[KR]R:211-212,KR:[KR]R:246-247,PATR:[LIJVAP]X[KRTPEI]R:561-564	KILA:7-10,RSID:43-46,KQYT:52-55,RVWD:83-86,HIIS:98-101,RIIA:115-118,HCIT:128-131,KVIN:146-149,RPLR:157-160,KGFV:189-192,RRIQ:211-214,KNIG:225-228,KRFV:246-249,RVWD:258-261,HVYT:339-342,RIFD:391-394,RIYS:466-469,HKLS:474-477,KVFA:509-512,HVYV:552-555,KALN:566-569,KIWN:597-600	0	0	0	.	0	0
PGRA_008373-T1	0.261	-3.761	-1.324	.	.	.	.	0	0	0	.	.	0	.	0	0.999	0.202	.	.	0.614	0.947	0.403	0.6	0	0	0	0	6628.81	67	12.5	12.647	0	29	41	20	3	46	15	14	1	0.438	LKAR:LXXR:14-17,RR:[KR]R:49-50	KGLG:28-31,KGIG:35-38,KGLG:40-43,KGYR:46-49,RGIT:60-63	1	0	0	.	0	0
PGRA_007925-T1	0.261	-1.899	3.06	.	.	.	.	0	0	0	PF16499,PF17801	Family:Melibiase_2,Domain:Melibiase_C	0	GH27	0	0	0.046	.	.	0.836	0.008	0.254	0.75	1	1	0	0	53961.7	501	-28	4.062	10	193	310	156	53	282	92	33	59	0.814	LGLR:LXXR:56-59,AARR:[LIJVAP]X[KRTPEI]R:324-327,RR:[KR]R:326-327,VRKR:[LIJVAP]X[KRTPEI]R:495-498,KR:[KR]R:497-498	RSIV:51-54,RDIG:59-62,HSLG:103-106,RRWY:326-329,RDLW:402-405,RLLG:456-459	0	0	0	SignalP3NN:17,SignalP3HMM:17,SignalP4:17,SignalP5:17,DeepSig:17,Phobius:17,SignalP6:17	1	1
PGRA_008766-T1	0.261	1.601	3.134	MoCDIP1	PGX1,Pgx6,Pcipg2,PGN1,MfPG1,Pg1,Bcpg1,BCPGA1,BcPG1,BcPG2	unaffected_pathogenicity,reduced_virulence	PHI:115,PHI:181,PHI:4880,PHI:2343,PHI:3,PHI:4916,PHI:7283,PHI:103,PHI:1027,PHI:9525,PHI:2847,PHI:2848,PHI:492	0	1	0	PF00295	Repeat:Glyco_hydro_28	0	GH28	0	0	0.05	.	0.51	.	0.307	0.537	0.76	1	1	0	0	47479.6	439	-18.5	4.339	11	155	275	121	56	238	75	31	44	1.388	PPPR:[LIJVAP]X[KRTPEI]R:44-47,LVLR:LXXR:185-188	HVLF:78-81,RHID:99-102,HGIS:268-271,KVWP:305-308,KNLS:373-376	1	0	0	SignalP3NN:18,SignalP3HMM:18,SignalP4:18,SignalP5:18,DeepSig:18,SignalP6:18,Phobius:21	1	1
PGRA_004839-T1	0.26	3.159	-0.215	.	.	.	.	0	0	0	PF00098	Domain:zf-CCHC	0	.	0	1	0.925	0.785	0.531	.	0.957	0.256	0.77	0	0	0	0	16605	162	6.5	7.927	16	83	107	10	18	90	31	20	11	0.6	.	RGYG:86-89,KCYN:121-124	0	0	0	.	0	0
PGRA_003747-T1	0.259	-2.039	-1.301	FolSix3	.	.	.	0	0	0	PF00501,PF00668,PF00550	Family:AMP-binding,Family:Condensation,Domain:PP-binding	0	.	0	0.243	0.428	.	.	0.836	0.345	0.188	0.11	0	0	0	0	390372	3614	7.5	6.632	34	1267	2077	1066	322	1871	805	432	373	0.714	ATPR:[LIJVAP]X[KRTPEI]R:17-20,APER:[LIJVAP]X[KRTPEI]R:59-62,IKPR:[LIJVAP]X[KRTPEI]R:121-124,IDRR:[LIJVAP]X[KRTPEI]R:203-206,RR:[KR]R:205-206,LVAR:LXXR:246-249,LSLR:LXXR:355-358,LLFR:LXXR:371-374,LRAR:LXXR:398-401,LIIR:[LIJVAP]X[KRTPEI]R&LXXR:453-456,ASPR:[LIJVAP]X[KRTPEI]R:468-471,VDRR:[LIJVAP]X[KRTPEI]R:561-564,RR:[KR]R:563-564,VLRR:[LIJVAP]X[KRTPEI]R:610-613,RR:[KR]R:612-613,RR:[KR]R:618-619,VQ…	RFLG:107-110,RKLQ:206-209,RVMS:222-225,RVLH:249-252,HEIL:291-294,HKWA:315-318,KLYF:344-347,KGFS:377-380,HDMS:382-385,HQML:395-398,RPLF:420-423,HQMI:434-437,HHLV:442-445,RLII:452-455,RDLD:456-459,RAMP:471-474,RNLW:575-578,RRLK:612-615,RAIP:619-622,HYFA:627-630,KFYS:632-635,RDWP:680-683,RTID:712-715,RHID:753-756,KAWI:759-762,HLLL:767-770,KTIT:806-809,HHIH:866-869,HEFV:872-875,KRWA:921-924,KNLP:943-…	1	0	0	.	0	0
PGRA_008693-T1	0.256	-2.627	2.312	.	.	.	.	0	0	0	PF00775	Domain:Dioxygenase_C	0	.	0	0	0.03	.	.	0.801	0.067	0.523	0.57	1	1	0	0	37761.8	344	-21	4.255	2	113	205	106	40	183	76	30	46	0.827	LSIR:[LIJVAP]X[KRTPEI]R&LXXR:2-5,LETR:[LIJVAP]X[KRTPEI]R&LXXR:40-43,ASER:[LIJVAP]X[KRTPEI]R:44-47,RR:[KR]R:47-48,KR:[KR]R:69-70	HQFS:33-36,RGLE:38-41,RALV:49-52,RGIH:59-62,RSLI:70-73,HIIV:222-225	0	0	1	SignalP3NN:25,SignalP3HMM:25,SignalP4:25,SignalP5:25,DeepSig:25,Phobius:25,SignalP6:25	1	1
PGRA_000604-T1	0.254	-1.834	-1.306	FolSix3	.	.	.	0	0	0	PF00755,PF00109,PF00698,PF08659,PF14765,PF02801,PF08242,PF00107,PF00550,PF16197	Family:Carn_acyltransf,Domain:ketoacyl-synt,Domain:Acyl_transf_1,Family:KR,Domain:PS-DH,Domain:Ketoacyl-synt_C,Domain:Methyltransf_12,Domain:ADH_zinc_N,Domain:PP-binding,Family:KAsynt_C_assoc	0	.	0	0.418	0.396	.	.	0.801	0.881	0.361	0.07	0	0	0	0	356197	3274	-1	6.497	33	1103	1742	1040	330	1766	798	424	374	0.853	LSNR:LXXR:156-159,LDER:[LIJVAP]X[KRTPEI]R&LXXR:390-393,RR:[KR]R:393-394,RR:[KR]R:413-414,PITR:[LIJVAP]X[KRTPEI]R:451-454,LSQR:LXXR:574-577,RR:[KR]R:577-578,LIGR:LXXR:676-679,LQGR:LXXR:803-806,LAKR:[LIJVAP]X[KRTPEI]R&LXXR:919-922,KR:[KR]R:921-922,LESR:LXXR:996-999,VITR:[LIJVAP]X[KRTPEI]R:1111-1114,KR:[KR]R:1260-1261,VLRR:[LIJVAP]X[KRTPEI]R:1453-1456,RR:[KR]R:1455-1456,LLNR:LXXR:1493-1496,LMSR:LXXR…	KFWD:25-28,HTMD:89-92,RLLL:96-99,RDYD:130-133,KDLA:138-141,KCYV:227-230,KLLE:250-253,HAIE:254-257,KTIL:365-368,KPIL:385-388,RRLK:393-396,KSLV:399-402,RPIT:450-453,KKLI:489-492,RPLL:525-528,KNLA:544-547,RTLH:578-581,RELL:635-638,RKLK:811-814,HHME:822-825,KEYR:829-832,RLFE:949-952,KVLS:961-964,HRLR:1004-1007,HDLL:1012-1015,KSIP:1036-1039,KQLS:1066-1069,RILS:1127-1130,RALP:1146-1149,KGFM:1235-1238,H…	0	0	0	.	0	0
PGRA_002180-T1	0.253	-4.362	0.852	.	.	.	.	0	0	0	PF04389	Family:Peptidase_M28	0	.	0	0	0.05	.	.	0.947	0.017	0.266	0.16	1	1	0	0	41639.9	372	-8	5.202	2	106	186	117	48	221	86	42	44	0.711	LLRR:[LIJVAP]X[KRTPEI]R&LXXR:3-6,RR:[KR]R:5-6,LIPR:[LIJVAP]X[KRTPEI]R&LXXR:60-63,IFKR:[LIJVAP]X[KRTPEI]R:113-116,KR:[KR]R:115-116,PWTR:[LIJVAP]X[KRTPEI]R:119-122,IEKR:[LIJVAP]X[KRTPEI]R:272-275,KR:[KR]R:274-275,ATTR:[LIJVAP]X[KRTPEI]R:345-348	RQLP:8-11,KPLS:31-34,RELP:83-86,RNII:110-113,RSID:162-165,RALA:215-218,RAMA:267-270,KRMR:274-277,RPFL:288-291,HLIP:322-325,HTIK:333-336,RDWA:348-351,KIMT:352-355	0	0	0	SignalP3NN:28,SignalP3HMM:29,SignalP4:29,SignalP5:29,Phobius:29,SignalP6:29	1	1
PGRA_005922-T1	0.253	-0.561	2.681	PpCBEL	.	.	.	0	0	0	.	.	0	.	0	0	0.01	.	.	0.877	0.003	0.44	0.8	1	1	0	0	96979.4	996	-38	3.338	36	655	817	280	62	459	56	9	47	0.597	.	KLYC:52-55,KSYC:169-172,KAFN:900-903	0	0	0	SignalP3NN:20,SignalP3HMM:20,SignalP4:20,SignalP5:20,DeepSig:20,Phobius:20,SignalP6:20	1	1
PGRA_000254-T1	0.252	0.354	2.77	PsXEG1	.	.	.	0	0	0	PF01670	Domain:Glyco_hydro_12	1	GH12	0	0	0.007	.	.	0.565	0.309	0.587	0.73	1	1	0	0	28847.8	266	-23.5	3.648	3	105	159	74	34	149	43	10	33	0.965	VSPR:[LIJVAP]X[KRTPEI]R:22-25,LSLR:LXXR:260-263	KGYS:96-99,KDWL:222-225	0	0	0	SignalP6:17,SignalP3NN:19,SignalP3HMM:19,SignalP5:19,Phobius:19	1	1
PGRA_008433-T1	0.25	-1.638	2.24	RsAGLIP1,FGL1	Moatg15,ATG15,Atg15_(CNAG_01601)	loss_of_pathogenicity,reduced_virulence	PHI:2081,PHI:1166,PHI:10012	1	1	0	PF01764	Family:Lipase_3	1	.	0	0	0.046	.	.	0.813	0.125	0.456	0.33	1	1	0	0	62458.7	564	-6	6.024	17	190	331	147	72	296	133	69	64	0.905	LRPR:[LIJVAP]X[KRTPEI]R&LXXR:3-6,RR:[KR]R:8-9,LHRR:[LIJVAP]X[KRTPEI]R&LXXR:83-86,RR:[KR]R:85-86,AAER:[LIJVAP]X[KRTPEI]R:105-108,LRAR:LXXR:112-115,LVDR:LXXR:124-127,VDRR:[LIJVAP]X[KRTPEI]R:125-128,RR:[KR]R:127-128,PQTR:[LIJVAP]X[KRTPEI]R:363-366	HVFS:65-68,HVFH:71-74,HKYP:78-81,HVFA:212-215,RYYM:290-293,RELY:296-299,HSLG:317-320,REFT:366-369,KGWR:418-421,HKIR:427-430,KMYE:459-462,HNYL:515-518,RMLR:536-539,HHIY:556-559,HIYN:560-563	0	0	0	SignalP3NN:37,SignalP3HMM:37,SignalP4:37,SignalP5:37,Phobius:37,SignalP6:37	1	1
PGRA_003357-T1	0.249	-1.052	3.164	.	.	.	.	0	0	0	PF00026	Family:Asp	0	.	0	0	0.066	.	.	0.618	0.496	0.438	0.74	1	1	0	0	49889.3	472	6	8.825	3	182	289	150	45	272	64	36	28	0.863	VQKR:[LIJVAP]X[KRTPEI]R:26-29,KR:[KR]R:28-29,RR:[KR]R:432-433,LLSR:LXXR:438-441,LSRR:[LIJVAP]X[KRTPEI]R:439-442,RR:[KR]R:441-442,RR:[KR]R:444-445	HSYL:2-5,RGIF:29-32,RQYL:49-52,KSLR:53-56,HTLY:156-159,KMIQ:168-171,KTFF:242-245,RRLM:432-435,RRIN:444-447,HALS:464-467	1	0	1	SignalP3NN:20,SignalP3HMM:20,SignalP4:20,SignalP5:20,DeepSig:20,Phobius:20,SignalP6:20	1	1
PGRA_006032-T1	0.247	-1.081	3.227	.	BcBGL1_(BCIN_09g02640),TOM1,Avenacinase,BcBGL4_(BCIN_03g08710),BcBGL3_(BCIN_10g05590),BcBGL2_(BCIN_09g05460)	reduced_virulence,unaffected_pathogenicity,loss_of_pathogenicity	PHI:10365,PHI:191,PHI:24,PHI:10368,PHI:10367,PHI:10366	1	1	0	PF01915,PF00933,PF14310	Domain:Glyco_hydro_3_C,Domain:Glyco_hydro_3,Family:Fn3-like	0	GH3	0	0	0.009	.	.	0.962	0.759	0.345	0.39	1	1	0	0	85679.4	787	-15	5.209	9	251	438	231	96	460	170	83	87	0.799	LGGR:LXXR:157-160,RR:[KR]R:204-205,PEER:[LIJVAP]X[KRTPEI]R:316-319,PLKR:[LIJVAP]X[KRTPEI]R:388-391,KR:[KR]R:390-391,LTTR:[LIJVAP]X[KRTPEI]R&LXXR:465-468,AGIR:[LIJVAP]X[KRTPEI]R:537-540,KR:[KR]R:628-629,IEPR:[LIJVAP]X[KRTPEI]R:630-633,LTRR:[LIJVAP]X[KRTPEI]R&LXXR:746-749,RR:[KR]R:748-749	HGLS:18-21,RDLV:52-55,KNLT:122-125,RGFY:128-131,RNWE:160-163,KGMQ:181-184,KHLI:193-196,RPYN:205-208,RTLH:220-223,KLLN:258-261,RILA:326-329,HDLG:349-352,HPLV:355-358,HVLV:377-380,KNID:408-411,RTYL:473-476,HLYQ:595-598,RHFD:623-626,KRIE:628-631,KTFT:677-680,KQLR:724-727,KVLL:731-734,RDLS:749-752,KLFV:769-772	0	0	0	SignalP3NN:23,SignalP3HMM:23,SignalP4:23,SignalP5:23,DeepSig:23,Phobius:23,SignalP6:23	1	1
PGRA_008390-T1	0.247	-2.334	2.95	.	.	.	.	0	0	0	PF00450	Domain:Peptidase_S10	0	.	0	0	0.044	.	.	0.962	0.007	0.354	0.35	1	1	0	0	75593.3	683	-20.5	4.996	9	210	361	177	98	378	155	74	81	0.853	PPPR:[LIJVAP]X[KRTPEI]R:23-26,VFER:[LIJVAP]X[KRTPEI]R:559-562,LFNR:LXXR:564-567	RLLL:4-7,KSYS:57-60,HTIN:68-71,HEIE:173-176,RPIK:187-190,HYLH:292-295,KAFS:313-316,RGIN:327-330,RPYT:392-395,HAWF:400-403,RALG:429-432,KGIK:469-472,RDFA:480-483,KEFA:502-505,RMFQ:540-543,RVFE:558-561,RALF:562-565,RDIA:567-570,KPIF:589-592,KDYC:639-642	0	0	0	SignalP3NN:20,SignalP3HMM:20,SignalP4:20,SignalP5:20,DeepSig:20,Phobius:20,SignalP6:20	1	1
PGRA_005391-T1	0.246	0.008	2.369	.	.	.	.	0	0	0	PF04616	Family:Glyco_hydro_43	0	GH43_6,GH43_5,GH43_3,GH43,GH43_4,GH43_7,GH43_30,GH43_34,GH43_29,GH43_31,GH43_8,GH43_32,GH43_26,GH43_9,GH43_33,GH43_19,GH43_2,GH43_10,GH43_12,GH43_22,GH43_16,GH43_11,GH159,GH43_18	0	0	0.078	.	0.661	.	0.093	0.275	0.74	1	1	0	0	35492	333	-20.5	3.877	8	145	215	92	55	207	46	14	32	0.764	VVKR:[LIJVAP]X[KRTPEI]R:45-48,KR:[KR]R:47-48	KAYN:150-153,RSLN:250-253,HDYV:278-281	0	0	0	DeepSig:26,SignalP3NN:29,SignalP3HMM:29,SignalP4:29,SignalP5:29,Phobius:29,SignalP6:29	1	1
PGRA_001771-T1	0.246	2.324	2.526	.	.	.	.	0	0	0	PF00128	Domain:Alpha-amylase	0	.	0	0.292	0.374	0.576	0.509	.	0.969	0.312	0.48	1	1	0	0	18986.2	167	-9	4.369	1	41	83	44	28	93	36	15	21	1.294	.	KTLA:5-8,HTFH:51-54,KALY:118-121,HTLL:142-145	0	0	0	SignalP3NN:20,SignalP3HMM:20,SignalP4:20,SignalP5:20,DeepSig:20,Phobius:20,SignalP6:20	1	1
PGRA_000287-T1	0.244	-2.673	1.556	.	.	.	.	0	0	0	PF00722	Domain:Glyco_hydro_16	0	GH16_10,GH16,GH16_3,GH16_5,GH16_7	0	0	0.053	.	.	0.62	0.78	0.284	0.7	1	1	0	0	29116.4	262	-17	4.002	1	85	145	75	39	146	45	15	30	1.25	LKKR:[LIJVAP]X[KRTPEI]R&LXXR:32-35,KR:[KR]R:34-35	RLIQ:5-8,HALK:30-33,KQYF:110-113	0	0	0	SignalP3NN:21,SignalP3HMM:21,SignalP4:21,SignalP5:21,DeepSig:21,Phobius:21,SignalP6:21	1	1
PGRA_003758-T1	0.241	-3.376	-1.297	.	.	.	.	0	0	0	PF06042	Domain:NTP_transf_6	0	.	0	0.179	0.08	0.606	.	.	0.693	0.396	0.14	0	0	0	0	19216.2	176	-14	4.228	2	57	100	58	16	99	52	20	32	0.396	LLFR:LXXR:13-16,ALER:[LIJVAP]X[KRTPEI]R:18-21,VCRR:[LIJVAP]X[KRTPEI]R:94-97,RR:[KR]R:96-97,RR:[KR]R:103-104,LVVR:LXXR:113-116,ADIR:[LIJVAP]X[KRTPEI]R:117-120,RR:[KR]R:120-121	KALE:17-20	0	0	0	.	0	0
PGRA_005594-T1	0.241	-0.927	1.36	.	.	.	.	0	0	0	.	.	0	.	0	0.011	0.095	.	0.594	.	0.146	0.428	0.79	1	1	0	0	19423.4	190	-7	4.251	8	96	131	63	17	107	23	9	14	0.63	LHKR:[LIJVAP]X[KRTPEI]R&LXXR:39-42,KR:[KR]R:41-42	RWIV:5-8,HMFD:20-23,RHLE:29-32	0	0	0	SignalP3NN:19,SignalP3HMM:19,SignalP4:19,SignalP5:19,DeepSig:19,Phobius:19,SignalP6:19	1	1
PGRA_004505-T1	0.241	-1.641	1.051	.	.	.	.	0	0	0	.	.	0	.	0	0	0.023	.	0.544	.	0.104	0.263	0.78	1	1	0	0	34024	344	-8.5	4.187	8	182	250	115	18	197	32	12	20	0.451	IQKR:[LIJVAP]X[KRTPEI]R:53-56,KR:[KR]R:55-56,ISKR:[LIJVAP]X[KRTPEI]R:60-63,KR:[KR]R:62-63,LYDR:LXXR:140-143	RNWA:143-146	0	0	0	SignalP3NN:19,SignalP3HMM:19,SignalP4:19,SignalP5:19,DeepSig:19,Phobius:19,SignalP6:19	1	1
PGRA_000327-T1	0.24	-1.294	0.461	.	.	.	.	0	0	0	PF00226	Domain:DnaJ	0	.	0	0	0.197	0.71	.	.	0.021	0.541	0.03	1	1	1	0	48649.7	446	13.5	9.932	0	145	240	125	36	227	136	76	60	0.817	KR:[KR]R:189-190,RR:[KR]R:244-245,RR:[KR]R:247-248,RR:[KR]R:268-269,LAAR:LXXR:271-274,AKKR:[LIJVAP]X[KRTPEI]R:294-297,KR:[KR]R:296-297,KR:[KR]R:438-439	REIF:26-29,KAYR:62-65,RSLH:69-72,HYLA:180-183,RDFV:192-195,RYIK:197-200,RAMP:238-241,RRMR:244-247,RKLA:269-272,KILV:304-307,RVFK:359-362	1	0	0	Phobius:19,SignalP3NN:20,SignalP4:20,SignalP5:20,DeepSig:20,SignalP6:20,SignalP3HMM:22	1	1
PGRA_004187-T1	0.24	-1.851	3.01	.	.	.	.	0	0	0	PF00856	Family:SET	0	.	0	0	0.053	.	.	0.888	0.971	0.522	0.12	1	1	0	0	46506.4	424	-7.5	5.391	5	138	222	141	43	226	95	47	48	0.86	LIHR:LXXR:280-283,RR:[KR]R:377-378	RGIA:105-108,KEIP:152-155,RGFV:159-162,RTFV:184-187,RLLR:197-200,RFWQ:213-216,RTYA:283-286,HRLW:304-307,RLLQ:355-358,RAFR:363-366,RDMA:378-381	0	0	0	SignalP3NN:21,SignalP3HMM:21,SignalP4:21,SignalP5:21,DeepSig:21,Phobius:21,SignalP6:21	1	1
PGRA_003094-T1	0.239	-2.441	2.89	.	.	.	.	0	0	0	PF00135	Domain:COesterase	0	.	0	0	0.009	.	.	0.961	0.632	0.278	0.47	1	1	0	0	76520.1	711	-29.5	4.212	10	274	422	209	87	406	112	43	69	0.77	LASR:LXXR:300-303,LPFR:LXXR:620-623,LQAR:LXXR:654-657,LALR:LXXR:680-683	HAIG:71-74,RFYG:193-196,KLYS:210-213,RALL:371-374,RQLP:435-438,RCID:544-547,RSYQ:570-573,HPYG:591-594,KPYF:598-601,RTYN:643-646,KDFL:651-654,RGYT:657-660,RALA:683-686	0	0	0	SignalP3NN:20,SignalP3HMM:20,SignalP4:20,SignalP5:20,DeepSig:20,Phobius:20,SignalP6:20	1	1
PGRA_008123-T1	0.239	-2.365	2.676	.	LIP1	unaffected_pathogenicity	PHI:541	0	0	0	PF00135	Domain:COesterase	0	CE1	0	0	0.009	.	.	0.805	0.135	0.336	0.7	1	1	0	0	75163.4	688	-28.5	4.207	10	247	400	201	96	391	99	38	61	1	LASR:LXXR:266-269,LTAR:LXXR:632-635,PWIR:[LIJVAP]X[KRTPEI]R:667-670	RLLL:7-10,RFLG:160-163,RPYI:434-437,HYMS:441-444,RGYA:554-557,RGYN:635-638,HTYA:653-656,RPWI:666-669,RGLP:670-673	0	0	0	SignalP3NN:17,SignalP3HMM:17,SignalP4:17,DeepSig:17,Phobius:17,SignalP6:17,SignalP5:18	1	1
PGRA_003744-T1	0.239	-0.696	2.564	CfTom1	.	.	.	0	0	0	PF00150	Domain:Cellulase	0	GH5_16,GH5_11,GH5,GH5_1,GH5_51,GH5_24,GH5_46	0	0	0.009	.	.	0.94	0.722	0.346	0.68	1	1	0	0	45183.2	410	-33	3.897	6	143	237	122	57	233	78	24	54	1.11	.	KSFA:2-5,KVLA:119-122,RGIS:185-188,KTWT:195-198,HNYD:290-293,HDWS:386-389	0	0	0	SignalP3NN:16,SignalP4:16,DeepSig:16,Phobius:16,SignalP6:16,SignalP3HMM:18,SignalP5:18	1	1
PGRA_003252-T1	0.239	-2.047	3.276	.	.	.	.	0	0	0	PF00190	Domain:Cupin_1	0	.	0	0	0.009	.	.	0.908	0.011	0.453	0.35	1	1	0	0	57296.2	536	-34.5	4.077	2	192	326	156	59	297	102	36	66	0.672	PGPR:[LIJVAP]X[KRTPEI]R:118-121,RR:[KR]R:529-530	RTYY:121-124,RELH:193-196,HSIQ:241-244,KNFE:283-286,KILD:350-353,REIH:376-379,RTFD:407-410,KQIV:460-463,KQYI:481-484,RSLK:518-521	0	0	0	SignalP6:20,SignalP3NN:21,SignalP3HMM:21,SignalP4:21,SignalP5:21,DeepSig:21,Phobius:21	1	1
PGRA_006881-T1	0.239	-2.705	2.874	.	FGSG_03243	reduced_virulence	PHI:6121	0	1	0	PF00135	Domain:COesterase	0	.	0	0	0.009	.	.	0.816	0.079	0.392	0.43	1	1	0	0	59136.1	554	-29	4.153	5	198	335	180	65	340	100	37	63	0.755	PKER:[LIJVAP]X[KRTPEI]R:25-28,ADRR:[LIJVAP]X[KRTPEI]R:164-167,RR:[KR]R:166-167,LRRR:[LIJVAP]X[KRTPEI]R&LXXR:431-434,RR:[KR]R:432-433	RSFL:6-9,HAIS:20-23,RVFA:28-31,KGYG:108-111,RRYN:166-169,RALP:301-304,RTLD:383-386,HVMH:426-429,KTMS:478-481	0	0	0	SignalP3NN:21,SignalP3HMM:21,SignalP4:21,SignalP5:21,DeepSig:21,Phobius:21,SignalP6:21	1	1
PGRA_007026-T1	0.239	-3.059	2.722	.	MGG_04128,PXO_01628	reduced_virulence	PHI:785,PHI:7968	0	1	0	PF06824	Repeat:Glyco_hydro_125	0	GH125,GH15	0	0	0.009	.	.	0.93	0.499	0.411	0.56	1	1	0	0	58533.4	533	-29	4.07	4	183	302	158	62	294	91	32	59	1.054	LGPR:[LIJVAP]X[KRTPEI]R&LXXR:2-5,LQSR:LXXR:158-161	RHLP:38-41,RTFN:59-62,RNII:74-77,RLFE:84-87,KGYA:101-104,RYIL:161-164,HAMM:249-252,RYLA:321-324,REII:418-421,RIYT:460-463,RQWF:501-504	0	0	0	SignalP3NN:26,SignalP3HMM:26,SignalP4:26,SignalP5:26,DeepSig:26,Phobius:26,SignalP6:26	1	1
PGRA_001603-T1	0.239	-0.321	3.017	MpChi,MoChi1,MrChi	.	.	.	0	0	0	PF00704	Domain:Glyco_hydro_18	1	GH18	0	0	0.009	.	.	0.916	0.037	0.333	0.48	1	1	0	0	43192.1	403	-25.5	4.113	1	155	235	129	49	225	67	24	43	0.773	LVAR:LXXR:187-190	HALA:7-10,KHIA:78-81,HLIV:84-87,HFYT:109-112,RTYA:164-167,HFFN:253-256,KFIV:283-286,HSMI:373-376	0	0	0	SignalP3NN:23,SignalP3HMM:23,SignalP4:23,SignalP5:23,Phobius:23,SignalP6:23,DeepSig:24	1	1
PGRA_007115-T1	0.239	0.387	3.303	MoCDIP10	.	.	.	0	0	0	PF13668	Domain:Ferritin_2	0	.	0	0	0.009	.	.	0.813	0.861	0.326	0.63	1	1	0	0	50690.8	469	-22.5	4.142	4	164	278	146	55	276	69	25	44	0.782	LDSR:LXXR:228-231,INPR:[LIJVAP]X[KRTPEI]R:456-459	RFLI:165-168,REFI:204-207,RQFN:252-255,KQLI:289-292,HILN:300-303,RTIP:356-359,RVYA:459-462	0	1	0	SignalP3NN:19,SignalP3HMM:19,SignalP4:19,SignalP5:19,DeepSig:19,Phobius:19,SignalP6:19	1	1
PGRA_009695-T1	0.239	-2.045	2.749	.	.	.	.	0	0	0	PF00149,PF16656,PF14008	Domain:Metallophos,Domain:Pur_ac_phosph_N,Domain:Metallophos_C	0	.	0	0	0.009	.	.	0.701	0.064	0.476	0.69	1	1	0	0	54511.6	504	-27.5	4.14	6	176	309	144	65	287	89	33	56	0.933	LSPR:[LIJVAP]X[KRTPEI]R&LXXR:119-122	KSLP:9-12,HGMN:42-45,REIC:73-76,RTWS:87-90,RKLL:156-159,KVYM:229-232,KNFT:259-262,KVLA:286-289,RPWY:369-372	0	1	0	SignalP3NN:22,SignalP3HMM:22,SignalP4:22,SignalP5:22,DeepSig:22,Phobius:22,SignalP6:22	1	1
PGRA_003100-T1	0.239	-1.967	3.152	.	.	.	.	0	0	0	PF00135	Domain:COesterase	0	.	0	0	0.009	.	.	0.829	0.042	0.523	0.57	1	1	0	0	61049.1	569	-38.5	3.88	5	210	345	182	73	345	92	28	64	0.821	LAQR:LXXR:483-486,LATR:[LIJVAP]X[KRTPEI]R&LXXR:551-554	RFLI:7-10,KSFG:193-196,RALD:274-277,RYLL:288-291,RDIV:400-403,HAYG:440-443,RSYA:489-492,KKFN:565-568	0	0	0	SignalP3NN:21,SignalP3HMM:21,SignalP4:21,SignalP5:21,DeepSig:21,Phobius:21,SignalP6:21	1	1
PGRA_005112-T1	0.239	-2.088	3.227	.	VTL1,FGSG_03243	unaffected_pathogenicity,reduced_virulence	PHI:2032,PHI:6121	0	1	0	PF00135	Domain:COesterase	0	.	0	0	0.011	.	.	0.709	0.012	0.524	0.71	1	1	0	0	58519.3	547	-10	4.639	4	209	329	172	73	336	80	36	44	0.782	KR:[KR]R:100-101,LQYR:LXXR:284-287,LTDR:LXXR:343-346	RGLP:64-67,KPLP:80-83,RHIR:224-227,RDLP:325-328,RSLA:357-360,RLYE:383-386,KLIF:432-435,RGYT:541-544	0	0	0	SignalP3NN:25,SignalP3HMM:25,SignalP4:25,SignalP5:25,DeepSig:25,Phobius:25,SignalP6:25	1	1
PGRA_002765-T1	0.239	-1.854	3.096	.	.	.	.	0	0	0	PF05577	Domain:Peptidase_S28	0	.	0	0	0.044	.	.	0.838	0.121	0.48	0.64	1	1	0	0	61403	554	-34.5	4.058	7	184	319	141	82	311	104	36	68	1.032	LSKR:[LIJVAP]X[KRTPEI]R&LXXR:48-51,KR:[KR]R:50-51,AVKR:[LIJVAP]X[KRTPEI]R:550-553,KR:[KR]R:552-553	RVWY:79-82,HRYW:133-136,RNIQ:167-170,KVIA:246-249,KALD:334-337,REYI:344-347,RQWI:390-393,RLIW:466-469,KVID:525-528,KKFR:546-549	1	0	0	SignalP3NN:17,SignalP3HMM:17,SignalP4:17,DeepSig:17,SignalP5:24,Phobius:24,SignalP6:24	1	1
PGRA_003756-T1	0.239	-2.412	2.522	.	.	.	.	0	0	0	PF00135	Domain:COesterase	0	.	0	0	0.009	.	.	0.822	0.88	0.325	0.61	1	1	0	0	63108.5	585	-39.5	3.844	5	207	350	183	72	351	97	29	68	0.845	KR:[KR]R:28-29,LEER:[LIJVAP]X[KRTPEI]R&LXXR:37-40,LDQR:LXXR:223-226,KR:[KR]R:448-449,LTRR:[LIJVAP]X[KRTPEI]R&LXXR:461-464,RR:[KR]R:463-464	RWWL:2-5,RGLD:322-325,KGLY:368-371,KRIA:448-451,RGFL:464-467,RTYY:518-521	0	0	0	SignalP3NN:21,SignalP3HMM:21,SignalP4:21,SignalP5:21,DeepSig:21,SignalP6:21,Phobius:23	1	1
PGRA_003343-T1	0.239	-2.361	2.743	.	.	.	.	0	0	0	PF00135	Domain:COesterase	0	.	0	0	0.009	.	.	0.821	0.017	0.364	0.66	1	1	0	0	61492.1	572	-23	4.29	4	194	340	190	70	352	95	38	57	0.762	LDPR:[LIJVAP]X[KRTPEI]R&LXXR:145-148,LNYR:LXXR:170-173,LHGR:LXXR:344-347,LHGR:LXXR:399-402,KR:[KR]R:415-416,APRR:[LIJVAP]X[KRTPEI]R:428-431,RR:[KR]R:430-431	RRLI:430-433,HGLS:454-457,RIMS:502-505	0	0	0	SignalP3NN:27,SignalP3HMM:27,SignalP4:27,SignalP5:27,DeepSig:27,Phobius:27,SignalP6:27	1	1
PGRA_000333-T1	0.239	-1.366	3.11	.	.	.	.	0	0	0	PF00450	Domain:Peptidase_S10	0	.	0	0	0.029	.	.	0.628	0.244	0.274	0.45	1	1	0	0	67305.9	610	-34.5	4.132	9	206	359	152	91	335	115	42	73	1.18	AAIR:[LIJVAP]X[KRTPEI]R:242-245,RR:[KR]R:575-576,KR:[KR]R:578-579,KR:[KR]R:592-593,LQKR:[LIJVAP]X[KRTPEI]R&LXXR:595-598,KR:[KR]R:597-598	KSYS:58-61,HIFF:71-74,KTLQ:201-204,RMYN:299-302,RELQ:353-356,RDLV:412-415,RVYY:478-481,RVIN:500-503,RSLQ:593-596,KLWL:607-610	1	0	0	SignalP3NN:21,SignalP3HMM:21,SignalP4:21,SignalP5:21,Phobius:21,SignalP6:21	1	1
PGRA_001256-T1	0.239	-2.185	3.198	.	.	.	.	0	0	0	PF00933,PF01915,PF14310	Domain:Glyco_hydro_3,Domain:Glyco_hydro_3_C,Family:Fn3-like	0	GH3	0	0	0.009	.	.	0.937	0.071	0.555	0.69	1	1	0	0	83410.4	775	-30	4.323	6	278	464	250	93	457	129	52	77	0.898	LLSR:LXXR:42-45,KR:[KR]R:252-253,AAER:[LIJVAP]X[KRTPEI]R:435-438,AMPR:[LIJVAP]X[KRTPEI]R:533-536	HGFL:127-130,RELR:180-183,KGLQ:207-210,KHFA:219-222,RLMT:243-246,RAII:253-256,HCYD:268-271,HLLT:280-283,RVLR:366-369,KPFL:379-382,RQLD:403-406,KPIT:556-559,RSYP:620-623,HIYP:627-630,KLLK:712-715	0	0	0	SignalP3NN:19,SignalP3HMM:19,SignalP4:19,SignalP5:19,DeepSig:19,Phobius:19,SignalP6:19	1	1
PGRA_007286-T1	0.239	1.051	3.122	.	.	.	.	0	0	0	PF01828	Family:Peptidase_A4	0	.	0	0.004	0.086	.	0.811	.	0.948	0.326	0.68	1	1	0	0	28346.3	263	-11.5	4.319	6	105	166	66	27	132	52	21	31	1.04	RR:[KR]R:22-23,VVPR:[LIJVAP]X[KRTPEI]R:81-84,LDNR:LXXR:169-172,VGPR:[LIJVAP]X[KRTPEI]R:231-234	KQIA:28-31,HNFT:180-183	0	0	0	SignalP3NN:15,SignalP3HMM:15,SignalP4:15,SignalP5:15,Phobius:15,DeepSig:16	1	1
PGRA_003796-T1	0.236	-2.572	2.758	.	.	.	.	0	0	0	PF17132	Family:Glyco_hydro_106	0	GH106	0	0	0.009	.	.	0.931	0.265	0.398	0.68	1	1	0	0	116077	1051	-45	4.216	2	347	617	310	152	602	173	67	106	0.976	RR:[KR]R:116-117,RR:[KR]R:260-261,LSGR:LXXR:767-770,LRNR:LXXR:1006-1009	RYWV:60-63,KTIH:78-81,RRFQ:117-120,RQLG:317-320,RGYN:348-351,RAMG:467-470,KQIF:478-481,HRYF:488-491,HGFP:518-521,HKYL:583-586,KHYG:591-594,KALQ:603-606,RLLD:657-660,KSLT:705-708,HRWD:739-742,RGIP:770-773,HVIQ:846-849,HQFT:902-905,RIYI:962-965,RLIQ:1009-1012,KTYG:1026-1029	1	0	0	SignalP3NN:24,SignalP3HMM:24,SignalP4:24,SignalP5:24,DeepSig:24,Phobius:24,SignalP6:24	1	1
PGRA_005159-T1	0.231	-1.357	2.889	MpChi,MoChi1,MrChi,VnaChtBP	RsLysM,CHT42,GH18,MoChia1_(MGG_08054),MoChi1_(MGG_08054)	effector_(plant_avirulence_determinant),reduced_virulence,unaffected_pathogenicity	PHI:11444,PHI:144,PHI:7320,PHI:8753,PHI:8806	1	1	0	PF00704,PF00187	Domain:Glyco_hydro_18,Domain:Chitin_bind_1	1	GH18,CBM18	0	0	0.046	.	.	0.957	0.085	0.298	0.57	1	1	0	0	180921	1674	-85.5	4.146	43	630	1021	448	186	907	310	116	194	0.986	LNTR:[LIJVAP]X[KRTPEI]R&LXXR:52-55,VQTR:[LIJVAP]X[KRTPEI]R:159-162,LFWR:LXXR:383-386,LSYR:LXXR:435-438,LRKR:[LIJVAP]X[KRTPEI]R&LXXR:583-586,KR:[KR]R:585-586,VMER:[LIJVAP]X[KRTPEI]R:629-632,LAGR:LXXR:668-671,AGRR:[LIJVAP]X[KRTPEI]R:669-672,RR:[KR]R:671-672,RR:[KR]R:690-691,VSIR:[LIJVAP]X[KRTPEI]R:696-699,KR:[KR]R:721-722,KR:[KR]R:723-724,LRSR:LXXR:730-733,LSAR:LXXR:825-828,LSTR:[LIJVAP]X[KRTPEI]R&…	KVYI:39-42,KLII:230-233,KELR:306-309,KDYI:317-320,RSFT:403-406,REIM:438-441,RYLV:460-463,KGLS:488-491,HAIS:509-512,RVME:628-631,RAIS:652-655,RYYA:733-736,KSFF:989-992,RDLE:1080-1083,REIA:1122-1125,RIFG:1162-1165,RHFQ:1262-1265,RTLS:1287-1290,HRLV:1295-1298,HLLK:1342-1345,HVFE:1437-1440,KEMG:1556-1559,KTYI:1609-1612	1	0	0	SignalP3NN:24,SignalP4:24,SignalP5:24,DeepSig:24,Phobius:24,SignalP6:24	1	0
PGRA_002727-T1	0.227	-2.204	2.937	.	.	.	.	0	0	0	PF00144	Domain:Beta-lactamase	0	.	0	0	0.041	.	.	0.965	0.832	0.395	0.19	1	1	0	0	49110.6	432	6	7.008	0	131	214	119	73	235	103	60	43	1	LSHR:LXXR:151-154,PRTR:[LIJVAP]X[KRTPEI]R:184-187,AHER:[LIJVAP]X[KRTPEI]R:254-257,RR:[KR]R:392-393	HVMD:50-53,RGFG:73-76,HTLF:89-92,KSFI:99-102,HGFS:118-121,HVLR:128-131,HDIS:160-163,RSLR:173-176,HALK:200-203,HKYL:215-218,RNLT:243-246,KYLR:283-286,RALK:301-304,RSFM:307-310,REWY:322-325,REIG:359-362,RELV:374-377,RVLY:380-383,RRIM:393-396,KHIF:397-400,KQWS:402-405,RALS:413-416	0	0	0	SignalP3NN:16,SignalP5:17,SignalP3HMM:19,SignalP4:19,DeepSig:19,Phobius:19,SignalP6:19	1	1
PGRA_008610-T1	0.225	0.542	2.695	.	.	.	.	0	0	0	.	.	0	.	0	0.011	0.089	.	0.626	.	0.89	0.421	0.66	1	1	0	0	22307.5	215	-4	5.685	6	99	140	60	23	112	39	20	19	0.64	KR:[KR]R:46-47	RPLL:3-6,HALH:41-44,KTLD:65-68,RSLS:83-86,HGFA:140-143,HGLS:200-203	0	1	0	SignalP3NN:18,SignalP3HMM:18,SignalP4:18,SignalP5:18,DeepSig:18,Phobius:18,SignalP6:18	1	1
PGRA_002193-T1	0.224	2.745	3.309	MoCDIP1	.	.	.	0	0	0	PF00295	Repeat:Glyco_hydro_28	0	GH28	0	0	0.031	.	0.564	.	0.493	0.332	0.75	1	1	0	0	39431.9	379	-42.5	3.604	10	165	261	100	33	201	77	18	59	0.807	LKER:[LIJVAP]X[KRTPEI]R&LXXR:37-40	KFFQ:144-147,HDLT:149-152,HGLS:242-245,KTIS:277-280,KGIY:287-290,KDIT:292-295,KDIT:297-300	0	0	0	SignalP3NN:18,SignalP3HMM:18,SignalP4:18,SignalP5:18,DeepSig:18,Phobius:18,SignalP6:26	1	1
PGRA_000255-T1	0.223	-0.715	1.812	.	.	.	.	0	0	0	.	.	0	.	0	0.001	0.045	0.691	.	.	0.012	0.488	0.05	1	1	0	0	32574.2	297	-14.5	4.518	2	93	161	72	26	147	93	40	53	0.797	PVKR:[LIJVAP]X[KRTPEI]R:154-157,KR:[KR]R:156-157,RR:[KR]R:231-232	RQFD:56-59,RTFS:66-69,HDLR:76-79,KPYN:87-90,KGLF:94-97,REYP:100-103,HGYE:112-115,RNML:116-119,REWI:131-134,KGLY:145-148,RDIK:232-235	0	0	0	SignalP3NN:18,SignalP3HMM:18,SignalP4:18,SignalP5:18,DeepSig:18,Phobius:18,SignalP6:18	1	1
PGRA_004757-T1	0.222	-2.894	2.319	.	.	.	.	0	0	0	PF01593	Domain:Amino_oxidase	0	.	0	0	0.044	.	.	0.936	0.035	0.415	0.5	1	1	0	0	59376.5	531	-39	4.095	4	167	300	138	82	288	118	42	76	1.083	KR:[KR]R:33-34,PVRR:[LIJVAP]X[KRTPEI]R:355-358,RR:[KR]R:357-358	KKWN:124-127,KWLV:247-250,RLLL:263-266,KIFY:333-336,RGYY:358-361,HRIE:389-392,RAMF:408-411	0	0	0	SignalP3NN:22,SignalP3HMM:22,SignalP4:22,SignalP5:22,DeepSig:22,Phobius:22,SignalP6:22	1	1
PGRA_002979-T1	0.222	-2.22	3.055	.	.	.	.	0	0	0	PF00135	Domain:COesterase	0	CE1	0	0	0.009	.	.	0.967	0.989	0.495	0.55	1	1	0	0	66718.5	610	-14.5	4.757	5	219	349	168	81	344	98	45	53	0.782	RR:[KR]R:67-68,LNSR:LXXR:175-178,LGLR:LXXR:198-201,RR:[KR]R:445-446,RR:[KR]R:460-461	RFFT:2-5,RTLN:38-41,RRLH:67-70,KTIS:127-130,KFLE:205-208,HKLF:247-250,RQLD:295-298,KGWR:314-317,HQFA:331-334,RGYA:446-449,RRLT:460-463,HRFP:486-489,HGLD:551-554,KGFP:606-609	0	0	0	SignalP3NN:32,SignalP3HMM:32,SignalP4:32,SignalP5:32,DeepSig:32,Phobius:32,SignalP6:32	1	1
PGRA_003754-T1	0.219	-2.372	3.081	.	.	.	.	0	0	0	PF00190	Domain:Cupin_1	0	.	0	0	0.009	.	.	0.96	0.011	0.282	0.1	1	1	0	0	95787.2	873	-21	5.082	4	276	482	255	108	476	203	98	105	0.831	LPWR:LXXR:73-76,PSTR:[LIJVAP]X[KRTPEI]R:674-677,LVER:[LIJVAP]X[KRTPEI]R&LXXR:816-819	RAIN:61-64,RELP:135-138,RELH:156-159,HSLQ:204-207,KHLP:257-260,KYIF:264-267,HKML:294-297,HVII:327-330,REMH:336-339,RTFD:367-370,HLFK:426-429,KFLA:437-440,RSLN:459-462,RLIA:463-466,KIYN:507-510,HGLT:525-528,HYLS:643-646,KYWP:671-674,RDFL:697-700,HPLA:798-801,RGLE:832-835,KNYA:867-870	0	0	0	SignalP3NN:18,SignalP3HMM:18,SignalP4:18,SignalP5:18,DeepSig:18,Phobius:18,SignalP6:18	1	1
PGRA_002814-T1	0.218	-1.648	3.209	.	.	.	.	0	0	0	PF07676	Repeat:PD40	0	PL22,PL22_1	0	0	0.114	.	.	0.933	0.025	0.704	0.76	1	1	0	0	75297.6	686	-27	4.371	3	247	410	163	91	356	125	52	73	0.967	LKER:[LIJVAP]X[KRTPEI]R&LXXR:28-31,VKPR:[LIJVAP]X[KRTPEI]R:56-59,ALTR:[LIJVAP]X[KRTPEI]R:191-194,LVYR:LXXR:529-532,LGLR:LXXR:542-545,VFTR:[LIJVAP]X[KRTPEI]R:575-578	RLIL:2-5,KVIS:255-258,HGIQ:290-293,RFLD:403-406,KQIG:423-426,RLWD:532-535,RILN:545-548,RWYA:589-592,RIMW:627-630,KTLL:664-667	0	1	0	SignalP3NN:18,SignalP3HMM:18,SignalP4:18,SignalP5:18,DeepSig:18,Phobius:18,SignalP6:18	1	1
PGRA_007311-T1	0.218	-1.596	3.299	.	BbepnL-1_(BBA_07766),ASP,Cgyps11	reduced_virulence,unaffected_pathogenicity	PHI:9546,PHI:3973,PHI:7935	0	1	0	PF00026	Family:Asp	0	.	0	0	0.011	.	.	0.568	0.352	0.432	0.77	1	1	0	0	51682.3	494	-20	4.367	2	222	325	122	52	245	94	39	55	0.835	VKTR:[LIJVAP]X[KRTPEI]R:26-29,KR:[KR]R:33-34,VKPR:[LIJVAP]X[KRTPEI]R:44-47,KR:[KR]R:87-88,IDKR:[LIJVAP]X[KRTPEI]R:366-369,KR:[KR]R:368-369	KAIN:61-64,RTMP:68-71,KQIS:156-159,KVYT:176-179,KTFF:230-233	1	0	1	SignalP3NN:21,SignalP3HMM:21,SignalP4:21,SignalP5:21,DeepSig:21,Phobius:21,SignalP6:21	1	1
PGRA_008031-T1	0.214	-1.779	3.167	.	Aph1,Orf19.3727,FGSG_03402,ScOrtholog_PHO11,FGSG_03366,ScOrtholog_PHO12	reduced_virulence,unaffected_pathogenicity	PHI:3236,PHI:7719,PHI:5716,PHI:6125,PHI:6123,PHI:5715	0	1	0	PF00328	Family:His_Phos_2	0	.	0	0	0.044	.	.	0.627	0.006	0.433	0.61	1	1	0	0	59075.1	535	-28	4.148	8	184	304	139	77	294	97	36	61	1.118	LLQR:LXXR:70-73,ATER:[LIJVAP]X[KRTPEI]R:260-263,LLAR:LXXR:340-343	RYWG:36-39,HLLQ:69-72,RLLF:146-149,KYLA:255-258,REFY:371-374,RKFK:410-413,KFIR:461-464	0	0	0	SignalP3NN:17,SignalP3HMM:17,SignalP4:17,SignalP5:17,Phobius:17,SignalP6:17	1	1
PGRA_008663-T1	0.214	-1.907	2.108	.	.	.	.	0	0	0	.	.	0	.	0	0	0.067	.	.	0.546	0.572	0.355	0.39	1	1	0	0	23676	221	-16	3.985	4	97	134	62	19	114	44	14	30	0.722	LSKR:[LIJVAP]X[KRTPEI]R&LXXR:37-40,KR:[KR]R:39-40	RSMS:175-178	0	0	0	SignalP3NN:18,SignalP3HMM:18,SignalP4:18,SignalP5:18,DeepSig:18,Phobius:18,SignalP6:18	1	1
PGRA_001130-T1	0.214	-1.313	2.969	.	.	.	.	0	0	0	PF01828	Family:Peptidase_A4	0	.	0	0	0.029	.	.	0.539	0.103	0.254	0.7	1	1	0	0	28849.5	269	-22	3.962	6	121	169	70	33	137	56	18	38	0.895	KR:[KR]R:23-24,IAKR:[LIJVAP]X[KRTPEI]R:32-35,KR:[KR]R:34-35,IDIR:[LIJVAP]X[KRTPEI]R:244-247	HTFT:186-189,KTIE:234-237	0	0	1	SignalP3NN:17,SignalP3HMM:17,SignalP4:17,SignalP5:17,DeepSig:17,Phobius:17,SignalP6:17	1	1
PGRA_005054-T1	0.212	-1.553	3.051	.	.	.	.	0	0	0	PF00657	Family:Lipase_GDSL	0	CE16	0	0	0.03	.	.	0.722	0.752	0.373	0.7	1	1	0	0	43053.3	417	-30	3.545	5	199	296	137	44	231	49	10	39	0.776	.	KQLL:5-8,KYLV:147-150,RNFV:299-302,HKLV:401-404	0	1	0	SignalP3NN:19,SignalP3HMM:19,SignalP4:19,SignalP5:19,DeepSig:19,Phobius:19,SignalP6:19	1	1
PGRA_005790-T1	0.212	-1.895	3.102	.	.	.	.	0	0	0	PF00128,PF00686,PF09260	Domain:Alpha-amylase,Family:CBM_20,Domain:A_amylase_dom_C	0	GH13_1,GH13,GH13_2,GH13_20,GH13_41,GH13_36,GH13_14,GH13_6,GH13_12,CBM20,GH13_32,GH13_28,GH13_21,GH13_39,GH13_37,GH13_7,GH13_13,GH13_10,GH13_3,GH13_9,GH13_11,GH13_15	0	0	0.009	.	.	0.777	0.003	0.33	0.71	1	1	0	0	65684.1	610	-49.5	3.706	9	247	386	174	80	336	96	25	71	0.968	LTDR:LXXR:36-39,LHDR:LXXR:128-131	RPLV:8-11,HGYW:101-104,RGMY:131-134,HPYC:168-171,RSWA:388-391,RVFY:481-484,KYIS:575-578,HTIT:593-596	0	0	0	SignalP3NN:16,SignalP4:16,DeepSig:16,Phobius:16,SignalP5:21,SignalP6:21,SignalP3HMM:22	1	1
PGRA_000181-T1	0.212	-2.051	3.254	.	.	.	.	0	0	0	PF00135	Domain:COesterase	0	.	0	0	0.009	.	.	0.901	0.013	0.481	0.68	1	1	0	0	64583.4	608	-30.5	4.15	5	244	377	191	72	337	95	35	60	0.791	LHAR:LXXR:23-26,LNTR:[LIJVAP]X[KRTPEI]R&LXXR:29-32,AHKR:[LIJVAP]X[KRTPEI]R:168-171,KR:[KR]R:170-171,KR:[KR]R:172-173,LIAR:LXXR:233-236	RALL:26-29,KYIT:284-287,HPFA:321-324,RTLA:345-348,HAIN:373-376	1	0	0	SignalP3NN:19,SignalP3HMM:19,SignalP4:19,SignalP5:19,DeepSig:19,Phobius:19,SignalP6:26	1	1
PGRA_005007-T1	0.212	-2.02	3.261	.	.	.	.	0	0	0	PF00732,PF05199	Domain:GMC_oxred_N,Domain:GMC_oxred_C	0	AA3_2,AA3,AA3_3,AA3_1	0	0	0.01	.	.	0.893	0.005	0.406	0.67	1	1	0	0	67030.6	633	-21	4.363	5	256	395	195	66	359	102	42	60	0.696	LATR:[LIJVAP]X[KRTPEI]R&LXXR:55-58,LYQR:LXXR:139-142,RR:[KR]R:380-381,AFRR:[LIJVAP]X[KRTPEI]R:524-527,RR:[KR]R:526-527	RLLA:10-13,RLFE:26-29,RQLH:119-122,KTLG:127-130,RNYF:135-138,KLMG:236-239,HPIY:373-376,HNYA:476-479,RAIW:529-532,KAWI:559-562,KVFG:593-596	0	0	0	SignalP3NN:24,SignalP3HMM:24,SignalP4:24,SignalP5:24,DeepSig:24,Phobius:24	1	1
PGRA_006315-T1	0.211	-0.696	2.141	.	.	.	.	0	0	0	PF11578	Family:DUF3237	0	.	0	0.095	0.308	.	.	0.562	0.164	0.468	0.75	1	1	0	0	17946.3	165	-4.5	4.544	1	54	99	47	23	104	27	12	15	0.822	ADTR:[LIJVAP]X[KRTPEI]R:93-96,IFIR:[LIJVAP]X[KRTPEI]R:107-110	KVIP:56-59,HMIF:124-127	0	0	0	SignalP3HMM:23	0	1
PGRA_000046-T1	0.203	-2.676	1.804	.	.	.	.	0	0	0	PF02265	Domain:S1-P1_nuclease	0	.	0	0.004	0.178	.	.	0.912	0.029	0.472	0.15	1	1	0	0	33284.3	298	-8.5	5.182	4	91	153	98	46	170	78	38	40	0.843	IAER:[LIJVAP]X[KRTPEI]R:175-178	RLLR:46-49,HFID:79-82,HEYN:163-166,HVWD:169-172,KPYA:186-189,KTWL:212-215,HVFP:241-244,KDIE:292-295	0	0	0	SignalP3NN:19,SignalP3HMM:19,SignalP4:19,SignalP5:19,Phobius:19	1	1
PGRA_004670-T1	0.201	3.337	3.309	Cri_9402	.	.	.	0	0	0	.	.	0	.	0	0.001	0.144	.	0.657	.	0.394	0.55	0.67	1	1	0	0	15188.4	145	-15	3.674	8	74	103	31	18	75	26	6	20	0.657	.	HEYD:69-72	0	0	0	SignalP3NN:18,SignalP3HMM:18,SignalP4:18,SignalP5:18,DeepSig:18,Phobius:18,SignalP6:18	1	1
PGRA_007979-T1	0.197	-3.572	1.052	.	.	.	.	0	0	0	PF07217	Family:Het-C	0	.	0	0	0.076	.	.	0.764	0.034	0.418	0.02	1	1	0	0	101560	902	-35.5	4.807	8	263	415	195	105	440	288	133	155	0.936	LMAR:LXXR:55-58,RR:[KR]R:151-152,ANER:[LIJVAP]X[KRTPEI]R:176-179,LHVR:LXXR:187-190,RR:[KR]R:190-191,VRIR:[LIJVAP]X[KRTPEI]R:258-261,LCTR:[LIJVAP]X[KRTPEI]R&LXXR:504-507,RR:[KR]R:553-554,VETR:[LIJVAP]X[KRTPEI]R:698-701,RR:[KR]R:708-709,AGER:[LIJVAP]X[KRTPEI]R:732-735,RR:[KR]R:735-736,RR:[KR]R:788-789,RR:[KR]R:818-819,RR:[KR]R:861-862,RR:[KR]R:872-873,RR:[KR]R:887-888,RR:[KR]R:892-893	HAFG:24-27,KILM:53-56,KKFD:63-66,KLMV:67-70,RTYF:72-75,RDYS:80-83,RLLL:100-103,REFE:116-119,KNYA:138-141,RQYD:147-150,RRLR:151-154,KNYI:172-175,RRLF:190-193,KCIQ:195-198,RQYS:201-204,RLMG:217-220,HCLE:224-227,RNLL:316-319,KNIF:366-369,KIIE:398-401,HSML:459-462,RAIM:530-533,RKLS:554-557,KQFG:588-591,RQFE:690-693,REFQ:709-712,RQMY:758-761	0	0	1	SignalP3NN:25,SignalP3HMM:25,SignalP4:25,SignalP5:25,DeepSig:25,Phobius:25,SignalP6:25	1	1
PGRA_008066-T1	0.196	-1.482	2.541	.	.	.	.	0	0	0	.	.	0	.	0	0	0.156	.	.	0.734	0.663	0.396	0.02	1	1	0	0	65348.6	587	5.5	6.756	9	179	300	149	80	291	174	99	75	0.872	AHPR:[LIJVAP]X[KRTPEI]R:136-139,IKER:[LIJVAP]X[KRTPEI]R:179-182,LRDR:LXXR:238-241,PDTR:[LIJVAP]X[KRTPEI]R:312-315,RR:[KR]R:315-316,LASR:LXXR:324-327,VMKR:[LIJVAP]X[KRTPEI]R:382-385,KR:[KR]R:384-385,KR:[KR]R:533-534	RGWL:7-10,HIFN:75-78,REFG:85-88,HAMA:131-134,RKLH:182-185,HTYR:205-208,HPLR:211-214,KDLC:259-262,RHIS:263-266,REIG:316-319,RDWI:342-345,RDLC:495-498	1	0	0	SignalP3NN:20,SignalP3HMM:21,SignalP4:21,SignalP5:21,DeepSig:21,Phobius:21,SignalP6:21	1	1
PGRA_005148-T1	0.194	-1.947	3.239	.	.	.	.	0	0	0	PF17389	Repeat:Bac_rhamnosid6H	0	GH78	0	0	0.009	.	.	0.854	0.02	0.563	0.72	1	1	0	0	70763.8	661	-28	4.207	3	253	396	209	85	390	101	39	62	0.846	LINR:LXXR:186-189,IDPR:[LIJVAP]X[KRTPEI]R:203-206,KR:[KR]R:240-241,LQAR:LXXR:453-456,LLSR:LXXR:552-555,LSSR:LXXR:635-638	KPIN:119-122,RYLS:144-147,RIWY:189-192,HTLI:305-308,HNIE:363-366,KSIT:447-450,HGWS:543-546	0	0	0	SignalP3NN:17,SignalP4:17,SignalP5:17,Phobius:17,SignalP6:17	1	0
PGRA_003300-T1	0.194	-2.739	2.648	.	.	.	.	0	0	0	PF18951	Family:DUF5695	0	.	0	0	0.009	.	.	0.989	0.7	0.319	0.56	1	1	0	0	100873	932	-41.5	4.244	2	346	541	297	118	545	162	63	99	0.723	LPDR:LXXR:69-72,ITRR:[LIJVAP]X[KRTPEI]R:142-145,RR:[KR]R:144-145,LLTR:[LIJVAP]X[KRTPEI]R&LXXR:565-568,RR:[KR]R:699-700,VQPR:[LIJVAP]X[KRTPEI]R:829-832	HYLP:67-70,RRWL:144-147,RNLD:235-238,KILA:282-285,KFFL:295-298,RGIP:319-322,KALN:353-356,HYYL:395-398,RVWI:448-451,KTLQ:492-495,KSIF:507-510,RAYD:541-544,RAYA:560-563,KDLL:614-617,KYFG:667-670,KTLG:677-680,RRYW:699-702,RQIH:715-718,HSWP:769-772,KAFI:838-841	0	0	0	SignalP3NN:21,SignalP4:21,DeepSig:21,SignalP5:23,Phobius:23,SignalP6:23	1	0
PGRA_002456-T1	0.193	-0.067	3.095	MoCDIP1	.	.	.	0	0	0	PF12708	Repeat:Pectate_lyase_3	0	GH55	0	0	0.009	.	.	0.899	0.701	0.608	0.75	1	1	0	0	92561.2	844	-53	3.973	19	281	485	233	112	492	144	48	96	1.209	IMER:[LIJVAP]X[KRTPEI]R:312-315,VHIR:[LIJVAP]X[KRTPEI]R:532-535,KR:[KR]R:738-739,LEWR:LXXR:796-799	RSWI:4-7,KDYG:45-48,RQIR:155-158,KHIG:200-203,RNLT:236-239,KDLT:258-261,KSIL:322-325,RYYA:382-385,RSFG:403-406,HDIE:591-594,RGFL:607-610,RVIS:686-689,RIID:704-707,RAFI:818-821,HCII:824-827,KNLN:835-838	0	0	0	SignalP3NN:17,SignalP4:17,SignalP5:17,DeepSig:17,Phobius:17,SignalP6:17	1	0
PGRA_001132-T1	0.18	-2.36	2.938	.	.	.	.	0	0	0	PF00884	Family:Sulfatase	0	.	0	0	0.009	.	.	0.899	0.022	0.254	0.58	1	1	0	0	66858	607	-21.5	4.528	8	200	342	183	81	348	119	52	67	0.986	KR:[KR]R:111-112,ANPR:[LIJVAP]X[KRTPEI]R:163-166,LDSR:LXXR:262-265,VPKR:[LIJVAP]X[KRTPEI]R:311-314,KR:[KR]R:313-314,LDGR:LXXR:345-348,LTTR:[LIJVAP]X[KRTPEI]R&LXXR:456-459	HYLK:108-111,KIMN:122-125,RYYN:166-169,KAYD:180-183,HLIE:257-260,HGYH:279-282,KTLP:292-295,KRLS:313-316,RSLL:348-351,RVIA:412-415,KSLA:489-492,RDLT:582-585,RKYM:601-604	0	1	0	SignalP3NN:18,SignalP3HMM:18,SignalP4:18,SignalP5:18,DeepSig:18,Phobius:18,SignalP6:18	1	1
PGRA_006037-T1	0.18	-2.138	3.11	.	.	.	.	0	0	0	PF04389,PF02225	Family:Peptidase_M28,Family:PA	0	.	0	0	0.01	.	.	0.904	0.306	0.269	0.22	1	1	0	0	56344.8	522	-23.5	4.475	6	177	298	159	58	288	117	50	67	0.857	LLER:[LIJVAP]X[KRTPEI]R&LXXR:70-73,IAER:[LIJVAP]X[KRTPEI]R:80-83,AFIR:[LIJVAP]X[KRTPEI]R:188-191,RR:[KR]R:191-192,LAGR:LXXR:203-206,ISTR:[LIJVAP]X[KRTPEI]R:270-273	RPLV:53-56,RLLE:69-72,RVIG:93-96,KKLG:112-115,RNIV:273-276,RLFM:360-363,KNLY:393-396,HDLN:403-406,HQLC:460-463,KGFP:493-496,HLFW:519-522	0	0	0	SignalP6:22,SignalP3NN:23,SignalP3HMM:23,SignalP4:23,SignalP5:23,DeepSig:23,Phobius:25	1	1
PGRA_005571-T1	0.18	-1.123	3.28	.	BcBGL3_(BCIN_10g05590),BcBGL4_(BCIN_03g08710),BcBGL1_(BCIN_09g02640),TOM1,Avenacinase,BcBGL2_(BCIN_09g05460)	reduced_virulence,unaffected_pathogenicity,loss_of_pathogenicity	PHI:10367,PHI:10368,PHI:10365,PHI:191,PHI:24,PHI:10366	1	1	0	PF01915,PF00933,PF14310	Domain:Glyco_hydro_3_C,Domain:Glyco_hydro_3,Family:Fn3-like	0	GH3	0	0	0.009	.	.	0.951	0.149	0.381	0.71	1	1	0	0	94449.7	875	-36	4.361	7	308	525	247	106	496	163	67	96	0.826	AVPR:[LIJVAP]X[KRTPEI]R:90-93,LGIR:[LIJVAP]X[KRTPEI]R&LXXR:94-97,LGVR:LXXR:106-109,LYQR:LXXR:132-135,LGDR:LXXR:530-533,AQPR:[LIJVAP]X[KRTPEI]R:759-762,LTRR:[LIJVAP]X[KRTPEI]R&LXXR:835-838,RR:[KR]R:837-838	KVFS:24-27,KAIV:59-62,RALC:97-100,RDLL:129-132,RNWE:167-170,KGIQ:188-191,KHFI:200-203,KTLH:234-237,KMLN:272-275,RIMA:347-350,HYYA:378-381,REIG:403-406,KVLS:480-483,RYFD:647-650,RGFD:815-818,RDLS:838-841,RLLD:866-869	0	0	0	SignalP3NN:19,SignalP3HMM:19,SignalP4:19,SignalP5:19,DeepSig:19,Phobius:19,SignalP6:19	1	1
PGRA_003795-T1	0.18	-1.382	3.161	.	.	.	.	0	0	0	PF03583	Family:LIP	0	.	0	0	0.051	.	.	0.694	0.184	0.334	0.66	1	1	0	0	42831.9	408	-4	5.554	3	163	256	134	38	237	62	31	31	0.542	ATPR:[LIJVAP]X[KRTPEI]R:24-27,LRNR:LXXR:68-71,LLYR:LXXR:91-94,LYER:[LIJVAP]X[KRTPEI]R&LXXR:381-384	RTLA:8-11,KTIP:113-116,KGYY:156-159,RHLP:313-316,KAIQ:354-357	0	0	0	SignalP3NN:22,SignalP3HMM:22,SignalP4:22,DeepSig:22,Phobius:22,SignalP5:24,SignalP6:24	1	1
PGRA_003740-T1	0.18	-1.647	3.176	.	.	.	.	0	0	0	PF00332	Domain:Glyco_hydro_17	0	GH17	0	0	0.019	.	.	0.795	0.848	0.335	0.5	1	1	0	0	45419.7	427	-11.5	4.677	5	159	269	140	40	236	75	34	41	0.664	LLQR:LXXR:42-45,AMRR:[LIJVAP]X[KRTPEI]R:102-105,RR:[KR]R:104-105	KSLS:5-8,RSWR:25-28,RLLQ:41-44,KTYG:193-196,RVYG:199-202,RVMY:221-224,RQIL:278-281,HPFF:317-320,KAFA:384-387	0	0	0	SignalP3NN:19,SignalP3HMM:19,SignalP4:19,SignalP5:19,DeepSig:19,Phobius:19,SignalP6:19	1	1
PGRA_005407-T1	0.18	-1.038	3.272	FoSep1	FGSG_06572,FGSG_11472,VdSSEP1_(VDAG-08100)	unaffected_pathogenicity,reduced_virulence	PHI:5899,PHI:5900,PHI:8858	0	1	0	PF00082,PF06280	Domain:Peptidase_S8,Domain:fn3_5	0	.	0	0	0.009	.	.	0.979	0.959	0.32	0.73	1	1	0	0	90630.7	849	-22.5	4.622	8	312	524	259	97	497	140	63	77	0.861	ASTR:[LIJVAP]X[KRTPEI]R:20-23,PVRR:[LIJVAP]X[KRTPEI]R:103-106,RR:[KR]R:105-106,RR:[KR]R:311-312,IDPR:[LIJVAP]X[KRTPEI]R:464-467,KR:[KR]R:515-516,LPNR:LXXR:621-624,LGTR:[LIJVAP]X[KRTPEI]R&LXXR:751-754,LNVR:LXXR:817-820	RDYI:30-33,RRYH:105-108,HVMT:143-146,RGIR:159-162,KVFS:247-250,RAFD:267-270,RNIQ:403-406,HAIL:411-414,RNLI:522-525,RGLA:542-545,RIFA:624-627,HGLL:663-666,RMLR:754-757,RTIA:777-780,RALS:820-823	0	0	0	SignalP3NN:19,SignalP4:19,SignalP5:19,DeepSig:19,Phobius:19,SignalP6:19	1	0
PGRA_006063-T1	0.18	-1.678	3.182	.	.	.	.	0	0	0	PF00149,PF14008,PF16656	Domain:Metallophos,Domain:Metallophos_C,Domain:Pur_ac_phosph_N	0	.	0	0	0.044	.	.	0.852	0.751	0.306	0.63	1	1	0	0	68309.2	623	-36	4.268	8	206	374	162	90	345	131	52	79	0.954	LKKR:[LIJVAP]X[KRTPEI]R&LXXR:619-622,KR:[KR]R:621-622	HGIN:97-100,KHLT:122-125,KGLS:129-132,KPFT:195-198,HLLQ:216-219,KSIE:224-227,RNFT:365-368,HRFS:372-375,HFIA:397-400,REIA:417-420,KDLA:465-468,RPMY:484-487,HWYE:520-523,RLYP:524-527,KSIT:551-554,HIIN:555-558,HSYL:567-570	0	0	0	SignalP3NN:20,SignalP3HMM:20,SignalP4:20,SignalP5:20,DeepSig:20,Phobius:20,SignalP6:20	1	1
PGRA_007094-T1	0.18	-2.47	3.27	.	BCIN_03g01540,Bab2_0277,GOX,VEDA_05195	reduced_virulence,unaffected_pathogenicity	PHI:10364,PHI:9126,PHI:10949,PHI:7705	0	1	0	PF00732,PF05199	Domain:GMC_oxred_N,Domain:GMC_oxred_C	0	AA3_2,AA3,AA3_3	0	0	0.01	.	.	0.879	0.038	0.416	0.59	1	1	0	0	61984.1	588	-8	5.26	2	221	361	204	58	350	98	48	50	0.617	LANR:LXXR:48-51,LVER:[LIJVAP]X[KRTPEI]R&LXXR:270-273,AFKR:[LIJVAP]X[KRTPEI]R:487-490,KR:[KR]R:489-490	RLIS:5-8,KTLG:119-122,KSME:163-166,KGLK:211-214,HNLA:261-264,RVLF:273-276,HDIP:330-333,HILI:348-351,HAFD:371-374,RPFA:427-430,REMA:492-495,RVID:553-556,HIYM:572-575	1	0	0	SignalP3NN:19,SignalP3HMM:19,SignalP4:19,SignalP5:19,DeepSig:19,Phobius:19,SignalP6:19	1	1
PGRA_009639-T1	0.18	-0.08	3.001	.	FGSG_07678,ScOrtholog_GIC1	reduced_virulence	PHI:5750,PHI:6124	0	1	0	PF04185	Family:Phosphoesterase	0	.	0	0	0.039	.	0.514	.	0.332	0.519	0.64	1	1	0	0	45503.2	411	-16.5	4.434	0	134	247	115	60	219	80	34	46	1.195	LASR:LXXR:179-182,KR:[KR]R:238-239	KVFD:51-54,KGIT:81-84,KSIS:132-135,RDFL:228-231,KRFM:238-241,HTLG:300-303,RTWD:324-327,KTYG:329-332	0	0	0	SignalP3NN:18,SignalP3HMM:18,SignalP4:18,SignalP5:18,Phobius:18,SignalP6:18	1	1
PGRA_005423-T1	0.18	-0.204	2.922	FoSep1	FGSG_10343,FGSG_03072,FGSG_12142	unaffected_pathogenicity	PHI:5902,PHI:5901,PHI:5903	0	0	0	PF09286,PF00082	Domain:Pro-kuma_activ,Domain:Peptidase_S8	0	.	0	0	0.009	.	.	0.829	0.008	0.294	0.57	1	1	0	0	67315.8	624	-21.5	4.568	6	229	365	192	81	357	131	58	73	0.747	VPRR:[LIJVAP]X[KRTPEI]R:37-40,RR:[KR]R:39-40,LGAR:LXXR:390-393	KPLI:20-23,RRWT:39-42,RHLY:69-72,HEWL:106-109,HGIA:112-115,RDWI:125-128,KGFG:195-198,RTLY:226-229,KNIA:241-244,KAYR:264-267,KVIS:362-365,KKYI:477-480,RAYP:496-499,KAFT:561-564,KSIL:601-604	0	0	0	SignalP3NN:19,SignalP3HMM:19,SignalP4:19,SignalP5:19,DeepSig:19,Phobius:19,SignalP6:19	1	1
PGRA_008458-T1	0.18	0.483	2.867	CfTom1	.	.	.	0	0	0	PF01301,PF10435	Domain:Glyco_hydro_35,Domain:BetaGal_dom2	0	GH35	0	0	0.032	.	.	0.578	0.002	0.48	0.67	1	1	0	0	53458.8	492	-12.5	4.633	1	161	279	146	65	285	83	37	46	1.105	LSGR:LXXR:21-24,PERR:[LIJVAP]X[KRTPEI]R:31-34,RR:[KR]R:33-34,LIAR:LXXR:127-130,LNGR:LXXR:428-431	HALS:19-22,RLFI:55-58,HPFR:64-67,KALG:82-85,RVFF:288-291,KLLY:446-449,HELA:476-479	0	0	0	SignalP3NN:20,SignalP3HMM:20,SignalP4:20,SignalP5:20,DeepSig:20,Phobius:20,SignalP6:20	1	1
PGRA_000228-T1	0.18	-0.055	2.462	CfTom1	.	.	.	0	0	0	PF00150	Domain:Cellulase	0	GH5_7,GH5,GH5_41,GH5_19,GH5_1,GH158,GH5_46,GH5_42,GH5_54,GH5_22,GH5_47,GH5_10,GH5_37,GH5_13,GH5_14	0	0	0.092	.	.	0.758	0.091	0.576	0.58	1	1	0	0	44532.5	407	-9	4.908	3	140	239	128	64	239	78	37	41	0.92	LTAR:LXXR:14-17,LVTR:[LIJVAP]X[KRTPEI]R&LXXR:201-204	RALP:17-20,RLFD:55-58,KILR:96-99,KVYF:119-122,RNYI:195-198,RYIK:239-242,HHLV:247-250,HLYP:298-301,RALG:323-326,KPWQ:347-350,KVLG:392-395	0	0	0	SignalP3NN:18,SignalP3HMM:18,SignalP4:18,SignalP5:18,Phobius:18,SignalP6:18	1	1
PGRA_009096-T1	0.18	-2.372	2.979	.	.	.	.	0	0	0	PF06516	Family:NUP	0	.	0	0	0.011	.	.	0.942	0.248	0.614	0.19	1	1	0	0	48505.5	448	-16	4.539	4	160	254	133	51	254	94	41	53	0.86	LEKR:[LIJVAP]X[KRTPEI]R&LXXR:402-405,KR:[KR]R:404-405,KR:[KR]R:416-417,KR:[KR]R:422-423,RR:[KR]R:424-425,LQGR:LXXR:427-430	RKIA:37-40,KFFI:42-45,REMP:161-164,RQIA:199-202,HGFA:203-206,HSFD:259-262,RIIL:302-305,HLLI:324-327,REME:405-408,RGLQ:425-428	1	0	0	SignalP3NN:20,SignalP3HMM:20,SignalP4:20,SignalP5:20,DeepSig:20,Phobius:20	1	1
PGRA_003639-T1	0.18	-2.275	2.916	.	.	.	.	0	0	0	PF14269	Repeat:Arylsulfotran_2	0	.	0	0	0.009	.	.	0.857	0.035	0.233	0.67	1	1	0	0	49537.2	451	-18.5	4.437	3	150	262	122	64	249	91	39	52	0.979	RR:[KR]R:231-232,RR:[KR]R:298-299	RPYV:24-27,KTLA:50-53,RYLF:70-73,KDFS:91-94,HGLG:110-113,HCLL:114-117,KMIN:131-134,KFLW:191-194,RRIS:231-234,RFLN:275-278,HDLD:290-293,KSLR:295-298,HEYY:306-309,HPMR:310-313	0	0	0	SignalP3NN:19,SignalP3HMM:19,SignalP4:19,SignalP5:19,DeepSig:19,Phobius:19,SignalP6:19	1	1
PGRA_007839-T1	0.18	-0.085	3.147	FoSep1	FGSG_03072,FGSG_10343,FGSG_12142	unaffected_pathogenicity	PHI:5901,PHI:5902,PHI:5903	0	0	0	PF09286	Domain:Pro-kuma_activ	0	.	0	0	0.01	.	.	0.916	0.542	0.395	0.68	1	1	0	0	61237.1	589	-19.5	4.563	5	243	370	188	63	348	98	43	55	0.561	LRLR:LXXR:154-157,PTTR:[LIJVAP]X[KRTPEI]R:176-179,LGLR:LXXR:362-365,LGAR:LXXR:554-557	RVLE:19-22,RGWT:29-32,HSIF:102-105,RTLS:157-160,HTLT:334-337,RPYA:349-352,RGIP:460-463,KGWD:562-565	0	0	0	SignalP3NN:18,SignalP3HMM:18,SignalP4:18,SignalP5:18,DeepSig:18,Phobius:18,SignalP6:18	1	1
PGRA_005408-T1	0.18	-2.456	2.813	.	.	.	.	0	0	0	PF16499,PF17801	Family:Melibiase_2,Domain:Melibiase_C	0	GH27	0	0	0.009	.	.	0.962	0.955	0.503	0.38	1	1	0	0	48120.4	436	-32.5	4.149	6	140	246	130	62	257	107	40	67	0.67	RR:[KR]R:188-189,LGLR:LXXR:192-195	RPFY:2-5,KGLA:39-42,HGIS:113-116,RGLK:125-128,RRIA:188-191,RQLV:284-287,RSLS:317-320,RPLA:360-363,RSYT:394-397,RDLW:399-402,KDYA:405-408,KVFR:425-428	0	0	0	SignalP3NN:22,SignalP3HMM:22,SignalP4:22,SignalP5:22,DeepSig:22,Phobius:22,SignalP6:22	1	1
PGRA_003709-T1	0.177	1.307	3.086	MoCDIP1	.	.	.	0	0	0	PF00295	Repeat:Glyco_hydro_28	0	GH28	0	0	0.105	.	.	0.541	0.742	0.492	0.83	1	1	0	0	47454.2	448	-29	3.871	11	175	297	132	51	251	66	20	46	1.08	.	HGFA:8-11,HAFQ:81-84,RPIL:183-186,HGIS:281-284,KVWP:318-321,KNFT:386-389	0	1	1	SignalP5:23,DeepSig:23,SignalP3NN:26,SignalP3HMM:26,SignalP4:26,Phobius:26,SignalP6:26	1	1
PGRA_005414-T1	0.169	-0.331	1.042	.	.	.	.	0	0	0	.	.	0	.	0	0.212	0.197	0.708	.	.	0.88	0.451	0.9	1	1	0	0	28238.2	273	-0.5	5.965	6	121	171	107	10	141	50	25	25	0.94	.	KFYA:2-5,KAMA:165-168,KLIK:169-172,KVIA:258-261	0	0	0	SignalP3NN:17,SignalP3HMM:17,SignalP4:17,SignalP5:17,DeepSig:17,Phobius:17,SignalP6:19	1	1
PGRA_003241-T1	0.168	-0.987	2.996	.	.	.	.	0	0	0	.	.	0	.	0	0.002	0.081	.	.	0.517	0.013	0.543	0.26	1	1	0	0	30819	276	-15	4.425	8	87	159	68	35	144	73	31	42	1	LSSR:LXXR:98-101,APTR:[LIJVAP]X[KRTPEI]R:267-270	RSIS:50-53,RAMM:101-104,RPYL:105-108,RTIH:133-136,REFD:140-143,KGLL:151-154,RGWC:158-161,RTYK:192-195,KQYH:198-201,RCIE:202-205	0	0	0	SignalP5:20,Phobius:20,SignalP6:22,SignalP3NN:23,SignalP3HMM:23,SignalP4:23,DeepSig:23	1	1
PGRA_000250-T1	0.168	0.594	3.285	.	.	.	.	0	0	0	PF00445	Domain:Ribonuclease_T2	0	.	0	0	0.03	.	0.516	.	0.008	0.378	0.74	1	1	0	0	46925.9	434	-44	3.61	16	194	281	102	60	224	75	17	58	0.976	KR:[KR]R:34-35,LPGR:LXXR:300-303	HGLW:86-89,RAYT:105-108,HEWA:143-146,KTYT:200-203,HRYI:269-272,RKIT:296-299	0	0	0	SignalP6:21,SignalP3NN:22,SignalP3HMM:22,SignalP4:22,SignalP5:22,DeepSig:22,Phobius:22	1	1
PGRA_001228-T1	0.167	-1.454	-2.38	.	.	.	.	0	0	0	.	.	0	.	0	0.998	0.514	0.79	.	.	0.316	0.531	0.1	0	1	0	1	11366.3	102	2.5	7.886	2	30	47	40	11	59	24	14	10	1.706	LERR:[LIJVAP]X[KRTPEI]R&LXXR:81-84,RR:[KR]R:83-84,KR:[KR]R:98-99	HTIF:2-5,HQIW:21-24,HEIK:53-56,KTYL:78-81	0	0	0	SignalP3HMM:17,SignalP4:17,SignalP3NN:25,Phobius:25	1	1
PGRA_006798-T1	0.166	-1.449	3.233	.	.	.	.	0	0	0	.	.	0	.	0	0	0.018	.	.	0.743	0.926	0.508	0.47	1	1	0	0	42859.2	396	-17	4.507	12	142	233	121	51	233	85	37	48	0.918	.	KAII:65-68,KCLT:278-281,HAIA:296-299,KVFN:304-307,RIYE:310-313,KPMQ:322-325,HVIF:369-372	0	0	0	SignalP3NN:20,SignalP3HMM:20,SignalP4:20,SignalP5:20,DeepSig:20,Phobius:20,SignalP6:20	1	1
PGRA_004097-T1	0.161	0.019	2.81	PsXEG1	.	.	.	0	0	0	PF01670	Domain:Glyco_hydro_12	1	GH12	0	0	0.009	.	.	0.765	0.883	0.554	0.72	1	1	0	0	36987.4	367	-16.5	3.904	4	205	271	113	32	191	39	12	27	0.511	KR:[KR]R:364-365	KSYA:89-92	0	0	0	SignalP3NN:16,SignalP3HMM:16,SignalP4:16,Phobius:16,SignalP5:18,DeepSig:18,SignalP6:28	1	1
PGRA_001416-T1	0.158	-3.758	-1.298	MIAvrM14	.	.	.	0	0	0	.	.	0	.	0	0.001	0.141	.	.	0.84	0.169	0.438	0.22	0	0	0	0	37357.1	339	-9.5	4.82	5	111	189	97	39	190	84	39	45	0.72	RR:[KR]R:126-127,VPRR:[LIJVAP]X[KRTPEI]R:158-161,RR:[KR]R:160-161,PKPR:[LIJVAP]X[KRTPEI]R:263-266,LHRR:[LIJVAP]X[KRTPEI]R&LXXR:323-326,RR:[KR]R:325-326,APPR:[LIJVAP]X[KRTPEI]R:332-335	HGYI:34-37,KTLG:97-100,RVMG:109-112,KFWV:155-158,RHLV:163-166,HGIV:305-308,RRMP:325-328	0	0	0	.	0	0
PGRA_008952-T1	0.158	-4.966	-0.155	.	.	.	.	0	0	0	PF03345	Family:DDOST_48kD	0	.	0	0	0.049	.	.	0.851	0.857	0.177	0.05	1	1	1	0	51463.3	461	0	6.506	2	132	232	150	63	247	114	61	53	1.136	LESR:LXXR:46-49,LGER:[LIJVAP]X[KRTPEI]R&LXXR:68-71,PTER:[LIJVAP]X[KRTPEI]R:131-134,AFPR:[LIJVAP]X[KRTPEI]R:182-185,KR:[KR]R:262-263,KR:[KR]R:279-280,KR:[KR]R:392-393,KR:[KR]R:402-403	KVIL:2-5,RLLS:25-28,KSYT:37-40,KFLG:41-44,RGYQ:49-52,RNYD:71-74,HIIF:75-78,KGLG:84-87,KQLL:93-96,KNYF:169-172,HVLG:189-192,KWID:255-258,KTWN:271-274,HEIG:287-290,RPFL:393-396,RHLA:408-411	0	0	0	SignalP3NN:18,SignalP3HMM:18,SignalP4:18,SignalP5:18,DeepSig:18,SignalP6:18,Phobius:20	1	1
PGRA_008407-T1	0.157	-3.651	0.003	.	.	.	.	0	0	0	.	.	0	.	0	0.012	0.32	.	.	0.867	0.006	0.291	0.46	1	1	1	0	31067.6	294	5.5	9.446	2	114	178	105	20	170	43	25	18	0.63	LTGR:LXXR:31-34,LESR:LXXR:39-42,RR:[KR]R:106-107,LQWR:LXXR:119-122,VGKR:[LIJVAP]X[KRTPEI]R:137-140,KR:[KR]R:139-140	RLLE:37-40	0	0	1	SignalP3NN:19,SignalP3HMM:19,SignalP4:19,SignalP5:19,DeepSig:19,Phobius:19,SignalP6:19	1	1
PGRA_003133-T1	0.157	-1.563	3.3	.	.	.	.	0	0	0	PF00328	Family:His_Phos_2	0	.	0	0	0.029	.	.	0.765	0.024	0.397	0.65	1	1	0	0	55129.1	503	-29.5	4.03	8	181	290	125	69	279	80	27	53	0.938	LSSR:LXXR:74-77,LRTR:[LIJVAP]X[KRTPEI]R&LXXR:144-147,IQER:[LIJVAP]X[KRTPEI]R:235-238,AWER:[LIJVAP]X[KRTPEI]R:391-394	HDLG:138-141,RVLQ:167-170,KFFI:173-176,RYYW:293-296,RHFI:376-379	0	0	0	SignalP3NN:20,SignalP3HMM:20,SignalP4:20,SignalP5:20,DeepSig:20,Phobius:20	1	1
PGRA_006075-T1	0.157	-0.324	2.979	.	.	.	.	0	0	0	PF16499,PF17801,PF00652	Family:Melibiase_2,Domain:Melibiase_C,Domain:Ricin_B_lectin	1	GH27,CBM13	0	0	0.009	.	.	0.904	0.06	0.241	0.67	1	1	0	0	60232.6	548	-22	4.292	9	182	333	161	72	318	96	39	57	0.897	LMTR:[LIJVAP]X[KRTPEI]R&LXXR:74-77,LLAR:LXXR:244-247,RR:[KR]R:272-273,LTNR:LXXR:303-306	RYMG:36-39,KGLL:56-59,RGLP:92-95,KTLG:102-105,HDIL:167-170,RDLI:306-309,KSLY:334-337,KDLW:378-381,RTYP:420-423,HCLT:434-437	0	0	0	SignalP3NN:15,SignalP3HMM:15,SignalP4:15,SignalP5:15,DeepSig:15,Phobius:15,SignalP6:15	1	1
PGRA_000967-T1	0.157	-1.563	2.829	.	.	.	.	0	0	0	PF00561	Domain:Abhydrolase_1	0	.	0	0	0.01	.	.	0.613	0.952	0.362	0.68	1	1	0	0	43238.4	396	-24	3.911	8	140	226	110	53	231	58	18	40	1.185	LGCR:LXXR:14-17	HRLH:76-79,HDLL:126-129,KLWC:147-150,KAMF:262-265,KSYI:330-333,KYIG:341-344	0	0	0	SignalP3NN:18,SignalP3HMM:18,SignalP4:18,SignalP5:18,DeepSig:18,Phobius:18,SignalP6:18	1	1
PGRA_008935-T1	0.157	-2.161	2.61	.	.	.	.	0	0	0	PF00450	Domain:Peptidase_S10	0	.	0	0	0.009	.	.	0.688	0.021	0.573	0.55	1	1	0	0	52840.5	483	-34	3.928	9	175	276	139	70	279	79	24	55	1	LHKR:[LIJVAP]X[KRTPEI]R&LXXR:27-30,KR:[KR]R:29-30,LETR:[LIJVAP]X[KRTPEI]R&LXXR:32-35,VFKR:[LIJVAP]X[KRTPEI]R:42-45,KR:[KR]R:44-45,LEPR:[LIJVAP]X[KRTPEI]R&LXXR:324-327	KLLA:4-7,KRYL:29-32,HMWY:85-88,RDFA:192-195,RQYE:267-270,RSFL:376-379,KALE:426-429,RVYE:451-454	0	0	0	SignalP3NN:17,SignalP4:17,SignalP5:17,DeepSig:17,SignalP3HMM:24,Phobius:24,SignalP6:24	1	1
PGRA_000292-T1	0.157	-2.235	3.092	.	.	.	.	0	0	0	PF00135	Domain:COesterase	0	.	0	0	0.009	.	.	0.954	0.563	0.415	0.42	1	1	0	0	63238	573	-19	4.39	9	188	327	158	75	336	98	41	57	0.843	LRFR:LXXR:60-63,LDQR:LXXR:199-202,LALR:LXXR:203-206,LWWR:LXXR:370-373,PTIR:[LIJVAP]X[KRTPEI]R:380-383,LDWR:LXXR:412-415,RR:[KR]R:430-431	RYLP:37-40,KGLP:129-132,RSLD:299-302,RSYA:373-376,RKFF:383-386,RKMC:431-434,RLWN:453-456,KGIP:461-464,HNLD:505-508,RALD:516-519,RELL:569-572	0	0	0	SignalP3NN:20,SignalP3HMM:20,SignalP4:20,SignalP5:20,DeepSig:20,Phobius:20,SignalP6:20	1	1
PGRA_005517-T1	0.157	-1.85	2.927	.	FGSG_04510	unaffected_pathogenicity	PHI:1087	0	0	0	PF00264	Domain:Tyrosinase	0	.	0	0	0.013	.	.	0.697	0.005	0.295	0.42	1	1	0	0	43323.3	398	-20.5	4.234	6	140	225	115	53	234	70	27	43	0.885	.	KYLA:47-50,KDYT:67-70,KCLM:85-88,HRMF:130-133,HAYG:296-299,HAMV:324-327,RLFA:329-332,RMFQ:342-345,RTMA:350-353,KNYA:383-386	0	0	0	SignalP3NN:16,SignalP4:16,SignalP6:16,SignalP5:20,DeepSig:20,SignalP3HMM:22,Phobius:22	1	1
PGRA_008717-T1	0.157	0.136	3.23	FoSep1	FGSG_03072,FGSG_10343,FGSG_12142	unaffected_pathogenicity	PHI:5901,PHI:5902,PHI:5903	0	0	0	PF09286	Domain:Pro-kuma_activ	0	.	0	0	0.029	.	.	0.858	0.032	0.449	0.46	1	1	0	0	69519.5	638	-43	4.068	10	223	383	160	82	342	127	45	82	0.97	PSTR:[LIJVAP]X[KRTPEI]R:20-23,KR:[KR]R:30-31,LKQR:LXXR:56-59,ASER:[LIJVAP]X[KRTPEI]R:112-115,LRKR:[LIJVAP]X[KRTPEI]R&LXXR:192-195,KR:[KR]R:194-195,KR:[KR]R:197-198	RNLD:59-62,HHFN:118-121,KGWV:122-125,RDLP:198-201,RALY:240-243,RGFP:528-531	1	0	0	SignalP3NN:18,SignalP4:18,SignalP5:18,DeepSig:18,SignalP6:18,Phobius:23,SignalP3HMM:24	1	1
PGRA_007824-T1	0.141	-1.129	3.114	CfTom1	VmXyl1,Endo-1_4-beta-xylanase_precursor_[GH10_family],Endo-1_4-beta-xylanase_[GH10_family],Ppxyn2,Ppxyn1,XYL3,XYL-6,Xyl03624,XYL2_(XYN33),Tom1	reduced_virulence,unaffected_pathogenicity,increased_virulence_(hypervirulence)	PHI:10255,PHI:2206,PHI:2208,PHI:2209,PHI:7912,PHI:7911,PHI:569,PHI:2207,PHI:2043,PHI:4246,PHI:2204,PHI:568,PHI:2364	1	1	0	PF00331	Domain:Glyco_hydro_10	1	GH10	0	0	0.01	.	.	0.879	0.021	0.549	0.66	1	1	0	0	47435.2	460	-28.5	3.929	6	213	315	169	43	252	70	22	48	0.714	.	KKYF:29-32,HNLV:99-102,KLYY:185-188,HFIV:225-228	0	0	0	SignalP3NN:18,SignalP3HMM:18,SignalP4:18,SignalP5:18,Phobius:18,SignalP6:18	1	1
PGRA_000917-T1	0.141	-0.827	1.556	.	.	.	.	0	0	0	PF12296	Family:HsbA	0	.	0	0	0.073	.	0.609	.	0.24	0.327	0.85	1	1	0	0	24011	239	-3	4.446	2	112	162	93	7	130	23	10	13	0.597	PDKR:[LIJVAP]X[KRTPEI]R:26-29,KR:[KR]R:28-29	RDWD:20-23,KAFN:53-56,KALL:71-74	0	0	0	SignalP3NN:18,SignalP3HMM:18,SignalP4:18,SignalP5:18,DeepSig:18,Phobius:18,SignalP6:20	1	1
PGRA_003412-T1	0.139	-2.613	-1.279	.	.	.	.	0	0	0	PF00106	Domain:adh_short	0	.	0	0.437	0.499	.	.	0.51	0.545	0.595	0.59	0	0	0	0	26928.7	251	1.5	6.951	4	92	148	79	21	138	56	30	26	0.845	AGRR:[LIJVAP]X[KRTPEI]R:36-39,RR:[KR]R:38-39,VSER:[LIJVAP]X[KRTPEI]R:77-80,KR:[KR]R:142-143,LTYR:LXXR:154-157	KTIV:4-7,RKLG:22-25,HIIM:32-35,HGYL:81-84,KRIV:142-145,RKLP:165-168,KEWK:195-198	1	0	0	.	0	0
PGRA_001659-T1	0.139	-0.673	2.615	FoSep1	.	.	.	0	0	0	PF09286,PF00082	Domain:Pro-kuma_activ,Domain:Peptidase_S8	0	.	0	0	0.009	.	.	0.895	0.026	0.705	0.46	1	1	0	0	68334	633	-28	4.392	10	221	372	179	83	370	121	50	71	0.861	KR:[KR]R:31-32,KR:[KR]R:41-42,LRER:[LIJVAP]X[KRTPEI]R&LXXR:57-60	RFLV:2-5,HVLH:26-29,HGWE:37-40,HVMP:49-52,RNIE:60-63,KHWS:82-85,HNWV:123-126,RLFA:137-140,RELY:220-223,KNFT:256-259,RLYQ:310-313,RGFP:523-526	1	0	0	SignalP3NN:18,SignalP3HMM:18,SignalP4:18,SignalP5:18,DeepSig:18,Phobius:18,SignalP6:21	1	1
PGRA_002692-T1	0.135	-1.788	-1.301	.	.	.	.	0	0	0	PF02178	Motif:AT_hook	0	.	0	0.997	0.22	0.741	.	.	0.731	0.414	0.23	0	0	0	0	18227.2	179	12.5	10.831	0	73	120	39	3	89	57	35	22	0.392	PVKR:[LIJVAP]X[KRTPEI]R:32-35,KR:[KR]R:34-35,LPQR:LXXR:47-50	RLLN:50-53	1	1	0	.	0	0
PGRA_001598-T1	0.135	-3.239	2.122	.	.	.	.	0	0	0	PF01179,PF09248	Domain:Cu_amine_oxid,Domain:DUF1965	0	.	0	0	0.009	.	.	0.924	0.02	0.47	0.38	1	1	0	0	92929.8	829	-44	4.294	4	247	471	229	119	442	184	74	110	1.114	KR:[KR]R:56-57,LYPR:[LIJVAP]X[KRTPEI]R&LXXR:64-67,PPTR:[LIJVAP]X[KRTPEI]R:151-154,LDMR:LXXR:160-163	RLLD:2-5,KAIS:47-50,RIIR:261-264,KDFF:273-276,HDIR:397-400,RILY:405-408,HVLN:564-567,RSFV:608-611,RGFR:644-647,HAYN:690-693,RKFP:812-815	1	1	0	SignalP3NN:29,SignalP3HMM:29,SignalP4:29,SignalP5:29,DeepSig:29,Phobius:29,SignalP6:29	1	1
PGRA_002485-T1	0.135	-2.234	3.014	.	.	.	.	0	0	0	PF00732,PF05199	Domain:GMC_oxred_N,Domain:GMC_oxred_C	0	AA3_2,AA3,AA3_3,AA3_1	0	0	0.009	.	.	0.892	0.185	0.392	0.6	1	1	0	0	61263.8	567	-17	4.561	1	198	331	187	59	310	104	46	58	1.05	LDDR:LXXR:87-90,IYTR:[LIJVAP]X[KRTPEI]R:99-102,VKER:[LIJVAP]X[KRTPEI]R:224-227,LEQR:LXXR:382-385,VAER:[LIJVAP]X[KRTPEI]R:555-558	RSIL:90-93,HTMV:173-176,RGFG:197-200,KTID:204-207,RAYY:218-221,RTLM:265-268,HDLF:344-347,HDIN:430-433,KPYS:465-468,KSFI:492-495,RNIG:514-517,HLMA:547-550	0	0	0	SignalP3NN:17,SignalP3HMM:17,SignalP4:17,SignalP5:17,DeepSig:17,Phobius:17,SignalP6:17	1	1
PGRA_007650-T1	0.134	-3.415	2.42	.	Ss-ggt1,GGT,Ggt	reduced_virulence,unaffected_pathogenicity	PHI:2411,PHI:7689,PHI:3146,PHI:10510	0	1	0	PF01019	Domain:G_glu_transpept	0	.	0	0	0.009	.	.	0.944	0.404	0.244	0.47	1	1	0	0	59141.1	549	-28.5	4.252	3	197	316	170	61	313	103	40	63	0.901	IMTR:[LIJVAP]X[KRTPEI]R:208-211,KR:[KR]R:212-213,AEIR:[LIJVAP]X[KRTPEI]R:349-352	RGLE:139-142,RYFA:176-179,KRYA:212-215,RGYK:270-273,HRFD:310-313,RPLS:426-429,RIIT:454-457,RLLP:526-529,RQLA:540-543	0	0	0	SignalP3NN:22,SignalP3HMM:22,SignalP4:22,SignalP5:22,DeepSig:22,Phobius:22,SignalP6:22	1	1
PGRA_000952-T1	0.132	-3.01	1.453	.	.	.	.	0	0	0	PF00722	Domain:Glyco_hydro_16	0	GH16_18,GH16_19,GH16_21,GH16,GH16_20,GH16_27,GH16_25,GH16_5,GH16_23,GH16_3,GH16_8	0	0	0.009	.	.	0.587	0.298	0.638	0.85	1	1	0	0	37472.9	359	-21.5	3.774	3	175	244	101	38	191	45	12	33	0.744	.	HEYK:162-165,RTLA:183-186	0	0	0	SignalP3NN:20,SignalP3HMM:20,SignalP4:20,SignalP5:20,DeepSig:20,Phobius:20,SignalP6:20	1	1
PGRA_004829-T1	0.132	-3.395	0.896	.	.	.	.	0	0	0	.	.	0	.	0	0	0.049	.	.	0.614	0.496	0.471	0.82	1	1	0	0	40284.7	400	-23.5	3.722	5	190	280	141	18	205	46	12	34	0.9	.	KVLS:256-259,KVLS:327-330,KMIC:345-348	0	0	0	SignalP3NN:18,SignalP3HMM:18,SignalP4:18,SignalP5:18,DeepSig:18,SignalP6:19,Phobius:26	1	1
PGRA_003009-T1	0.132	-1.499	2.622	.	.	.	.	0	0	0	.	.	0	.	0	0	0.047	.	.	0.538	0.444	0.401	0.01	1	1	0	0	66285.1	591	1.5	6.689	8	182	311	153	70	290	168	88	80	1.128	KR:[KR]R:120-121,RR:[KR]R:143-144,ARIR:[LIJVAP]X[KRTPEI]R:150-153,KR:[KR]R:162-163,KR:[KR]R:224-225,LRCR:LXXR:309-312,KR:[KR]R:391-392,APTR:[LIJVAP]X[KRTPEI]R:418-421,LDSR:LXXR:456-459,LYAR:LXXR:478-481,PWRR:[LIJVAP]X[KRTPEI]R:548-551,RR:[KR]R:550-551	KCFS:96-99,KAIK:111-114,KVLE:115-118,RRIA:143-146,RWLN:153-156,KRLE:162-165,HTFY:239-242,KQLR:307-310,RAFE:312-315,HWIK:321-324,RGFP:334-337,KSFV:404-407,RVWT:432-435,KNLY:476-479,HVFF:493-496,HPWR:547-550,KLLL:557-560,RALR:574-577	1	0	0	SignalP3NN:19,SignalP3HMM:19,SignalP4:19,SignalP5:19,DeepSig:19,Phobius:19,SignalP6:19	1	1
PGRA_004982-T1	0.131	-1.161	0.719	SsCP1,MoMSP1	.	.	.	0	0	0	.	.	0	.	0	0.005	0.105	.	.	0.528	0.053	0.405	0.76	1	1	0	0	27790.4	264	-6	4.629	7	111	167	89	24	153	42	19	23	0.683	.	HLLR:87-90,KNYA:161-164,HTLG:196-199,KVLA:219-222,RLLK:247-250	0	0	0	SignalP3NN:34,SignalP3HMM:34,SignalP4:34,SignalP5:34,Phobius:34,SignalP6:34	1	1
PGRA_004430-T1	0.129	-2.072	3.25	.	.	.	.	0	0	0	PF01735	Family:PLA2_B	0	.	0	0	0.009	.	.	0.911	0.053	0.37	0.5	1	1	0	0	56095.4	536	-46.5	3.696	10	224	338	185	55	322	88	22	66	0.648	LTGR:LXXR:422-425,LAGR:LXXR:426-429	RAFL:89-92,KGFD:99-102,RELA:194-197,KGFM:349-352,RNIS:390-393	0	0	0	SignalP3NN:17,SignalP4:17,SignalP6:17,SignalP3HMM:19,SignalP5:19,DeepSig:19,Phobius:19	1	1
PGRA_003524-T1	0.129	-1.83	3.214	.	.	.	.	0	0	0	PF03659	Family:Glyco_hydro_71	0	GH71,CBM24	0	0	0.03	.	.	0.877	0.488	0.358	0.7	1	1	0	0	67883.9	647	-38	3.963	12	286	431	180	70	354	100	33	67	0.734	LAAR:LXXR:12-15,LVER:[LIJVAP]X[KRTPEI]R&LXXR:34-37,RR:[KR]R:37-38,VTTR:[LIJVAP]X[KRTPEI]R:532-535	HSFL:5-8,HFMV:54-57,KDMG:77-80,KIFV:149-152,KSWL:226-229,KNFV:254-257,HYIG:291-294,RDIA:318-321,KPFI:322-325,KTFE:410-413,KDIQ:448-451	0	0	0	SignalP3HMM:19,SignalP4:19,SignalP5:19,DeepSig:19,Phobius:19,SignalP6:19,SignalP3NN:22	1	1
PGRA_006347-T1	0.129	-2.288	2.45	.	FGSG_04510	unaffected_pathogenicity	PHI:1087	0	0	0	PF00264	Domain:Tyrosinase	0	.	0	0	0.15	.	.	0.959	0.045	0.249	0.48	1	1	0	0	39699.1	353	-13.5	4.658	8	115	195	89	57	190	75	34	41	1.197	LSPR:[LIJVAP]X[KRTPEI]R&LXXR:24-27,LTVR:LXXR:50-53,VTTR:[LIJVAP]X[KRTPEI]R:86-89,RR:[KR]R:225-226,ITIR:[LIJVAP]X[KRTPEI]R:334-337	HGLS:22-25,KEWR:54-57,KCLF:72-75,RTYQ:98-101,HRFY:124-127,HNYI:272-275,RVWW:277-280	0	0	0	SignalP3NN:17,SignalP3HMM:17,SignalP4:17,SignalP5:17,DeepSig:17,Phobius:17,SignalP6:17	1	1
PGRA_008173-T1	0.127	0.089	-1.295	.	.	.	.	0	0	0	PF01248	Domain:Ribosomal_L7Ae	0	.	0	0.998	0.581	0.793	.	.	0.921	0.594	0.18	0	0	0	0	13493.6	127	1	7.165	1	44	69	56	6	74	28	15	13	0.771	.	RQLK:32-35,KALN:43-46,RALK:116-119	0	0	0	.	0	0
PGRA_004117-T1	0.126	-1.053	2.991	.	.	.	.	0	0	0	.	.	0	.	0	0	0.119	.	.	0.631	0.192	0.316	0.48	1	1	0	0	32843.8	327	-26	3.878	0	137	231	118	10	185	68	21	47	0.435	ILPR:[LIJVAP]X[KRTPEI]R:132-135,VAKR:[LIJVAP]X[KRTPEI]R:166-169,KR:[KR]R:168-169,AKKR:[LIJVAP]X[KRTPEI]R:226-229,KR:[KR]R:228-229,VEPR:[LIJVAP]X[KRTPEI]R:272-275,KR:[KR]R:287-288	KAIL:130-133,RDIT:169-172,RALT:176-179,RDLS:229-232,RDLG:263-266	0	0	0	SignalP3NN:15,SignalP4:15,SignalP6:15,SignalP3HMM:23,DeepSig:23,Phobius:23,SignalP5:24	1	1
PGRA_002351-T1	0.126	-2.15	2.261	.	.	.	.	0	0	0	PF00026	Family:Asp	0	.	0	0	0.119	.	.	0.763	0.006	0.334	0.47	1	1	0	0	42732.2	393	-10.5	4.616	4	135	205	106	49	221	74	33	41	1.279	IPIR:[LIJVAP]X[KRTPEI]R:252-255,RR:[KR]R:255-256,RR:[KR]R:374-375	HKMK:21-24,HKIP:26-29,KAFP:35-38,KWLE:44-47,KVIL:99-102,KGFV:152-155,KAYW:257-260,KGYS:308-311,RRWY:374-377	0	0	0	SignalP3HMM:17,SignalP5:17,Phobius:17,SignalP6:17,SignalP3NN:19,SignalP4:19	1	1
PGRA_003906-T1	0.125	-1.056	1.903	MoCDIP4	.	.	.	0	0	0	PF03443	Family:AA9	1	AA9	0	0	0.009	.	.	0.762	0.005	0.56	0.83	1	1	0	0	33221.5	335	-14.5	4.118	5	177	248	127	25	196	44	16	28	0.473	KR:[KR]R:326-327	RELR:331-334	0	0	0	SignalP3NN:21,SignalP6:21,SignalP3HMM:23,SignalP5:23,Phobius:23	1	1
PGRA_003205-T1	0.122	2.416	-0.312	.	.	.	.	0	0	0	PF13426	Domain:PAS_9	0	.	0	0.961	0.899	.	0.612	.	0.333	0.461	0.62	0	0	0	0	22172.4	199	3.5	8.131	7	60	113	55	19	112	44	24	20	1.119	LEYR:LXXR:9-12,ATPR:[LIJVAP]X[KRTPEI]R:196-199	RVYA:60-63,RFLQ:116-119,RKFV:131-134,KTIR:137-140,RPFV:164-167	0	0	0	.	0	0
PGRA_009316-T1	0.119	-0.404	3.312	.	.	.	.	0	0	0	.	.	0	.	0	0.39	0.08	.	.	0.564	0.022	0.506	0.71	1	1	0	0	7468.46	72	-2	4.695	0	30	46	31	4	40	11	5	6	0.3	LQTR:[LIJVAP]X[KRTPEI]R&LXXR:44-47	.	0	0	0	SignalP3NN:28,SignalP3HMM:28,SignalP4:28,SignalP5:28,DeepSig:28,Phobius:28,SignalP6:28	1	1
PGRA_003319-T1	0.119	-3.522	1.74	.	.	.	.	0	0	0	PF06824	Repeat:Glyco_hydro_125	0	GH125	0	0	0.011	.	.	0.888	0.014	0.398	0.25	1	1	0	0	61136.4	547	-4	6.084	7	158	279	157	72	301	126	65	61	1.107	RR:[KR]R:3-4,PHPR:[LIJVAP]X[KRTPEI]R:69-72,KR:[KR]R:295-296,KR:[KR]R:349-350,LLSR:LXXR:437-440,LAKR:[LIJVAP]X[KRTPEI]R&LXXR:530-533,KR:[KR]R:532-533	RRLA:3-6,KPLV:29-32,RTFH:74-77,RLFE:99-102,HKIP:121-124,KTYG:126-129,KAIF:173-176,HFLS:239-242,KFIH:255-258,RWLL:260-263,KNMY:289-292,KKIN:372-375,RVFA:391-394,RKML:434-437,KEFQ:450-453,RSWF:513-516,HLIF:536-539	0	0	0	Phobius:19,SignalP3NN:21,SignalP3HMM:21,SignalP4:21,SignalP5:21,DeepSig:21,SignalP6:21	1	1
PGRA_003244-T1	0.119	-2.96	2.198	.	.	.	.	0	0	0	PF03663	Repeat:Glyco_hydro_76	0	GH76	0	0	0.046	.	.	0.919	0.048	0.247	0.76	1	1	1	0	52013.5	482	-28.5	3.968	9	202	296	136	66	283	79	26	53	0.746	LLAR:LXXR:291-294,LWSR:LXXR:471-474	KLLT:2-5,KTIA:38-41,KYYT:46-49,KAYL:324-327,RWLA:329-332,HTWD:340-343,KGLS:371-374	0	0	0	SignalP3NN:21,SignalP3HMM:21,SignalP4:21,SignalP5:21,DeepSig:21,Phobius:21,SignalP6:21	1	1
PGRA_000963-T1	0.115	-1.996	3.208	.	.	.	.	0	0	0	PF14269	Repeat:Arylsulfotran_2	0	.	0	0	0.045	.	.	0.932	0.008	0.455	0.58	1	1	0	0	63454.6	577	-35.5	4.346	1	191	326	148	85	295	137	56	81	1.07	.	HSID:43-46,RSFP:102-105,HGLD:130-133,HDFT:164-167,HSIY:265-268,KSFG:297-300,RFYP:313-316,KEFT:321-324,RAYR:401-404,RVWA:428-431,KEWI:440-443,KAID:449-452,KVLA:458-461,RYLR:480-483,HDLV:562-565	0	0	0	SignalP3NN:18,SignalP4:18,SignalP5:18,DeepSig:18,Phobius:18,SignalP6:18	1	0
PGRA_004504-T1	0.11	-1.928	2.902	.	.	.	.	0	0	0	PF12296	Family:HsbA	0	.	0	0	0.004	.	.	0.765	0.813	0.571	0.7	1	1	0	0	18087.1	175	-9.5	3.889	2	94	115	62	14	86	23	7	16	0.853	LSKR:[LIJVAP]X[KRTPEI]R&LXXR:20-23,KR:[KR]R:22-23	RPLS:18-21,KTLS:104-107	0	0	0	SignalP3NN:17,SignalP3HMM:17,SignalP4:17,SignalP5:17,DeepSig:17,SignalP6:23,Phobius:25	1	1
PGRA_002726-T1	0.103	-3.355	-1.3	.	.	.	.	0	0	0	PF00459	Family:Inositol_P	0	.	0	0.008	0.132	0.681	.	.	0.182	0.419	0.07	0	0	0	0	36067.8	341	-6.5	5.019	3	116	194	120	21	191	92	44	48	0.703	LTKR:[LIJVAP]X[KRTPEI]R&LXXR:23-26,KR:[KR]R:25-26,LIVR:LXXR:288-291,KR:[KR]R:303-304	KELE:8-11,RVFH:26-29,KQIV:70-73,RIWA:117-120,KGFL:128-131,RKIA:205-208,KPIQ:210-213,KAYV:274-277,KIWD:279-282,KRLD:303-306,RTLS:311-314	0	0	0	.	0	0
PGRA_000959-T1	0.101	-2.813	1.443	.	.	.	.	0	0	0	PF12296	Family:HsbA	0	.	0	0.058	0.051	.	.	0.612	0.302	0.297	0.74	1	1	0	0	17719.2	174	-11	3.817	0	77	109	79	8	101	25	7	18	0.81	LALR:LXXR:2-5	RIFT:5-8,RDLL:114-117	0	0	0	SignalP3NN:19,SignalP3HMM:19,SignalP4:19,SignalP5:19,SignalP6:19,Phobius:27	1	1
PGRA_007483-T1	0.1	-1.684	2.916	.	.	.	.	0	0	0	PF00728,PF02838	Domain:Glyco_hydro_20,Domain:Glyco_hydro_20b	0	GH20	0	0	0.009	.	.	0.652	0.425	0.434	0.85	1	1	0	0	55854	510	-25.5	4.166	2	176	303	145	72	282	85	32	53	1.174	IYTR:[LIJVAP]X[KRTPEI]R:230-233,LYAR:LXXR:239-242	RTIL:154-157,RGMM:185-188,RHFY:193-196,RSLS:235-238,RLWS:244-247,HALV:291-294,KFIR:369-372,KTFE:442-445,KQWG:482-485	0	0	0	SignalP3NN:21,SignalP5:21,DeepSig:21,SignalP6:21,Phobius:25	1	0
PGRA_002573-T1	0.1	-2.385	2.841	.	.	.	.	0	0	0	PF00149,PF19272	Domain:Metallophos,Family:ASMase_C	0	.	0	0	0.009	.	.	0.897	0.358	0.435	0.47	1	1	0	0	70963.7	654	-50	3.973	16	248	395	195	76	354	128	42	86	0.947	LEKR:[LIJVAP]X[KRTPEI]R&LXXR:47-50,KR:[KR]R:49-50,ATTR:[LIJVAP]X[KRTPEI]R:162-165,AGER:[LIJVAP]X[KRTPEI]R:382-385,KR:[KR]R:591-592	RDLV:50-53,HDLR:119-122,RNYT:186-189,RAYT:203-206,RTFT:247-250,RLIS:340-343,RVWL:385-388,RVYD:467-470,KLYS:501-504,RDYS:550-553,RDLS:592-595	0	0	0	Phobius:19,SignalP3NN:21,SignalP4:21,SignalP5:21,DeepSig:21,SignalP6:21,SignalP3HMM:25	1	1
PGRA_001161-T1	0.098	0.64	3.246	.	.	.	.	0	0	0	.	.	0	.	0	0	0.012	.	0.508	.	0.898	0.561	0.72	1	1	0	0	27044.3	256	-5.5	4.594	1	115	166	77	27	138	34	15	19	0.71	PQTR:[LIJVAP]X[KRTPEI]R:118-121	HVLL:77-80,RGFE:121-124,KEIT:154-157,RIYS:178-181,RHIP:243-246	0	0	0	SignalP5:24,SignalP3NN:26,SignalP3HMM:26,SignalP4:26,DeepSig:26,Phobius:26,SignalP6:26	1	1
PGRA_002140-T1	0.098	1.077	3.311	MoCDIP1	.	.	.	0	0	0	PF00295	Repeat:Glyco_hydro_28	0	GH28	0	0	0.029	.	.	0.514	0.027	0.642	0.77	1	1	0	0	50662.4	508	-38	3.696	11	266	377	128	43	267	73	19	54	0.622	.	RGWG:28-31,KYWD:252-255,KFIS:268-271,HLFS:291-294,HGLS:370-373,KTYD:403-406	0	0	0	SignalP3NN:19,SignalP3HMM:19,SignalP4:19,SignalP5:19,DeepSig:19,Phobius:19,SignalP6:28	1	1
PGRA_006710-T1	0.096	-1.213	3.039	.	.	.	.	0	0	0	PF01112	Domain:Asparaginase_2	0	.	0	0	0.13	.	.	0.761	0.5	0.406	0.73	1	1	0	0	40241.2	383	-7.5	5.053	9	156	238	113	31	220	79	38	41	0.491	RR:[KR]R:10-11,RR:[KR]R:118-119,LATR:[LIJVAP]X[KRTPEI]R&LXXR:143-146,LKRR:[LIJVAP]X[KRTPEI]R&LXXR:222-225,KR:[KR]R:223-224,RR:[KR]R:311-312	RRFV:10-13,HDYT:131-134,HSLL:136-139,RFLP:299-302,RGLS:312-315,RMIR:326-329	0	0	0	SignalP4:24,SignalP3NN:26,SignalP6:26	1	0
PGRA_002673-T1	0.089	-2.453	0.133	.	.	.	.	0	0	0	.	.	0	.	0	0.196	0.525	.	.	0.955	0.404	0.666	0.12	1	1	1	0	29173.4	265	3	7.715	4	85	139	84	30	158	51	28	23	0.761	KR:[KR]R:163-164,RR:[KR]R:240-241,RR:[KR]R:256-257	HCLR:100-103,KRLN:163-166,HPFD:196-199,RTMM:235-238,RRMA:240-243	0	0	0	SignalP3NN:18,SignalP3HMM:18,SignalP4:18,SignalP5:18,DeepSig:18,Phobius:18,SignalP6:18	1	1
PGRA_005679-T1	0.085	-4.683	-1.299	.	THR1,BUF1,BUF,3hnr,THR,BRM2,FabG1,B0965,STM14_RS15210_(srlD),KduD,EntA,FabG2,Sch1,OXI1,ABA4,MGG_00056,GigX4,GigX5,MoSCAD3_(MGG_01180),EntA_(VK055_1922),VK055_1961,Mdh1,IDH,RED2,MoSCAD1_(MGG_05096),PatN	reduced_virulence,loss_of_pathogenicity,unaffected_pathogenicity,increased_virulence_(hypervirulence),lethal	PHI:59,PHI:2022,PHI:685,PHI:2802,PHI:2844,PHI:2312,PHI:7696,PHI:5271,PHI:11551,PHI:10055,PHI:10587,PHI:4077,PHI:5272,PHI:2247,PHI:2837,PHI:5440,PHI:784,PHI:6956,PHI:6957,PHI:8929,PHI:7485,PHI:7511,PHI:2269,PHI:9460,PHI:3866,PHI:2835,PHI:8927,PHI:3301	1	1	1	PF13561	Domain:adh_short_C2	0	.	0	0.118	0.476	.	.	0.763	0.628	0.413	0.21	0	0	0	0	34265	324	-2.5	5.916	5	113	184	117	26	194	79	40	39	0.795	IEER:[LIJVAP]X[KRTPEI]R:6-9,LLQR:LXXR:41-44,RR:[KR]R:93-94,AIKR:[LIJVAP]X[KRTPEI]R:115-118,KR:[KR]R:117-118,VAIR:[LIJVAP]X[KRTPEI]R:124-127,INTR:[LIJVAP]X[KRTPEI]R:179-182,AVPR:[LIJVAP]X[KRTPEI]R:213-216	KSLN:18-21,RGIG:81-84,REMA:85-88,KVIV:97-100,RVFN:175-178,KNLE:193-196,RLIM:200-203,RCLA:232-235,KKIT:241-244,REYI:263-266,KVLG:314-317	0	0	0	.	0	0
PGRA_000868-T1	0.082	-6.256	-1.301	.	.	.	.	0	0	0	PF00318	Family:Ribosomal_S2	0	.	0	0	0.049	.	.	0.898	0.721	0.328	0.55	0	0	0	0	29842.5	275	-14	4.372	2	97	160	96	26	160	64	26	38	0.642	LAAR:LXXR:62-65,PEPR:[LIJVAP]X[KRTPEI]R:107-110,LRLR:LXXR:173-176	KNLQ:30-33,KTWE:55-58,RIIT:65-68,RPYG:82-85,RLIV:110-113,HAIG:159-162,KLIE:210-213	0	0	0	.	0	0
PGRA_006348-T1	0.082	-2.989	0.229	.	.	.	.	0	0	0	PF01263	Family:Aldose_epim	0	.	0	0.001	0.304	.	.	0.689	0.418	0.436	0.5	0	0	0	0	36642.9	345	-9	4.856	2	121	206	98	37	195	75	35	40	0.86	KR:[KR]R:88-89,IDTR:[LIJVAP]X[KRTPEI]R:250-253,LPAR:LXXR:297-300	KSYS:66-69,KGWG:84-87,KRIW:88-91,KELT:149-152,HSYF:176-179,RILT:193-196,KYID:287-290,KAWK:341-344	0	1	1	.	0	0
PGRA_008319-T1	0.079	-1.536	3.305	.	Eng1	reduced_virulence	PHI:6265	0	1	0	PF00722	Domain:Glyco_hydro_16	0	GH16_1,GH16,GH16_3	0	0	0.098	.	.	0.703	0.13	0.292	0.75	1	1	0	0	47024.6	435	-12	4.706	10	174	274	105	57	227	81	37	44	0.878	LRQR:LXXR:44-47,LPGR:LXXR:161-164,RR:[KR]R:434-435	KNIW:71-74,RNLS:131-134,HNFN:196-199,KMWS:273-276,KAFE:417-420,RSLK:427-430	0	0	0	SignalP3NN:17,SignalP3HMM:17,SignalP4:17,SignalP5:17,SignalP6:17,DeepSig:21,Phobius:22	1	1
PGRA_005359-T1	0.074	-3.384	1.717	.	.	.	.	0	0	0	PF03200,PF16923	Repeat:Glyco_hydro_63,Domain:Glyco_hydro_63N	0	GH63,GH37,GH142	0	0	0.045	.	.	0.901	0.134	0.365	0.09	1	1	0	0	91298.3	808	-21.5	4.906	5	230	403	205	115	436	208	98	110	0.989	AMPR:[LIJVAP]X[KRTPEI]R:2-5,LVDR:LXXR:364-367,LMRR:[LIJVAP]X[KRTPEI]R&LXXR:535-538,RR:[KR]R:537-538,LYSR:LXXR:754-757,RR:[KR]R:783-784	RLLA:5-8,KTIA:239-242,RQIG:244-247,KIFE:285-288,REIK:313-316,KTFG:342-345,HSMF:346-349,RSYA:367-370,RPFF:408-411,RGFL:413-416,HLLP:422-425,RSWF:439-442,REMI:453-456,KSLS:505-508,KGLG:522-525,RQLY:530-533,RQFY:538-541,KSYD:552-555,HVLT:574-577,KSLI:607-610,KVLD:627-630,HNLD:634-637,KGYV:665-668,KILD:687-690,HGIR:702-705,KDLY:752-755,KSWE:768-771,RSIS:790-793,RAWS:797-800,RLWP:802-805	0	0	0	SignalP3NN:25,SignalP3HMM:25,SignalP4:25,SignalP5:25,DeepSig:25,Phobius:25,SignalP6:25	1	1
PGRA_002076-T1	0.073	2.316	2.971	FGL1,RsAGLIP1	.	.	.	0	0	0	PF01764	Family:Lipase_3	1	.	0	0	0.032	.	0.544	.	0.067	0.344	0.48	1	1	0	0	37259	343	-28	3.922	9	131	207	100	47	196	67	21	46	0.921	PVPR:[LIJVAP]X[KRTPEI]R:225-228,LRRR:[LIJVAP]X[KRTPEI]R&LXXR:301-304,RR:[KR]R:302-303,LWGR:LXXR:308-311	RNWI:112-115,HSLG:169-172,HSYY:283-286	0	0	0	SignalP3NN:18,SignalP3HMM:23,SignalP5:23,Phobius:23,SignalP6:24	1	1
PGRA_005870-T1	0.072	-0.941	-1.143	.	Mdh1,PatN,THR,BRM2,3hnr,BUF1,BUF,THR1,KduD,EntA,EntA_(VK055_1922),FabG1,OXI1,FabG2,B0965,ABA4,MGG_00056,STM14_RS15210_(srlD),RSp0028,GigX4,GigX5,IDH,RED3,MoSCAD3_(MGG_01180),RED2,MoSCAD1_(MGG_05096),Sch1,FabI	unaffected_pathogenicity,increased_virulence_(hypervirulence),loss_of_pathogenicity,reduced_virulence,lethal,effector_(plant_avirulence_determinant)	PHI:2269,PHI:3301,PHI:2844,PHI:2312,PHI:2802,PHI:2022,PHI:685,PHI:59,PHI:10587,PHI:9460,PHI:7485,PHI:5271,PHI:4077,PHI:2837,PHI:5272,PHI:11551,PHI:7696,PHI:5440,PHI:784,PHI:10055,PHI:10835,PHI:6956,PHI:6957,PHI:3866,PHI:2836,PHI:8929,PHI:2835,PHI:8927,PHI:2247,PHI:7915	1	1	1	PF13561	Domain:adh_short_C2	0	.	0	0.734	0.64	0.535	.	.	0.502	0.339	0.31	0	0	0	0	28314.9	266	-2.5	5.676	6	101	152	84	26	151	64	32	32	0.913	.	KDLF:12-15,KGMG:31-34,KEYG:68-71,KAYK:75-78,KDFG:96-99,RVIN:126-129,RSLA:186-189,RDFA:193-196,KLWH:220-223,KELK:235-238	0	0	0	.	0	0
PGRA_006441-T1	0.069	-2.28	3.131	.	.	.	.	0	0	0	PF00450	Domain:Peptidase_S10	0	.	0	0	0.009	.	.	0.944	0.024	0.243	0.48	1	1	0	0	72588.8	657	-32.5	4.427	9	210	360	177	106	379	134	56	78	0.987	LTSR:LXXR:195-198,IFKR:[LIJVAP]X[KRTPEI]R:559-562,KR:[KR]R:561-562,VEPR:[LIJVAP]X[KRTPEI]R:612-615	RLLI:5-8,KSYS:55-58,HALW:219-222,KFFQ:259-262,HYIH:279-282,HDLL:322-325,RVYL:389-392,HYMR:414-417,HDWV:450-453,HLLD:463-466,HFMY:472-475,RDYP:478-481,KGMT:527-530,RQYG:531-534,RVFQ:540-543,RCYI:615-618	0	0	0	SignalP3NN:18,SignalP3HMM:18,SignalP4:18,SignalP5:18,DeepSig:18,Phobius:18,SignalP6:18	1	1
PGRA_004066-T1	0.067	-1.708	2.353	.	.	.	.	0	0	0	PF01161	Domain:PBP	0	.	0	0.001	0.101	.	.	0.599	0.152	0.301	0.46	1	1	0	0	31735.3	299	1	6.693	3	119	181	79	26	140	61	33	28	0.955	ATTR:[LIJVAP]X[KRTPEI]R:136-139	KKWL:5-8,HAFI:9-12,HTLN:44-47,KELK:55-58,KLLQ:104-107,HWIA:181-184,RCLS:216-219,HRYV:259-262	0	1	0	SignalP3NN:23,SignalP3HMM:24,SignalP4:24,SignalP5:24,DeepSig:24,Phobius:24,SignalP6:24	1	1
PGRA_009339-T1	0.067	-1.64	2.998	.	.	.	.	0	0	0	PF00135	Domain:COesterase	0	.	0	0	0.009	.	.	0.708	0.936	0.472	0.73	1	1	0	0	51957.2	487	-21.5	4.072	10	186	309	151	61	296	67	24	43	0.732	PEPR:[LIJVAP]X[KRTPEI]R:29-32,LALR:LXXR:189-192	KVWL:129-132,KVLV:207-210,HVLA:221-224,RALT:358-361	0	0	0	SignalP3NN:26,SignalP4:26,SignalP5:26,DeepSig:26,Phobius:26,SignalP6:26	1	0
PGRA_008579-T1	0.064	-2.459	2.71	.	.	.	.	0	0	0	PF00450	Domain:Peptidase_S10	0	.	0	0	0.009	.	.	0.907	0.767	0.329	0.3	1	1	0	0	62159.7	560	-35.5	4.064	7	166	304	157	78	327	99	34	65	1	RR:[KR]R:20-21,VAER:[LIJVAP]X[KRTPEI]R:29-32,LQTR:[LIJVAP]X[KRTPEI]R&LXXR:33-36,PEPR:[LIJVAP]X[KRTPEI]R:38-41,KR:[KR]R:51-52,LPGR:LXXR:334-337,VIER:[LIJVAP]X[KRTPEI]R:435-438,LLGR:LXXR:537-540	RDLR:21-24,KFLV:68-71,HGFG:158-161,KVYV:232-235,HGLL:446-449,RGLT:508-511,HMIP:520-523	0	0	0	SignalP3NN:19,SignalP3HMM:19,SignalP4:19,SignalP5:19,DeepSig:19,Phobius:19,SignalP6:19	1	1
PGRA_005309-T1	0.064	-1.257	2.198	CfTom1	BcBGL6_(BCIN_10g02650),VmGlu2,BglA3	reduced_virulence,increased_virulence_(hypervirulence)	PHI:10370,PHI:11603,PHI:6501	1	1	0	PF00232	Domain:Glyco_hydro_1	0	GH1,GH5	0	0	0.009	.	.	0.639	0.985	0.37	0.73	1	1	0	0	59696.9	535	-26	4.18	6	167	296	160	88	320	94	36	58	1.169	.	RFIP:3-6,HYYL:111-114,RIYP:138-141,KMWF:214-217,KNFT:237-240,RSYH:260-263,KSLL:266-269,RAYD:299-302,HYIN:419-422,KTIA:447-450,KGYM:464-467,RSYK:516-519	0	0	0	SignalP3NN:16,SignalP3HMM:16,SignalP4:16,SignalP5:16,Phobius:16,SignalP6:19	1	1
PGRA_002659-T1	0.064	-2.768	2.431	.	.	.	.	0	0	0	PF14683,PF14686	Domain:CBM-like,Domain:fn3_3	0	PL4_5,PL4,PL4_4,PL4_2,PL4_1	0	0	0.009	.	.	0.936	0.979	0.32	0.73	1	1	0	0	63626.3	575	-37	3.992	0	198	326	164	86	320	104	35	69	1.05	LNGR:LXXR:146-149,RR:[KR]R:281-282,VSIR:[LIJVAP]X[KRTPEI]R:329-332	KLYS:54-57,KELP:126-129,RTLW:135-138,RDFY:194-197,KIWG:261-264,RPLV:332-335,RFIQ:533-536,RGFM:562-565	0	0	0	SignalP3NN:23,SignalP3HMM:23,SignalP4:23,SignalP5:23,DeepSig:23,Phobius:23,SignalP6:23	1	1
PGRA_004993-T1	0.064	-1.507	2.55	.	.	.	.	0	0	0	.	.	0	.	0	0.005	0.147	.	.	0.679	0.003	0.38	0.69	1	1	0	0	28651	269	-4.5	4.95	6	115	165	77	23	140	57	27	30	0.821	LFER:[LIJVAP]X[KRTPEI]R&LXXR:44-47,LWER:[LIJVAP]X[KRTPEI]R&LXXR:82-85	KSLV:8-11,HDLN:69-72,KAWI:160-163,KNWA:190-193,KNID:258-261	0	0	0	SignalP3NN:21,SignalP3HMM:21,SignalP4:21,DeepSig:21,Phobius:21,SignalP6:21	1	1
PGRA_009568-T1	0.062	-1.988	2.879	.	.	.	.	0	0	0	.	.	0	.	0	0	0.053	.	.	0.838	0.314	0.581	0.31	1	1	0	0	45883.8	413	-10.5	4.858	5	132	222	100	58	230	92	43	49	1	RR:[KR]R:53-54	HLIL:9-12,KPFF:55-58,KLLP:71-74,KDMR:163-166,RLWT:242-245,REFS:254-257,RILA:260-263,KTLY:279-282,KHIF:293-296,KTYG:314-317,KQWS:342-345,KNIG:351-354,KQYS:380-383	0	0	0	SignalP3NN:19,SignalP3HMM:19,SignalP4:19,SignalP5:19,DeepSig:19,Phobius:19,SignalP6:19	1	1
PGRA_004025-T1	0.061	-2.548	-1.303	.	.	.	.	0	0	0	PF15341	Family:SLX9	0	.	0	0.471	0.177	0.77	.	.	0.568	0.366	0.24	0	0	0	0	23808	224	21	11.666	0	89	128	72	11	110	63	43	20	0.606	PSKR:[LIJVAP]X[KRTPEI]R:6-9,KR:[KR]R:8-9,ATER:[LIJVAP]X[KRTPEI]R:16-19,LAPR:[LIJVAP]X[KRTPEI]R&LXXR:24-27,KR:[KR]R:75-76,KR:[KR]R:79-80,AEER:[LIJVAP]X[KRTPEI]R:101-104,LGSR:LXXR:120-123	KSLR:10-13,RHIK:76-79,RSLG:118-121,RGFI:201-204	1	1	1	.	0	0
PGRA_008614-T1	0.061	1.047	3.312	.	.	.	.	0	0	0	.	.	0	.	0	0	0.053	0.753	.	.	0.966	0.328	0.32	1	1	0	0	7039.46	67	-15	3.494	1	21	46	23	2	34	25	5	20	0.368	ASTR:[LIJVAP]X[KRTPEI]R:23-26	KLFF:4-7,RDLA:26-29,RSLN:37-40	0	0	0	SignalP3NN:18,SignalP3HMM:18,SignalP4:18,SignalP5:18,DeepSig:18,Phobius:18,SignalP6:18	1	1
PGRA_007388-T1	0.059	-3.073	2.609	.	BGL2	reduced_virulence	PHI:61	0	1	0	.	.	0	GH17	0	0	0.009	.	.	0.854	0.039	0.289	0.64	1	1	0	0	73493.7	735	-31.5	4.044	12	378	547	280	53	420	82	28	54	0.455	KR:[KR]R:32-33,LRAR:LXXR:176-179,RR:[KR]R:181-182	KTIT:41-44,HQLI:209-212,RIYS:495-498,HAYF:621-624	0	0	0	SignalP3NN:17,SignalP3HMM:17,SignalP4:17,SignalP5:17,Phobius:17,SignalP6:17	1	1
PGRA_006317-T1	0.058	-1.628	-1.301	.	.	.	.	0	0	0	PF13460,PF01370	Domain:NAD_binding_10,Family:Epimerase	0	.	0	0.005	0.46	0.591	.	.	0.863	0.493	0.24	0	0	0	0	38361.1	354	-2	6.186	0	119	197	113	40	193	95	49	46	0.901	LIYR:LXXR:115-118,VTKR:[LIJVAP]X[KRTPEI]R:276-279,KR:[KR]R:278-279	KIFL:4-7,HALV:20-23,KGLA:92-95,RILT:143-146,RNIE:154-157,RSIQ:192-195,HGYA:206-209,KQLK:248-251,KAYY:260-263,RGYT:279-282,KTLD:289-292,KSFA:312-315,RKYL:319-322,KSLG:344-347	0	0	0	.	0	0
PGRA_006794-T1	0.057	-2.323	3.189	.	PlcC,PLC,PlcB,PlcA	unaffected_pathogenicity,reduced_virulence	PHI:5290,PHI:5020,PHI:5289,PHI:5288	0	1	0	PF04185	Family:Phosphoesterase	0	.	0	0	0.028	.	.	0.823	0.028	0.388	0.36	1	1	0	0	49518.8	449	-24	4.298	4	138	259	123	62	239	88	35	53	1.219	LFDR:LXXR:175-178,LGVR:LXXR:368-371,LTPR:[LIJVAP]X[KRTPEI]R&LXXR:415-418	RSFD:47-50,HNFC:68-71,HSLT:101-104,RGFV:133-136,RWFA:178-181,RAYI:191-194,KPLQ:265-268,KDIY:309-312,KGLI:383-386,HLIL:427-430	0	0	0	SignalP3NN:17,SignalP3HMM:17,SignalP4:17,SignalP5:17,DeepSig:17,Phobius:17,SignalP6:17	1	1
PGRA_008622-T1	0.057	-2.639	3.187	.	PiGPB1	reduced_virulence	PHI:4606,PHI:316	0	1	0	PF00026,PF00400	Family:Asp,Repeat:WD40	0	.	0	0	0.01	.	.	0.959	0.608	0.371	0.2	1	1	0	0	111279	1027	-33.5	4.679	13	358	583	316	104	546	221	100	121	0.798	LTNR:LXXR:46-49,VKTR:[LIJVAP]X[KRTPEI]R:58-61,LSRR:[LIJVAP]X[KRTPEI]R&LXXR:456-459,RR:[KR]R:458-459,LLGR:LXXR:508-511,LGRR:[LIJVAP]X[KRTPEI]R:509-512,RR:[KR]R:511-512,KR:[KR]R:546-547,RR:[KR]R:549-550,LETR:[LIJVAP]X[KRTPEI]R&LXXR:701-704,KR:[KR]R:812-813,ACER:[LIJVAP]X[KRTPEI]R:868-871,LVQR:LXXR:885-888,KR:[KR]R:890-891,LLSR:LXXR:955-958	RSIN:49-52,HEFV:305-308,RSLN:391-394,HAID:488-491,RGFS:568-571,RAFQ:579-582,RLLL:628-631,HYLF:657-660,RGLV:675-678,KYLE:696-699,RDFR:704-707,HFLS:728-731,HLLS:758-761,KCIS:765-768,HRLA:776-779,KRLA:812-815,KHIY:821-824,KRLS:890-893,HAIS:897-900,HTWT:910-913,KKYR:914-917,RWLV:928-931,HAIH:937-940,RELK:947-950,KYLL:969-972,KSYM:1023-1026	1	1	0	SignalP3NN:21,SignalP4:21,DeepSig:21,SignalP5:22,Phobius:22	1	0
PGRA_003691-T1	0.057	-2.084	3.195	.	.	.	.	0	0	0	PF07676	Repeat:PD40	0	PL22	0	0	0.03	.	.	0.933	0.017	0.442	0.73	1	1	0	0	73398.8	669	-28	4.368	3	243	402	161	90	355	131	54	77	0.948	KR:[KR]R:42-43,LGKR:[LIJVAP]X[KRTPEI]R&LXXR:45-48,KR:[KR]R:47-48,VYER:[LIJVAP]X[KRTPEI]R:362-365,LGLR:LXXR:525-528,VFTR:[LIJVAP]X[KRTPEI]R:558-561	RSLG:43-46,RPLL:79-82,KSIV:100-103,HSFE:132-135,KDLI:163-166,KNLT:171-174,KLMP:310-313,KAFT:343-346,RPLE:371-374,KTLY:375-378,RFMD:387-390,KLLY:400-403,REWN:516-519,RILN:528-531,RWWA:572-575,RILY:610-613,KTML:647-650	0	0	0	SignalP3NN:19,SignalP3HMM:19,SignalP4:19,SignalP5:19,DeepSig:19,Phobius:19,SignalP6:19	1	1
PGRA_004532-T1	0.056	-1.038	-0.236	.	.	.	.	0	0	0	.	.	0	.	0	0.029	0.374	.	0.791	.	0.019	0.55	0.92	1	1	1	0	24791.9	236	-10.5	3.995	15	107	162	70	23	142	30	10	20	0.623	VSIR:[LIJVAP]X[KRTPEI]R:2-5,LATR:[LIJVAP]X[KRTPEI]R&LXXR:32-35	KPFT:79-82,RLYT:217-220	0	0	0	SignalP3NN:21,SignalP3HMM:21,SignalP4:21,SignalP5:21,DeepSig:21,Phobius:21,SignalP6:21	1	1
PGRA_007125-T1	0.051	0.909	-1.3	.	.	.	.	0	0	0	.	.	0	.	0	0.96	0.763	0.731	.	.	0.845	0.47	0.12	0	0	0	0	13775.7	128	-1.5	5.624	4	46	74	38	10	71	30	15	15	0.625	KR:[KR]R:112-113	KIMC:42-45,HDWM:85-88,RVFS:113-116	0	0	0	.	0	0
PGRA_005106-T1	0.049	-0.449	2.45	.	.	.	.	0	0	0	.	.	0	.	0	1	0.142	.	.	0.669	0.815	0.389	0.62	1	1	0	0	6497.3	78	-2	4.442	1	52	60	37	3	67	7	3	4	0.12	.	KSFL:5-8	0	0	0	SignalP3NN:19,SignalP3HMM:19,SignalP4:19,SignalP5:19,DeepSig:19,Phobius:19,SignalP6:19	1	1
PGRA_001501-T1	0.047	-6.318	-1.132	.	.	.	.	0	0	0	PF00330,PF00694	Family:Aconitase,Domain:Aconitase_C	0	.	0	0	0.044	.	.	0.952	0.372	0.444	0.27	0	0	0	0	73272.7	684	-14.5	4.87	8	241	391	212	59	382	154	72	82	0.835	LRAR:LXXR:205-208,KR:[KR]R:223-224,VATR:[LIJVAP]X[KRTPEI]R:625-628,RR:[KR]R:628-629,RR:[KR]R:639-640	KFMS:12-15,KKYR:44-47,HGID:56-59,RGIG:65-68,HQIM:69-72,RTWW:117-120,HAIE:159-162,RSIP:171-174,KRFT:223-226,KSLY:248-251,KDLE:274-277,KAYL:285-288,RVFR:304-307,RNFK:381-384,KAYL:393-396,KVII:425-428,KAFV:439-442,KLLA:449-452,KQFD:463-466,RTLA:547-550,KEIP:578-581	1	0	0	.	0	0
PGRA_009309-T1	0.047	-6.464	-1.144	.	.	.	.	0	0	0	.	.	0	GH142	0	0	0.009	.	.	0.949	0.535	0.425	0.82	0	0	0	0	86970.7	795	-26	4.56	9	276	468	226	100	440	145	64	81	0.878	VIKR:[LIJVAP]X[KRTPEI]R:26-29,KR:[KR]R:28-29,LYTR:[LIJVAP]X[KRTPEI]R&LXXR:84-87,LYHR:LXXR:137-140,LVRR:[LIJVAP]X[KRTPEI]R&LXXR:423-426,RR:[KR]R:425-426,IIRR:[LIJVAP]X[KRTPEI]R:453-456,RR:[KR]R:455-456,AGPR:[LIJVAP]X[KRTPEI]R:673-676	HSFI:6-9,RHIK:29-32,HGWV:38-41,HHIS:64-67,RWLR:70-73,KNLI:79-82,HYIQ:100-103,RAIL:104-107,HELN:239-242,RELI:258-261,HFLT:289-292,HTLA:332-335,RRIG:425-428,RILP:429-432,RIIR:452-455,RVMR:456-459,RNLT:562-565,RSLD:721-724	0	0	0	.	0	0
PGRA_004400-T1	0.044	3.957	-1.292	.	.	.	.	0	0	0	PF00160	Domain:Pro_isomerase	1	.	0	0.971	0.94	0.538	0.519	.	0.747	0.332	0.65	0	0	0	0	19818.5	181	0	6.477	4	57	100	39	22	99	44	23	21	1.098	VVPR:[LIJVAP]X[KRTPEI]R:36-39,RR:[KR]R:163-164	RQFC:45-48,HRII:67-70,KFMC:72-75,KSFA:95-98,KKME:154-157	0	0	0	.	0	0
PGRA_000043-T1	0.043	-0.836	-1.474	.	.	.	.	0	0	0	PF01679	Family:Pmp3	0	.	0	0.98	0.458	.	0.553	.	0.956	0.328	0.39	0	1	0	1	11157.1	103	2.5	7.764	3	31	57	41	14	74	14	9	5	0.929	.	HAFY:49-52,RAYD:65-68,HKYT:83-86	0	0	0	Phobius:22,SignalP3HMM:24,SignalP5:25,SignalP3NN:30	1	1
PGRA_003991-T1	0.043	-0.511	2.253	MpChi,MoChi1,MrChi	.	.	.	0	0	0	PF00704	Domain:Glyco_hydro_18	1	GH18	0	0	0.009	.	.	0.728	0.557	0.26	0.61	1	1	0	0	47114.1	434	-17.5	4.213	1	163	255	129	59	244	69	27	42	0.885	LYGR:LXXR:300-303	HFLQ:3-6,KHYS:96-99,KQLY:115-118,RYMK:125-128,HFLI:213-216,KIIL:293-296,RSFE:303-306,KNLP:332-335,REFY:340-343,KGLG:379-382	0	0	0	SignalP3NN:21,SignalP3HMM:21,SignalP4:21,SignalP5:21,DeepSig:21,Phobius:21,SignalP6:25	1	1
PGRA_005357-T1	0.04	-1.707	3.299	.	.	.	.	0	0	0	PF09362	Domain:DUF1996	0	.	0	0	0.01	.	.	0.786	0.042	0.56	0.49	1	1	0	0	53061.5	498	-28.5	4.239	10	204	318	132	63	275	95	37	58	0.667	RR:[KR]R:139-140,LAQR:LXXR:170-173,RR:[KR]R:482-483	HAFW:19-22,HEIF:49-52,RMIA:131-134,RNYT:140-143,RALG:173-176,RHFM:192-195,KDYI:198-201	0	0	0	SignalP3NN:20,SignalP3HMM:20,SignalP4:20,SignalP5:20,Phobius:20,SignalP6:20	1	1
PGRA_002537-T1	0.039	0.412	3.299	MoCDIP4	.	.	.	0	0	0	.	.	0	AA11,CBM19	0	0	0.01	.	.	0.737	0.027	0.437	0.73	1	1	0	0	45659	439	-20.5	4.043	9	188	295	109	42	253	63	22	41	0.561	VGTR:[LIJVAP]X[KRTPEI]R:129-132,KR:[KR]R:153-154,KR:[KR]R:213-214,LSHR:LXXR:225-228,ATER:[LIJVAP]X[KRTPEI]R:312-315	KDYD:37-40,KGYL:55-58,RDMF:132-135,RSYL:306-309	0	0	0	SignalP3NN:14,SignalP4:14,SignalP5:14,DeepSig:14,SignalP6:14,SignalP3HMM:26,Phobius:26	1	1
PGRA_008937-T1	0.037	1.832	-0.861	.	.	.	.	0	0	0	.	.	0	.	0	0.998	0.895	.	0.581	.	0.148	0.349	0.46	0	0	0	0	11720.5	112	1.5	7.243	2	39	67	40	9	69	23	13	10	0.647	.	KGLT:78-81	0	0	0	.	0	0
PGRA_000920-T1	0.035	-1.619	0.495	GoEC2,MoCDIP2,BghBEC2,MoCDIP11,BghBEC4	.	.	.	0	0	0	PF05730	Domain:CFEM	1	.	0	0	0.102	.	.	0.626	0.206	0.424	0.82	1	1	0	0	15615	161	-9	3.277	9	104	127	49	4	76	11	1	10	0.364	.	.	0	0	0	SignalP3NN:19,SignalP4:19,DeepSig:19,Phobius:19,SignalP6:19,SignalP3HMM:21,SignalP5:21	1	1
PGRA_006986-T1	0.035	-1.909	0.797	MoCDIP2,MoCDIP11	.	.	.	0	0	0	PF10342	Domain:Kre9_KNH	0	.	0	0	0.005	.	.	0.653	0.009	0.322	0.82	1	1	0	0	18539	190	-6	3.604	0	118	148	59	10	87	10	2	8	0.619	.	KIIA:174-177	0	0	0	SignalP3NN:15,SignalP4:15,SignalP5:15,DeepSig:15,SignalP6:15,SignalP3HMM:24,Phobius:24	1	1
PGRA_003482-T1	0.027	0.677	2.777	CoNIS1,MoNIS1,ChNIS1	.	.	.	0	0	0	PF19271	Domain:Nis1	1	.	0	0	0.083	.	.	0.567	0.012	0.464	0.72	1	1	0	0	14147.8	136	-11.5	3.401	2	63	87	48	19	89	15	2	13	0.738	.	.	0	0	0	SignalP3NN:20,SignalP3HMM:20,SignalP4:20,SignalP5:20,DeepSig:20,Phobius:20,SignalP6:20	1	1
PGRA_006334-T1	0.023	-2.71	-1.422	.	GzOB024	unaffected_pathogenicity	PHI:1584	0	0	0	PF03947,PF00181	Domain:Ribosomal_L2_C,Domain:Ribosomal_L2	0	.	0	0	0.255	0.683	.	.	0.978	0.427	0.4	0	0	0	0	27566.8	254	35	11.57	1	84	135	72	25	138	70	55	15	0.941	AITR:[LIJVAP]X[KRTPEI]R:18-21,LGDR:LXXR:120-123,AVKR:[LIJVAP]X[KRTPEI]R:190-193,KR:[KR]R:192-193,PKTR:[LIJVAP]X[KRTPEI]R:197-200,AARR:[LIJVAP]X[KRTPEI]R:239-242,RR:[KR]R:241-242	RVIR:3-6,HAIT:17-20,RSLD:30-33,HGYV:38-41,KQIV:46-49,RGMI:163-166,KPML:177-180,HKFA:187-190	0	0	0	.	0	0
PGRA_005830-T1	0.02	-4.711	-1.302	.	.	.	.	0	0	0	PF01784	Family:NIF3	0	.	0	0.108	0.305	.	.	0.828	0.637	0.321	0.24	0	0	0	0	32853.4	302	-4.5	5.158	4	87	171	109	21	172	68	33	35	0.644	RR:[KR]R:39-40,PVER:[LIJVAP]X[KRTPEI]R:47-50,LVRR:[LIJVAP]X[KRTPEI]R&LXXR:173-176,RR:[KR]R:175-176,PSTR:[LIJVAP]X[KRTPEI]R:197-200,LRQR:LXXR:257-260	RAWD:21-24,RRLG:39-42,HPFI:78-81,KGLK:83-86,RILL:96-99,KNIA:104-107,RTIE:160-163,RRLA:175-178,RAIM:236-239,RAYL:254-257	0	0	0	.	0	0
PGRA_001626-T1	0.019	-1.847	3.289	.	.	.	.	0	0	0	.	.	0	GH16_1,GH16,GH16_3,GH16_10	0	0	0.011	.	.	0.839	0.031	0.477	0.72	1	1	0	0	69087.3	681	-25	4.268	10	361	495	156	51	321	105	42	63	0.511	AIKR:[LIJVAP]X[KRTPEI]R:247-250,KR:[KR]R:249-250,KR:[KR]R:356-357,RR:[KR]R:600-601,KR:[KR]R:616-617	HGFV:51-54,KKLY:113-116,HAIT:288-291,RGIS:357-360,KPMV:437-440,RPYS:441-444,KMFV:677-680	0	0	0	SignalP3NN:19,SignalP5:19,DeepSig:19,SignalP6:19,SignalP3HMM:21,SignalP4:21,Phobius:22	1	1
PGRA_004168-T1	0.019	-1.671	-1.302	.	.	.	.	0	0	0	.	.	0	.	0	0.956	0.278	0.676	.	.	0.233	0.406	0.27	0	0	0	0	25422.7	230	-2	6.16	0	64	131	44	29	124	53	28	25	0.353	PPPR:[LIJVAP]X[KRTPEI]R:116-119,LPPR:[LIJVAP]X[KRTPEI]R&LXXR:208-211,RR:[KR]R:222-223	HYYD:66-69,RVYP:143-146,RHMS:203-206	0	0	0	.	0	0
PGRA_004975-T1	0.017	-3.873	-1.274	.	.	.	.	0	0	0	PF00080,PF00403	Domain:Sod_Cu,Domain:HMA	0	.	0	0.526	0.25	.	.	0.583	0.913	0.434	0.35	0	0	0	0	26601.8	249	-9.5	4.567	4	86	150	76	15	131	66	29	37	0.732	LTIR:[LIJVAP]X[KRTPEI]R&LXXR:104-107,ATIR:[LIJVAP]X[KRTPEI]R:116-119,VVTR:[LIJVAP]X[KRTPEI]R:186-189	RGLA:87-90,REYG:119-122,RPFQ:173-176,HAFV:183-186,KTLW:234-237,KGML:246-249	0	0	0	.	0	0
PGRA_007778-T1	0.015	-2.476	2.782	.	.	.	.	0	0	0	PF00135	Domain:COesterase	0	.	0	0	0.009	.	.	0.883	0.022	0.544	0.6	1	1	0	0	56846.5	526	-33.5	4.04	3	200	311	160	74	304	91	31	60	0.819	.	KGIP:59-62,KGLI:239-242,RNMS:292-295,KFFD:371-374,KKLN:462-465	0	0	0	SignalP3NN:21,Phobius:21	1	0
PGRA_000278-T1	0.015	-3.446	-1.296	.	.	.	.	0	0	0	PF08240,PF00107	Domain:ADH_N,Domain:ADH_zinc_N	0	.	0	0.004	0.447	.	.	0.517	0.018	0.475	0.58	0	0	0	0	41478.6	389	6	7.489	16	145	227	119	35	228	91	51	40	0.809	LPPR:[LIJVAP]X[KRTPEI]R&LXXR:32-35,IATR:[LIJVAP]X[KRTPEI]R:307-310,LEGR:LXXR:342-345	KTIT:8-11,KELT:22-25,KDLL:139-142,HFMG:143-146,KIII:222-225,RKFG:237-240,KLIE:259-262,KGWG:290-293,RPFQ:310-313,RVWR:318-321,KTLT:356-359,KAMH:366-369,KSLL:386-389	0	0	0	.	0	0
PGRA_007557-T1	0.005	2.22	0.636	.	.	.	.	0	0	0	PF05603	Family:DUF775	0	.	0	0.76	0.691	0.56	.	.	0.945	0.499	0.24	1	1	0	0	18914.5	175	5	10.336	0	61	97	54	16	92	36	21	15	0.86	VPRR:[LIJVAP]X[KRTPEI]R:45-48,RR:[KR]R:47-48,RR:[KR]R:49-50,LAQR:LXXR:123-126	KPFS:37-40,RIIK:126-129,RAFE:151-154,RKFE:158-161	1	1	1	Phobius:17,SignalP3HMM:19	0	1
PGRA_008256-T1	0.005	-1.107	3.168	.	BcBGL5_(BCIN_14g00650),MoGls2,Gas1,GAS1	reduced_virulence,loss_of_pathogenicity	PHI:10369,PHI:6739,PHI:526,PHI:1071	1	1	0	PF01055,PF16863,PF13802	Family:Glyco_hydro_31,Domain:NtCtMGAM_N,Domain:Gal_mutarotas_2	0	GH31	0	0	0.009	.	.	0.955	0.84	0.387	0.47	1	1	0	0	98116.9	882	-30.5	4.559	7	267	484	260	127	507	172	76	96	1	VARR:[LIJVAP]X[KRTPEI]R:138-141,RR:[KR]R:140-141,LRLR:LXXR:162-165,LRTR:[LIJVAP]X[KRTPEI]R:164-167,LWSR:LXXR:195-198,PFER:[LIJVAP]X[KRTPEI]R:379-382,LSAR:LXXR:478-481,LPNR:LXXR:497-500,LSRR:[LIJVAP]X[KRTPEI]R&LXXR:563-566,RR:[KR]R:565-566,IITR:[LIJVAP]X[KRTPEI]R:573-576,RR:[KR]R:601-602,LCAR:LXXR:634-637,IDIR:[LIJVAP]X[KRTPEI]R:677-680,LFLR:LXXR:768-771	RTLW:193-196,HQYL:249-252,RQYA:276-279,KVFS:336-339,HYIM:363-366,RGLE:382-385,RQLG:493-496,RNLL:500-503,HNYA:510-513,HNLY:547-550,RPMI:570-573,HWLG:588-591,RSIA:602-605,KVID:675-678,RLLD:682-685,KELR:787-790,KDFT:792-795,HLYI:809-812,RLLV:870-873	0	0	0	SignalP3NN:17,SignalP4:17,SignalP5:17,DeepSig:17,Phobius:17,SignalP6:17	1	0
PGRA_009227-T1	0.005	-1.884	2.87	.	.	.	.	0	0	0	PF12697	Domain:Abhydrolase_6	0	.	0	0	0.016	.	.	0.771	0.967	0.3	0.46	1	1	0	0	44169.6	403	-17	4.422	4	132	219	124	52	224	74	31	43	1.207	KR:[KR]R:122-123	RIIG:81-84,KRYW:122-125,HGYA:143-146,RGLT:177-180,KILS:193-196,HSYG:217-220,HDFA:259-262,KLYF:288-291,HVLT:379-382	0	0	0	SignalP3NN:19,SignalP4:19,DeepSig:19,Phobius:19,SignalP5:21,SignalP6:21	1	0
PGRA_000531-T1	0.005	-2.394	2.969	.	.	.	.	0	0	0	PF05577	Domain:Peptidase_S28	0	.	0	0	0.009	.	.	0.96	0.458	0.204	0.28	1	1	0	0	63745.2	574	-24.5	4.425	6	183	306	168	81	318	119	50	69	1.106	LRSR:LXXR:48-51,LEHR:LXXR:141-144,LISR:LXXR:431-434,LPNR:LXXR:493-496	KSLL:4-7,RELR:26-29,KELN:38-41,RYWF:91-94,KGIV:124-127,HRYY:143-146,RFLT:161-164,RKLY:212-215,KILI:263-266,RLLE:343-346,RSWP:405-408,RLID:434-437,HLIP:505-508,HHWD:512-515,KAWV:545-548,KSIK:555-558	0	0	0	SignalP3NN:18,SignalP3HMM:18,SignalP4:18,SignalP5:18,DeepSig:18,Phobius:18,SignalP6:18	1	1
PGRA_006733-T1	0.005	-2.505	2.311	.	.	.	.	0	0	0	PF05577	Domain:Peptidase_S28	0	.	0	0	0.009	.	.	0.709	0.056	0.208	0.61	1	1	0	0	59253	533	-22.5	4.377	7	179	288	147	85	307	97	40	57	1.105	PLRR:[LIJVAP]X[KRTPEI]R:19-22,LRRR:LXXR:20-23,RR:[KR]R:21-22,IAPR:[LIJVAP]X[KRTPEI]R:30-33,PGTR:[LIJVAP]X[KRTPEI]R:373-376,LLSR:LXXR:399-402	KAIY:54-57,RYYG:121-124,KTYP:189-192,KSIF:253-256,RDFA:265-268,KTIN:269-272,RAYI:376-379,KSLL:397-400,RVLT:402-405,HHWD:486-489,HYWE:507-510,KKWL:515-518,RNFS:519-522	0	0	1	SignalP3NN:16,SignalP3HMM:16,SignalP4:16,SignalP5:16,DeepSig:16,Phobius:16,SignalP6:16	1	1
PGRA_008735-T1	0.004	-3.136	1.46	.	.	.	.	0	0	0	.	.	0	.	0	0	0.048	.	.	0.7	0.072	0.372	0.92	1	1	0	0	25175.1	269	-13	3.624	4	162	227	101	10	160	25	6	19	0.385	.	.	0	0	0	SignalP3NN:16,SignalP4:16,SignalP3HMM:24,DeepSig:25,SignalP6:25,SignalP5:27,Phobius:27	1	1
PGRA_001616-T1	0.004	3.476	1.253	.	.	.	.	0	0	0	PF04777	Family:Evr1_Alr	0	.	0	0.977	0.759	0.788	.	.	0.783	0.337	0.03	1	1	0	0	21833.1	198	3.5	7.643	6	67	99	53	25	114	50	28	22	0.918	RR:[KR]R:3-4,KR:[KR]R:80-81,LFSR:LXXR:116-119,VNER:[LIJVAP]X[KRTPEI]R:158-161	RELG:81-84,KFLH:89-92,KTFM:111-114,RLYP:119-122,RQLL:131-134,HNIV:155-158,KPIF:164-167,KTID:190-193	0	0	0	SignalP3NN:24,SignalP3HMM:31,Phobius:36	1	1
PGRA_001128-T1	0.003	2.606	-0.282	.	.	.	.	0	0	0	.	.	0	.	0	0.987	0.88	.	0.818	.	0.962	0.49	0.77	0	0	0	0	19082.5	172	4.5	8.428	2	50	101	32	29	101	31	19	12	1.087	.	HYFY:7-10,RPWN:74-77,HKLG:103-106,KKIH:113-116,RWYK:127-130	0	0	0	.	0	0
PGRA_009187-T1	0.002	0.012	3.214	MoChi1,MrChi,MpChi	MoChia1_(MGG_08054),MoChi1_(MGG_08054),CHT42	reduced_virulence	PHI:8753,PHI:8806,PHI:144	0	1	0	PF00704	Domain:Glyco_hydro_18	1	GH18,CBM18	0	0	0.03	.	.	0.504	0.041	0.351	0.9	1	1	0	0	49210.8	466	-13.5	4.548	12	201	298	135	53	263	84	37	47	0.845	LINR:LXXR:209-212,INRR:[LIJVAP]X[KRTPEI]R:210-213,RR:[KR]R:212-213,LITR:[LIJVAP]X[KRTPEI]R&LXXR:399-402	HVIT:46-49,RAMF:76-79,KELS:171-174,RDMI:182-185,KYFT:252-255,RKFS:402-405,KGLG:411-414,KLIA:440-443,HQWR:462-465	1	0	0	SignalP3NN:20,SignalP3HMM:20,SignalP4:20,Phobius:22	1	1
PGRA_004971-T1	-0.001	-6.403	-1.298	.	.	.	.	0	0	0	PF08543,PF03070	Family:Phos_pyr_kin,Family:TENA_THI-4	0	.	0	0	0.025	.	.	0.917	0.812	0.228	0.15	0	0	0	0	53931.9	501	-3	6.194	5	167	274	189	48	298	113	59	54	0.696	LLPR:[LIJVAP]X[KRTPEI]R&LXXR:132-135,RR:[KR]R:147-148,AEIR:[LIJVAP]X[KRTPEI]R:160-163,LLER:[LIJVAP]X[KRTPEI]R&LXXR:476-479	KVLV:5-8,KVLA:25-28,HEIP:53-56,KQID:62-65,HTIV:103-106,KELL:130-133,RRLL:147-150,RQLL:173-176,KGLK:249-252,HPFV:317-320,KNYL:334-337,KNMA:359-362,KMLH:439-442,RTIR:446-449,KYWA:453-456	0	0	0	.	0	0
PGRA_009558-T1	-0.001	-5.571	-1.296	.	PatK,PePatK,AOL_s00215g283,SN477,PKS7,TpcC,PKS5,SnPKS19,PKS16_(VM1G_03769),PKS2,FUM1,PKS6,FabD,ClbG,PKS11,KSA1,PKS9,KasB	unaffected_pathogenicity,increased_virulence_(hypervirulence),reduced_virulence	PHI:4505,PHI:3299,PHI:5276,PHI:3324,PHI:726,PHI:10463,PHI:728,PHI:4776,PHI:11039,PHI:729,PHI:9265,PHI:718,PHI:7916,PHI:7844,PHI:725,PHI:724,PHI:730,PHI:4196,PHI:11458	1	1	0	PF00109,PF00698,PF14765,PF02801,PF16197	Domain:ketoacyl-synt,Domain:Acyl_transf_1,Domain:PS-DH,Domain:Ketoacyl-synt_C,Family:KAsynt_C_assoc	0	.	0	0	0.01	.	.	0.959	0.863	0.424	0.08	0	0	0	0	114908	1057	-17.5	5.227	12	359	572	315	107	575	240	117	123	0.774	LSNR:LXXR:154-157,KR:[KR]R:295-296,LDRR:[LIJVAP]X[KRTPEI]R&LXXR:495-498,RR:[KR]R:497-498,LESR:LXXR:513-516,VPTR:[LIJVAP]X[KRTPEI]R:526-529,LSAR:LXXR:647-650,RR:[KR]R:858-859,LGTR:[LIJVAP]X[KRTPEI]R&LXXR:936-939	KLWE:23-26,KEIT:36-39,RFFH:47-50,KLFD:72-75,KFFG:77-80,RSIL:151-154,KMLS:218-221,RMWD:227-230,KTLS:248-251,RGIT:276-279,KLYV:340-343,RQIP:372-375,KDLE:392-395,KEWP:401-404,HAIL:427-430,RMLS:464-467,RNLA:482-485,RILG:536-539,RAIL:563-566,RGLN:659-662,RMLK:734-737,KAYH:740-743,HHML:745-748,RSLQ:756-759,RYWS:796-799,RLIK:899-902,RSYY:913-916,KAIL:923-926,RNLA:1001-1004	0	0	0	.	0	0
PGRA_008242-T1	-0.001	-7.61	-1.301	FolSix3	BcBOA6,GzFUS1,ACE1,PKS39_(VM1G_09018),Pks5_(Lema_T087730.1),ZtPks8,FUM1_(FUM5),PKS1,Pks,PKS17,AOL_s00215g283,PKS7,PKS5,PKS16_(VM1G_03769),MbtE,PKS2,ClbC,FUM1,PKS6,TmpL,FabD,DltA,DltA_(M5005_Spy_1073),FadD,Nrps9_(FGSG_10990),PchD,NRPS14_(VM1G_03342),PKS11,FadD1_(PA14_21370),FadD1,PA0508,Acs,EntE_(VK055_1924),AFT1,THR1,RalA,AKT1,3hnr,COR,THR,BRM2,FabG1,Mdh1	reduced_virulence,unaffected_pathogenicity,effector_(plant_avirulence_determinant),increased_virulence_(hypervirulence),loss_of_pathogenicity,lethal	PHI:2290,PHI:719,PHI:325,PHI:11042,PHI:10273,PHI:8597,PHI:255,PHI:55,PHI:10950,PHI:727,PHI:723,PHI:5276,PHI:726,PHI:728,PHI:11039,PHI:3351,PHI:729,PHI:7840,PHI:9265,PHI:718,PHI:2297,PHI:7916,PHI:10259,PHI:8561,PHI:4108,PHI:9043,PHI:6989,PHI:6938,PHI:11037,PHI:725,PHI:10606,PHI:10608,PHI:9227,PHI:7486,PHI:508,PHI:7696,PHI:7323,PHI:133,PHI:2802,PHI:6416,PHI:2844,PHI:2312,PHI:5271,PHI:2269,PHI:9838,…	1	1	1	PF00109,PF00668,PF00501,PF08659,PF14765,PF00698,PF02801,PF08242,PF00550,PF16197,PF07993	Domain:ketoacyl-synt,Family:Condensation,Family:AMP-binding,Family:KR,Domain:PS-DH,Domain:Acyl_transf_1,Domain:Ketoacyl-synt_C,Domain:Methyltransf_12,Domain:PP-binding,Family:KAsynt_C_assoc,Family:NAD_binding_4	0	.	0	0	0.009	.	.	0.942	0.509	0.435	0.08	0	0	0	0	446182	4106	-35.5	6.015	44	1390	2226	1355	414	2256	950	488	462	0.734	LSNR:LXXR:158-161,LRSR:LXXR:193-196,VMKR:[LIJVAP]X[KRTPEI]R:250-253,KR:[KR]R:252-253,ALIR:[LIJVAP]X[KRTPEI]R:292-295,LFER:[LIJVAP]X[KRTPEI]R&LXXR:388-391,LNPR:[LIJVAP]X[KRTPEI]R&LXXR:392-395,VPRR:[LIJVAP]X[KRTPEI]R:419-422,RR:[KR]R:421-422,LNSR:LXXR:503-506,RR:[KR]R:506-507,IGTR:[LIJVAP]X[KRTPEI]R:543-546,RR:[KR]R:550-551,LSAR:LXXR:666-669,LQLR:LXXR:714-717,VLRR:[LIJVAP]X[KRTPEI]R:882-885,RR:[KR]…	RDLC:36-39,HAYL:67-70,RQFD:76-79,RLLL:98-101,HTLE:113-116,RAIL:155-158,KMLS:222-225,RMWD:231-234,KRLS:252-255,RHIA:340-343,RSIQ:376-379,HAIL:436-439,KFLK:485-488,RSIH:519-522,REIP:536-539,RILG:555-558,RGLY:678-681,RAFK:717-720,KVFD:748-751,KKFA:754-757,RFLK:758-761,HHMI:769-772,KEID:845-848,KAMT:916-919,HSLV:925-928,RIYW:940-943,HELL:960-963,HDMR:973-976,HKLQ:992-995,RVLV:1014-1017,RAIT:1036-1039…	1	0	0	.	0	0
PGRA_008308-T1	-0.005	-1.632	1.229	MoCDIP2,BghBEC4	.	.	.	0	0	0	PF05730	Domain:CFEM	1	.	0	0	0.012	.	.	0.752	0.297	0.293	0.79	1	1	1	0	27379.9	286	-3	4.014	8	190	232	82	27	177	9	3	6	0.196	.	KAFA:2-5	0	1	0	SignalP3NN:15,SignalP4:15,SignalP5:15,DeepSig:15,Phobius:15,SignalP6:15,SignalP3HMM:67	1	1
PGRA_000965-T1	-0.008	-0.07	2.954	FoSep1	.	.	.	0	0	0	PF09286	Domain:Pro-kuma_activ	0	.	0	0	0.044	.	.	0.934	0.958	0.384	0.18	1	1	0	0	70463.5	640	-33.5	4.376	12	211	365	168	84	349	143	59	84	0.919	KR:[KR]R:32-33,LHER:[LIJVAP]X[KRTPEI]R&LXXR:41-44,KR:[KR]R:55-56,LPVR:LXXR:65-68,PEER:[LIJVAP]X[KRTPEI]R:282-285,KR:[KR]R:416-417,VSTR:[LIJVAP]X[KRTPEI]R:492-495,RR:[KR]R:495-496	HVLH:39-42,KDMV:61-64,RLME:82-85,HHMT:96-99,KQWV:137-140,HDIS:168-171,KPWQ:484-487,RRFA:495-498,RCLT:508-511,RAYP:531-534,HPIL:587-590,RDLL:634-637	0	0	0	SignalP3NN:16,SignalP4:16,SignalP5:16,SignalP6:16,SignalP3HMM:26,Phobius:26,DeepSig:27	1	1
PGRA_005895-T1	-0.017	-2.409	2.942	.	.	.	.	0	0	0	PF01565	Domain:FAD_binding_4	0	AA7	0	0	0.01	.	.	0.981	0.757	0.235	0.32	1	1	0	0	66490.4	618	-3.5	6.117	8	241	361	193	72	337	122	63	59	0.742	LLAR:LXXR:132-135,KR:[KR]R:177-178,AGTR:[LIJVAP]X[KRTPEI]R:184-187,LAGR:LXXR:203-206,ADPR:[LIJVAP]X[KRTPEI]R:440-443,LMER:[LIJVAP]X[KRTPEI]R&LXXR:481-484,KR:[KR]R:493-494,KR:[KR]R:600-601	HHFS:76-79,KRLV:177-180,RALQ:187-190,RALR:260-263,RLYS:292-295,KIID:302-305,RPLE:343-346,KEIF:361-364,KIIA:386-389,RILP:443-446,HALF:449-452,RLME:480-483,KGFN:503-506,KLLG:526-529,KAWL:557-560,KGIF:570-573	1	1	0	SignalP3NN:23,SignalP3HMM:23,SignalP4:23,SignalP5:23,DeepSig:23,Phobius:23,SignalP6:23	1	1
PGRA_008119-T1	-0.018	0.656	3.197	MoCDIP1	.	.	.	0	0	0	PF00295	Repeat:Glyco_hydro_28	0	GH28,PL41	0	0	0.011	.	.	0.628	0.372	0.357	0.73	1	1	0	0	61570.3	597	-33.5	4.098	14	279	401	175	58	321	92	33	59	0.755	PCKR:[LIJVAP]X[KRTPEI]R:588-591,KR:[KR]R:590-591	RLLM:4-7,RLLR:150-153,HDLI:163-166,HDIE:211-214,HVWT:359-362	0	0	0	SignalP3NN:22,SignalP3HMM:22,SignalP4:22,SignalP5:22,DeepSig:22,Phobius:22,SignalP6:22	1	1
PGRA_001773-T1	-0.02	-1.592	3.161	.	.	.	.	0	0	0	PF14686,PF14683	Domain:fn3_3,Domain:CBM-like	0	PL4_3,PL4,PL4_4,PL4_5,PL4_2,PL4_1	0	0	0.009	.	.	0.738	0.733	0.607	0.74	1	1	0	0	68282.7	623	-42	4.077	3	213	382	170	97	351	124	45	79	0.9	.	HMFS:148-151,RMYY:152-155,RTLF:170-173,HLIT:184-187,HGMY:249-252,RTFG:313-316,RPIA:382-385,RELW:467-470,HPLH:492-495,RIYW:500-503,KDLN:527-530,HALE:615-618	0	0	0	SignalP3NN:21,SignalP4:21,Phobius:21	1	0
PGRA_004731-T1	-0.02	1.539	-0.667	.	.	.	.	0	0	0	.	.	0	.	0	0.968	0.779	0.642	.	.	0.608	0.579	0.21	0	0	0	0	17563.9	164	-2.5	5.29	3	57	94	52	18	99	43	21	22	0.729	LAVR:LXXR:26-29	RKFN:68-71,HGWM:131-134,REYA:147-150,RGYK:151-154	0	0	0	.	0	0
PGRA_008414-T1	-0.02	-6.444	-1.302	.	.	.	.	0	0	0	.	.	0	.	0	0	0.013	.	.	0.921	0.979	0.199	0.06	0	0	0	0	51306.8	471	-4	6.161	4	156	259	144	49	248	104	55	49	0.648	VSER:[LIJVAP]X[KRTPEI]R:49-52,VVKR:[LIJVAP]X[KRTPEI]R:292-295,KR:[KR]R:294-295,LAAR:LXXR:417-420	HQIL:4-7,HALS:11-14,HCLI:29-32,RTFD:52-55,RSFS:89-92,HSYG:122-125,HHYQ:135-138,KNLN:164-167,HRIF:184-187,KTFM:197-200,RQLA:353-356,RHFE:392-395,RSLA:399-402,HGID:405-408,KVYL:421-424,HRIA:425-428,RSMQ:436-439,KLLE:449-452	0	0	0	.	0	0
PGRA_004174-T1	-0.021	-5.752	-1.209	.	.	.	.	0	0	0	PF00462,PF00085	Domain:Glutaredoxin,Domain:Thioredoxin	0	.	0	0.005	0.058	.	.	0.716	0.259	0.382	0.33	0	0	0	0	28028.7	259	-15	4.235	2	85	146	88	22	146	60	23	37	0.873	LNKR:[LIJVAP]X[KRTPEI]R&LXXR:158-161,KR:[KR]R:160-161	KEIT:5-8,KTLA:46-49,KRLG:160-163,RQMV:188-191,KEFA:217-220,KPYS:253-256	0	0	0	.	0	0
PGRA_001118-T1	-0.021	-3.606	-1.311	.	.	.	.	0	0	0	PF12697	Domain:Abhydrolase_6	0	.	0	0.843	0.359	.	.	0.738	0.063	0.378	0.35	0	0	0	0	25730.6	246	-4.5	5.036	2	83	146	91	20	159	46	22	24	0.487	.	RPLV:63-66,HTLD:196-199,KALP:201-204	0	0	0	.	0	0
PGRA_009035-T1	-0.021	-4.705	-1.304	.	VEDA_05198,MoADH1,ADH1,AdhT,MGG_04556	reduced_virulence,unaffected_pathogenicity,increased_virulence_(hypervirulence)	PHI:7708,PHI:5034,PHI:9524,PHI:6517,PHI:881	1	1	0	PF00107,PF08240	Domain:ADH_zinc_N,Domain:ADH_N	0	.	0	0.002	0.199	.	.	0.92	0.01	0.419	0.31	0	0	0	0	36820.3	349	-7.5	4.828	3	122	199	130	30	218	69	32	37	0.722	IKTR:[LIJVAP]X[KRTPEI]R:37-40,LTNR:LXXR:242-245	RAIA:40-43,KFIS:60-63,KMLF:141-144,HNFD:198-201,KQLG:204-207,KHFV:263-266,KELA:293-296,HDYL:301-304,HGLE:324-327,KKIV:343-346	0	0	0	.	0	0
PGRA_002218-T1	-0.021	-2.604	2.362	.	.	.	.	0	0	0	PF01120	Domain:Alpha_L_fucos	0	GH29	0	0	0.009	.	.	0.826	0.771	0.249	0.66	1	1	0	0	55144.4	508	-21	4.364	9	181	305	153	60	284	92	38	54	0.88	LAAR:LXXR:48-51,KR:[KR]R:461-462	HVLL:15-18,KHIA:33-36,HSLA:46-49,KEMG:86-89,HGFY:201-204,RYFE:228-231,RWFW:315-318,RPLE:325-328,KALG:365-368,RAYE:427-430,KRID:461-464	0	1	1	DeepSig:26,SignalP3NN:29,SignalP3HMM:29,SignalP4:29,SignalP5:29,Phobius:31,SignalP6:31	1	1
PGRA_000284-T1	-0.022	-4.854	-1.301	.	.	.	.	0	0	0	PF08538	Domain:DUF1749	0	.	0	0.08	0.254	.	.	0.736	0.185	0.243	0.06	0	0	0	0	32499.9	300	-4	5.612	6	98	171	95	34	173	76	38	38	0.736	LAER:[LIJVAP]X[KRTPEI]R&LXXR:287-290	HPYT:14-17,HLYE:25-28,RKLA:55-58,KYLR:100-103,KAMV:168-171,HSLC:201-204,KLLA:252-255,KTLE:296-299	0	0	0	.	0	0
PGRA_009226-T1	-0.022	-2.142	-1.316	.	.	.	.	0	0	0	PF00106	Domain:adh_short	0	.	0	0.961	0.533	.	.	0.549	0.1	0.402	0.49	0	0	0	0	21390.1	203	-5	4.704	0	73	125	72	12	111	44	20	24	0.64	LLTR:[LIJVAP]X[KRTPEI]R&LXXR:27-30,VQTR:[LIJVAP]X[KRTPEI]R:149-152	RGLG:17-20,KALL:25-28,RIIQ:61-64,KGLV:137-140,KVID:180-183,KFLT:192-195	0	0	0	.	0	0
PGRA_006370-T1	-0.023	-1.546	3.303	.	.	.	.	0	0	0	PF00149	Domain:Metallophos	0	.	0	0	0.009	.	.	0.797	0.99	0.238	0.69	1	1	0	0	52140.6	477	-30	4	10	171	282	126	59	254	80	27	53	0.939	LKFR:LXXR:37-40,LIAR:LXXR:115-118	RNLT:118-121,HLWQ:139-142,REWP:145-148,RAIQ:280-283,RQIL:395-398	0	0	0	SignalP3NN:21,SignalP3HMM:21,SignalP4:21,SignalP5:21,DeepSig:21,Phobius:21,SignalP6:21	1	1
PGRA_005471-T1	-0.025	-0.899	3.172	.	.	.	.	0	0	0	.	.	0	.	0	0	0.064	.	.	0.523	0.078	0.455	0.79	1	1	0	0	56022.4	624	-28.5	3.717	2	383	509	145	29	371	53	14	39	0.323	LGQR:LXXR:40-43,LISR:LXXR:139-142	HLIS:138-141,HDLD:143-146,RWIS:613-616	0	0	0	SignalP3HMM:18,SignalP4:18,SignalP5:18,SignalP3NN:21,Phobius:21,SignalP6:21	1	1
PGRA_008850-T1	-0.027	-0.669	-1.161	.	.	.	.	0	0	0	PF07992	Domain:Pyr_redox_2	0	.	0	0.932	0.829	.	.	0.667	0.911	0.324	0.31	0	0	0	0	20504.3	190	0.5	6.639	2	62	110	56	20	114	41	22	19	0.709	.	RKLT:53-56,HLFA:108-111,KNMV:136-139,RLYI:156-159	0	0	0	.	0	0
PGRA_005498-T1	-0.028	-6.379	-1.299	.	RocF_(PXO_RS22625),SpeB	reduced_virulence,unaffected_pathogenicity	PHI:10178,PHI:9150	0	1	0	PF00491	Domain:Arginase	0	.	0	0	0.095	.	.	0.856	0.923	0.44	0.19	0	0	0	0	39099.2	364	-9	5.108	5	120	209	115	31	204	95	46	49	0.682	LDDR:LXXR:6-9,AVTR:[LIJVAP]X[KRTPEI]R:127-130,RR:[KR]R:130-131,IRER:[LIJVAP]X[KRTPEI]R:167-170,KR:[KR]R:244-245,LTLR:LXXR:307-310	HTYG:29-32,HYYK:33-36,KFLS:46-49,HLYT:101-104,RGMK:117-120,RRIA:130-133,HSIA:153-156,KAIR:165-168,REIA:173-176,HGMP:198-201,KRLL:244-247,RAFS:253-256,HGIG:263-266,RVME:267-270	0	0	0	.	0	0
PGRA_009175-T1	-0.028	-4.433	-1.304	.	.	.	.	0	0	0	PF00013	Domain:KH_1	0	.	0	0.809	0.109	.	.	0.596	0.532	0.261	0.3	0	0	0	0	28861.3	270	10.5	10.287	2	100	162	77	13	146	59	35	24	0.456	PYER:[LIJVAP]X[KRTPEI]R:110-113,RR:[KR]R:130-131,RR:[KR]R:138-139,VTIR:[LIJVAP]X[KRTPEI]R:162-165,APTR:[LIJVAP]X[KRTPEI]R:168-171,RR:[KR]R:209-210,RR:[KR]R:242-243	RQWR:127-130,RIIE:252-255	0	0	0	.	0	0
PGRA_008115-T1	-0.029	-5.5	-1.295	FolSix3	GzFUS1,ACE1,Nrp_(Rv0101),MbtE,MoLys2,AarA,AAR1,TmpL,FadD,DltA,Nrps9_(FGSG_10990),DltA_(M5005_Spy_1073),SSM2,FadD1,PA0508,FadD1_(PA14_21370),YdiD,AFT1,YbtE,AKT1,PqsA,Fcs,COR,MoSCAD3_(MGG_01180),FabG2,THR1,Mdh1	unaffected_pathogenicity,effector_(plant_avirulence_determinant),reduced_virulence,loss_of_pathogenicity	PHI:719,PHI:325,PHI:8603,PHI:3351,PHI:3019,PHI:7334,PHI:2259,PHI:2297,PHI:4108,PHI:10259,PHI:9043,PHI:8561,PHI:2049,PHI:10606,PHI:10608,PHI:9092,PHI:508,PHI:11277,PHI:133,PHI:5563,PHI:5585,PHI:3291,PHI:3419,PHI:11566,PHI:6416,PHI:8929,PHI:5272,PHI:7696,PHI:2269	1	1	0	PF00501,PF00668,PF08659,PF07993,PF00550	Family:AMP-binding,Family:Condensation,Family:KR,Family:NAD_binding_4,Domain:PP-binding	0	.	0	0	0.017	.	.	0.949	0.915	0.577	0.02	0	0	0	0	255027	2338	-15	6.075	15	763	1246	782	219	1265	569	291	278	0.856	KR:[KR]R:25-26,ALRR:[LIJVAP]X[KRTPEI]R:139-142,RR:[KR]R:141-142,VDPR:[LIJVAP]X[KRTPEI]R:148-151,LALR:LXXR:165-168,ALKR:[LIJVAP]X[KRTPEI]R:280-283,LKRR:LXXR:281-284,KR:[KR]R:282-283,VTIR:[LIJVAP]X[KRTPEI]R:347-350,PVIR:[LIJVAP]X[KRTPEI]R:408-411,LFSR:LXXR:449-452,LTSR:LXXR:483-486,AEIR:[LIJVAP]X[KRTPEI]R:523-526,RR:[KR]R:613-614,KR:[KR]R:615-616,LPVR:LXXR:723-726,RR:[KR]R:1079-1080,LTLR:LXXR:1215-…	KRLF:25-28,RALA:56-59,HMFL:64-67,RLIA:82-85,KLLW:106-109,RVID:126-129,HSIL:187-190,HALI:266-269,RALS:284-287,KAIP:324-327,KEIT:358-361,HTLI:426-429,KTYV:454-457,KFFA:506-509,RGLA:616-619,RVMG:627-630,HHLM:659-662,HKIV:704-707,KTLP:721-724,RGWF:779-782,KELK:784-787,KVLG:794-797,KTLE:909-912,RSMQ:915-918,RFWF:936-939,KLLE:942-945,KVLS:998-1001,KTYP:1026-1029,RLIL:1039-1042,HYLI:1050-1053,HHIL:1057-…	1	0	0	.	0	0
PGRA_007250-T1	-0.029	-1.385	3.052	.	.	.	.	0	0	0	PF01828	Family:Peptidase_A4	0	.	0	0	0.009	.	.	0.58	0.336	0.467	0.4	1	1	0	0	28864.7	270	-21	3.915	7	122	174	73	26	133	53	16	37	0.94	LAAR:LXXR:17-20,KR:[KR]R:24-25,LSKR:[LIJVAP]X[KRTPEI]R&LXXR:34-37,KR:[KR]R:36-37	RQLS:32-35,KPMI:45-48,KVLT:253-256	0	0	1	SignalP3NN:18,SignalP3HMM:18,SignalP4:18,SignalP5:18,Phobius:18,SignalP6:18	1	1
PGRA_008338-T1	-0.032	-3.666	0.08	.	.	.	.	0	0	0	.	.	0	.	0	0.034	0.332	.	.	0.941	0.06	0.232	0.14	1	1	1	0	32420.2	298	3	6.776	6	97	155	91	44	181	60	36	24	0.784	LSCR:LXXR:110-113,LPAR:LXXR:114-117,LRGR:LXXR:266-269,KR:[KR]R:294-295	HLLG:3-6,HEIE:58-61,KPLE:73-76,HLLE:98-101,HHLH:166-169,RKLI:196-199,RWFP:211-214,HIYT:233-236,RALG:269-272,HGLN:279-282	0	0	0	SignalP3NN:19,SignalP3HMM:19,SignalP4:19,SignalP5:19,DeepSig:19,SignalP6:19,Phobius:22	1	1
PGRA_004512-T1	-0.037	-3.338	1.496	.	.	.	.	0	0	0	.	.	0	.	0	0	0.008	.	.	0.715	0.068	0.582	0.67	1	1	0	0	31793.2	297	-31	3.61	6	111	182	95	34	167	53	12	41	0.967	LGVR:LXXR:70-73,AGTR:[LIJVAP]X[KRTPEI]R:169-172	KLYS:36-39,RFLQ:73-76,RMYL:224-227,HFLD:230-233	0	0	0	SignalP3NN:23,SignalP3HMM:23,SignalP4:23,SignalP5:23,DeepSig:23,Phobius:23,SignalP6:23	1	1
PGRA_005565-T1	-0.044	-1.211	3.248	.	BcBGL1_(BCIN_09g02640),Avenacinase,BcBGL3_(BCIN_10g05590),TOM1,BcBGL2_(BCIN_09g05460),BcBGL4_(BCIN_03g08710)	reduced_virulence,unaffected_pathogenicity,loss_of_pathogenicity	PHI:10365,PHI:24,PHI:10367,PHI:191,PHI:10366,PHI:10368	1	1	0	PF01915,PF00933,PF14310	Domain:Glyco_hydro_3_C,Domain:Glyco_hydro_3,Family:Fn3-like	0	GH3	0	0	0.009	.	.	0.963	0.019	0.254	0.63	1	1	0	0	81494.9	757	-19	4.691	7	271	450	236	90	436	141	64	77	0.84	AYKR:[LIJVAP]X[KRTPEI]R:56-59,KR:[KR]R:58-59,LGIR:[LIJVAP]X[KRTPEI]R&LXXR:93-96,IQER:[LIJVAP]X[KRTPEI]R:189-192,RR:[KR]R:209-210,AGIR:[LIJVAP]X[KRTPEI]R:510-513,LTRR:[LIJVAP]X[KRTPEI]R&LXXR:716-719,RR:[KR]R:718-719	KALV:61-64,RSIC:96-99,KGIN:145-148,RNWE:166-169,KHWL:199-202,RTLH:226-229,KLLN:264-267,RILA:313-316,HLLN:319-322,KHFA:338-341,HQIG:354-357,KNIN:365-368,KTLP:369-372,RYLA:377-380,HCLV:466-469,RSIV:539-542,RAFD:593-596,RQLR:693-696,RDLS:719-722,RDFR:747-750	0	1	0	SignalP6:18,SignalP5:20,Phobius:20,SignalP3NN:23	1	0
PGRA_007935-T1	-0.051	-2.018	0.16	.	.	.	.	0	0	0	.	.	0	.	0	0.693	0.426	.	.	0.763	0.035	0.17	0.23	1	1	1	0	25642.3	240	-4	5.246	1	82	138	91	20	138	43	21	22	0.667	LAVR:LXXR:166-169	HLLT:5-8,HALS:53-56,RPLT:79-82,KTYL:129-132,RKYI:186-189,RGLE:225-228	0	0	0	SignalP3NN:18,SignalP3HMM:18,SignalP4:18,SignalP5:18,DeepSig:18,Phobius:18,SignalP6:18	1	1
PGRA_000141-T1	-0.052	-2.081	3.039	.	.	.	.	0	0	0	.	.	0	.	0	0	0.01	.	.	0.892	0.803	0.386	0.7	1	1	0	0	38625.6	384	-6	4.606	2	198	261	124	31	208	38	17	21	0.644	.	RLLA:160-163,RNLG:377-380,HIYI:381-384	0	1	0	SignalP3NN:26,SignalP3HMM:26,SignalP5:26,Phobius:26,SignalP6:26	1	1
PGRA_004655-T1	-0.052	-3.088	1.888	.	.	.	.	0	0	0	.	.	0	.	0	0	0.013	.	.	0.819	0.529	0.362	0.48	1	1	0	0	54720.5	495	-9.5	4.816	2	168	280	162	64	287	86	40	46	0.825	LNTR:[LIJVAP]X[KRTPEI]R&LXXR:77-80,LLQR:LXXR:89-92,LVSR:LXXR:176-179,RR:[KR]R:193-194,RR:[KR]R:225-226,AYTR:[LIJVAP]X[KRTPEI]R:316-319,LYGR:LXXR:335-338,LVVR:LXXR:477-480	KVLS:40-43,KYIL:66-69,REFV:154-157,RALT:215-218,RYML:288-291,RNLV:307-310,RAYT:315-318,RDMT:319-322,RAYG:338-341,KTIR:395-398,RPYV:453-456,HELV:475-478	0	0	0	SignalP3NN:30,SignalP3HMM:30,SignalP4:30,SignalP5:30,Phobius:30,SignalP6:30	1	1
PGRA_007401-T1	-0.053	-3.81	0.831	.	VdOCH1,FoOCH1,Och1	reduced_virulence	PHI:9793,PHI:4096,PHI:6075	0	1	0	PF04488	Family:Gly_transf_sug	0	GT32	0	0	0.21	.	.	0.88	0.543	0.437	0.14	1	1	0	0	43428.2	396	-1.5	6.287	1	129	215	119	56	232	96	50	46	0.837	LTFR:LXXR:2-5,RR:[KR]R:5-6,VQTR:[LIJVAP]X[KRTPEI]R:121-124,LLAR:LXXR:204-207,RR:[KR]R:256-257,KR:[KR]R:289-290	RALL:6-9,KPLL:99-102,HPYD:117-120,KLYY:173-176,RYLI:200-203,HDWY:251-254,RRIQ:256-259,RYFD:323-326,HNFT:337-340,HGFS:380-383,RHIG:392-395	1	0	0	SignalP3NN:22,SignalP4:22,Phobius:22,SignalP3HMM:26,SignalP5:26,DeepSig:26	1	1
PGRA_000360-T1	-0.054	-3.562	-1.263	.	.	.	.	0	0	0	.	.	0	.	0	0.288	0.427	.	.	0.727	0.98	0.384	0.48	0	0	0	0	30343.2	285	-0.5	6.41	1	105	170	95	31	160	68	36	32	0.693	LQER:[LIJVAP]X[KRTPEI]R&LXXR:124-127	KHFG:27-30,RQYQ:42-45,HLME:103-106,KALQ:122-125,KLFH:157-160,RPLF:169-172,HLLK:193-196,KILK:279-282	1	0	0	.	0	0
PGRA_004196-T1	-0.06	3.229	3.302	.	.	.	.	0	0	0	.	.	0	.	0	0.577	0.369	0.891	.	.	0.796	0.466	0.11	1	1	0	0	6187.18	57	0	6.115	1	18	25	24	3	34	10	5	5	0.867	.	RKLD:35-38,RALA:42-45,KDIN:48-51	0	0	0	SignalP3NN:17,SignalP4:17,Phobius:17,SignalP5:18,SignalP3HMM:20,DeepSig:20	1	1
PGRA_007820-T1	-0.066	-4.712	-0.768	.	.	.	.	0	0	0	PF03663	Repeat:Glyco_hydro_76	0	GH76	0	0	0.09	.	.	0.595	0.966	0.399	0.73	0	0	0	0	30627.8	281	-21.5	3.722	4	102	168	92	34	161	43	11	32	1.046	LHNR:LXXR:99-102,IFTR:[LIJVAP]X[KRTPEI]R:214-217	RLYD:40-43,RAWD:115-118,KGIF:212-215,RNLA:217-220	0	0	0	.	0	0
PGRA_002427-T1	-0.069	-2.804	2.117	.	.	.	.	0	0	0	PF03659	Family:Glyco_hydro_71	0	GH71,CBM24	0	0	0.009	.	.	0.789	0.53	0.42	0.84	1	1	1	0	71590.4	677	-35	4.02	16	285	447	202	78	382	103	36	67	0.883	RR:[KR]R:30-31,LGPR:[LIJVAP]X[KRTPEI]R&LXXR:254-257,LLVR:LXXR:640-643	KGIS:25-28,HFMI:44-47,KALG:67-70,KLIA:121-124,KVFV:138-141,KNWV:234-237,RFIE:257-260,HYIG:271-274,KPFI:302-305,KDLD:333-336,KEIT:430-433,RLLV:639-642	0	0	1	SignalP3NN:20,SignalP3HMM:20,SignalP4:20,SignalP5:20,DeepSig:20,Phobius:20,SignalP6:20	1	1
PGRA_009160-T1	-0.072	-5.19	0.263	.	.	.	.	0	0	0	PF00399	Repeat:PIR	0	.	0	0	0.01	.	.	0.962	0.008	0.43	0.66	1	1	1	0	34507.8	358	-1	4.979	7	183	270	138	19	236	21	10	11	0.303	PSKR:[LIJVAP]X[KRTPEI]R:49-52,KR:[KR]R:51-52	.	0	1	0	Phobius:22,SignalP3NN:23,SignalP3HMM:23,SignalP4:23,SignalP5:23,DeepSig:23,SignalP6:23	1	1
PGRA_003762-T1	-0.072	-3.146	1.371	.	.	.	.	0	0	0	PF02089	Domain:Palm_thioest	0	.	0	0	0.113	.	.	0.793	0.006	0.414	0.37	1	1	0	0	37435.9	337	-12.5	4.588	4	97	179	93	37	177	79	35	44	1	KR:[KR]R:233-234,LRSR:LXXR:272-275,LQFR:LXXR:294-297	RLLT:6-9,HGLG:55-58,KGLQ:64-67,RGWV:139-142,RNLV:151-154,RPLA:203-206,KEYK:230-233,RQLS:234-237,RPIY:275-278,KQLD:286-289,REFF:316-319	0	0	0	SignalP3NN:19,SignalP3HMM:19,SignalP4:19,DeepSig:19,SignalP5:24,Phobius:24,SignalP6:25	1	1
PGRA_004050-T1	-0.074	-0.308	2.699	UvSCRE1,MoCDIP7	.	.	.	0	0	0	.	.	0	.	0	0	0.01	.	.	0.842	0.738	0.416	0.76	1	1	0	0	73743.9	775	-11	4.368	11	456	621	294	19	434	45	18	27	0.267	RR:[KR]R:131-132,LSTR:[LIJVAP]X[KRTPEI]R&LXXR:329-332	RTLT:332-335	0	0	0	SignalP3NN:21,SignalP3HMM:21,SignalP4:21,SignalP5:21,Phobius:21,SignalP6:21,DeepSig:26	1	1
PGRA_007994-T1	-0.076	-2.341	-1.303	.	MoADH1,ADH1,AdhT,MGG_04556,GNO1,Xdh1,Fdh3,GnoA,SsFdh1_(SS1G_10135),PSPTO0834,VEDA_05198	unaffected_pathogenicity,reduced_virulence,increased_virulence_(hypervirulence)	PHI:5034,PHI:9524,PHI:6517,PHI:881,PHI:668,PHI:2256,PHI:4903,PHI:3277,PHI:9519,PHI:587,PHI:7708	1	1	0	PF08240,PF00107	Domain:ADH_N,Domain:ADH_zinc_N	0	.	0	0.102	0.502	.	.	0.698	0.971	0.54	0.48	0	0	0	0	37249.9	353	1.5	6.814	8	121	204	125	31	224	75	40	35	0.687	VRPR:[LIJVAP]X[KRTPEI]R:265-268	KKIA:25-28,HAMM:52-55,KWLN:95-98,KDIS:145-148,KGIK:164-167,KAMG:195-198,HTIA:200-203,KDLV:229-232,KPFQ:256-259,RMIQ:292-295,RGLI:316-319	0	0	0	.	0	0
PGRA_009576-T1	-0.082	-2.446	1.485	MoChi1,MpChi,MrChi	MoChia1_(MGG_08054),MoChi1_(MGG_08054)	reduced_virulence	PHI:8753,PHI:8806	0	1	0	PF00704	Domain:Glyco_hydro_18	1	GH18	0	0	0.01	.	.	0.77	0.222	0.71	0.03	1	1	0	0	45359.8	408	-19.5	4.483	3	126	212	118	43	221	114	49	65	0.695	LMNR:LXXR:217-220,RR:[KR]R:220-221	KTYR:25-28,HDLV:41-44,KKLT:48-51,KTWE:157-160,KLMT:179-182,RDML:190-193,RIME:202-205,KAYI:239-242,KWFK:260-263,RELE:308-311,REMQ:319-322,RKIK:353-356	0	0	0	SignalP3NN:23,SignalP3HMM:23,SignalP4:23,SignalP5:23,DeepSig:23,Phobius:23,SignalP6:23	1	1
PGRA_003472-T1	-0.082	-3.979	1.132	.	.	.	.	0	0	0	PF03663	Repeat:Glyco_hydro_76	0	GH76	0	0	0.047	.	.	0.902	0.045	0.425	0.8	1	1	1	0	49237.8	456	-17.5	4.286	7	177	278	127	61	262	67	27	40	0.836	LTMR:LXXR:4-7,LGAR:LXXR:198-201	KTWD:217-220,HMYN:265-268,KVFF:288-291,KGYD:315-318,HRWM:319-322	0	0	0	SignalP3NN:21,SignalP3HMM:21,SignalP4:21,SignalP5:21,DeepSig:21,Phobius:21,SignalP6:21	1	1
PGRA_009244-T1	-0.088	1.96	-0.38	.	.	.	.	0	0	0	.	.	0	.	0	0.515	0.885	0.889	.	.	0.275	0.304	0.65	0	0	0	0	5756.5	53	2.5	10.095	0	18	29	14	3	25	11	7	4	1.182	.	RAMG:35-38	0	0	0	.	0	0
PGRA_009184-T1	-0.095	-1.067	-1.302	.	.	.	.	0	0	0	PF02146	Family:SIR2	0	.	0	0.958	0.701	.	.	0.517	0.822	0.263	0.18	0	0	0	0	16652.1	155	5.5	9.952	2	53	88	51	8	85	35	21	14	0.561	LICR:LXXR:30-33,LQNR:LXXR:98-101,LHRR:[LIJVAP]X[KRTPEI]R&LXXR:115-118,RR:[KR]R:117-118	REFE:11-14,RFID:36-39,RQIG:51-54,KYLV:105-108,KLLI:128-131	0	0	1	.	0	0
PGRA_005666-T1	-0.098	-0.742	1.233	.	.	.	.	0	0	0	.	.	0	.	0	0.038	0.149	0.641	.	.	0.106	0.242	0.26	1	1	0	0	22249.5	199	-9	4.625	1	65	110	51	28	97	53	24	29	0.811	VERR:[LIJVAP]X[KRTPEI]R:186-189,RR:[KR]R:188-189	RHML:102-105,RQFD:189-192	0	0	0	SignalP3HMM:18,SignalP4:18,SignalP5:18,Phobius:18,SignalP3NN:34	1	1
PGRA_002518-T1	-0.103	-3.486	-1.131	.	.	.	.	0	0	0	PF00106	Domain:adh_short	0	.	0	0.656	0.434	.	.	0.884	0.647	0.427	0.41	0	0	0	0	28172.6	262	-2	6.073	2	80	142	98	26	158	56	29	27	0.919	LVLR:LXXR:132-135	RGLG:11-14,KKYN:47-50,HRLI:55-58,HLIS:87-90,HPMA:97-100,RAFL:135-138,HFMP:163-166,RKWA:184-187	0	0	0	.	0	0
PGRA_006375-T1	-0.105	-2.219	-1.301	.	RED1,FVEG_12528	reduced_virulence,unaffected_pathogenicity	PHI:2839,PHI:3386	0	1	0	PF00107,PF16884	Domain:ADH_zinc_N,Family:ADH_N_2	0	.	0	0.009	0.474	0.581	.	.	0.063	0.473	0.08	0	0	0	0	37986.5	353	-0.5	6.4	1	108	186	116	33	204	91	47	44	1.034	ALKR:[LIJVAP]X[KRTPEI]R:219-222,KR:[KR]R:221-222,VGKR:[LIJVAP]X[KRTPEI]R:280-283,KR:[KR]R:282-283	KSFI:7-10,RPID:30-33,KSLI:45-48,KSYS:65-68,KVIK:84-87,RKIH:122-125,RVIG:185-188,KELG:201-204,KRLA:221-224,RNLM:274-277,KRIL:282-285,KWLH:310-313,KNFG:341-344	0	0	0	.	0	0
PGRA_000542-T1	-0.105	-0.215	-1.292	.	.	.	.	0	0	0	.	.	0	.	0	0.604	0.63	0.648	.	.	0.493	0.337	0.16	0	0	0	0	25106.6	228	-0.5	6.343	1	67	122	74	28	130	60	31	29	0.945	LMSR:LXXR:63-66	KNLQ:74-77,KGYA:83-86,KLLF:124-127,RVIR:218-221	0	0	0	.	0	0
PGRA_000121-T1	-0.105	-4.595	-1.285	.	.	.	.	0	0	0	PF00296	Domain:Bac_luciferase	0	.	0	0	0.231	.	.	0.623	0.966	0.403	0.21	0	0	0	0	41313.5	377	-4	5.17	1	118	207	113	37	213	97	47	50	0.857	ILRR:[LIJVAP]X[KRTPEI]R:136-139,RR:[KR]R:138-139,IAKR:[LIJVAP]X[KRTPEI]R:283-286,KR:[KR]R:285-286,ISIR:[LIJVAP]X[KRTPEI]R:333-336,ILPR:[LIJVAP]X[KRTPEI]R:351-354	RSLD:35-38,KKLA:88-91,HLIA:104-107,KILR:135-138,RAWE:139-142,KYYQ:152-155,KDFS:157-160,KAIQ:170-173,KIYA:210-213,RIWV:227-230,RPIT:233-236,KAYR:246-249,RLLD:279-282,RCLW:292-295,RGYD:336-339,RYIL:349-352,KTLD:360-363	0	0	0	.	0	0
PGRA_000564-T1	-0.105	-3.873	-1.292	.	.	.	.	0	0	0	PF03306	Domain:AAL_decarboxy	0	.	0	0.555	0.325	.	.	0.744	0.994	0.453	0.21	0	0	0	0	26860.2	249	-9	5.084	0	77	134	82	31	138	62	30	32	0.75	LAIR:[LIJVAP]X[KRTPEI]R&LXXR:122-125,ADKR:[LIJVAP]X[KRTPEI]R:194-197,KR:[KR]R:196-197	HGLG:35-38,RHLE:41-44,HSLV:107-110,RSIT:131-134,HFIS:190-193,HLLA:201-204	0	0	0	.	0	0
PGRA_007003-T1	-0.105	-3.719	-1.246	.	MoSFA1,GnoA,SsFdh1_(SS1G_10135),Fdh3,GNO1,MGG_04556,AdhT,ADH1	reduced_virulence,unaffected_pathogenicity	PHI:4616,PHI:3277,PHI:9519,PHI:4903,PHI:668,PHI:881,PHI:6517,PHI:9524	0	1	0	PF00107,PF08240	Domain:ADH_zinc_N,Domain:ADH_N	0	.	0	0.005	0.479	.	.	0.51	0.008	0.384	0.71	0	0	0	0	40538.5	382	4	7.409	16	148	222	113	31	219	87	47	40	0.862	ISTR:[LIJVAP]X[KRTPEI]R:307-310	KTIT:7-10,KDLT:21-24,RVLV:71-74,KDLL:135-138,HFMG:139-142,KIIV:222-225,KKFG:237-240,KLIE:259-262,KGWG:290-293,RPFQ:310-313,RVWK:318-321	0	1	0	.	0	0
PGRA_002460-T1	-0.105	-1.364	-1.241	.	.	.	.	0	0	0	PF02538	Family:Hydantoinase_B	0	.	0	0.045	0.508	.	0.508	.	0.692	0.318	0.21	0	0	0	0	36071.7	332	-0.5	6.402	10	116	189	90	36	188	76	40	36	0.838	AFER:[LIJVAP]X[KRTPEI]R:17-20,VTRR:[LIJVAP]X[KRTPEI]R:29-32,RR:[KR]R:31-32,VDIR:[LIJVAP]X[KRTPEI]R:170-173,INTR:[LIJVAP]X[KRTPEI]R:264-267,VEKR:[LIJVAP]X[KRTPEI]R:274-277,KR:[KR]R:276-277,VIIR:[LIJVAP]X[KRTPEI]R:280-283,RR:[KR]R:283-284	RRMG:31-34,RGIV:49-52,RKLC:55-58,HKYM:67-70,HGIQ:71-74,RNWF:82-85,KQIS:86-89,KPFS:96-99,RVID:197-200,RAFG:204-207,HSIN:262-265,HDWR:329-332	0	0	1	.	0	0
PGRA_006163-T1	-0.106	-6.523	-1.296	.	.	.	.	0	0	0	PF07969	Domain:Amidohydro_3	0	.	0	0	0.01	.	.	0.935	0.803	0.265	0.08	0	0	0	0	60684.4	557	-14	5.188	8	189	300	184	56	304	150	73	77	0.708	LYGR:LXXR:71-74,IDPR:[LIJVAP]X[KRTPEI]R:147-150,LEER:[LIJVAP]X[KRTPEI]R&LXXR:220-223,LKKR:[LIJVAP]X[KRTPEI]R&LXXR:258-261,KR:[KR]R:260-261,LPIR:[LIJVAP]X[KRTPEI]R&LXXR:265-268,VWTR:[LIJVAP]X[KRTPEI]R:340-343,LAVR:LXXR:368-371,AWPR:[LIJVAP]X[KRTPEI]R:424-427,ATTR:[LIJVAP]X[KRTPEI]R:470-473,RR:[KR]R:473-474	RIFQ:12-15,KHIN:41-44,HDLY:69-72,HLLL:86-89,KAFA:113-116,RIMA:124-127,KSWR:128-131,HSML:141-144,RPIY:150-153,KDLH:157-160,KTIP:179-182,RKIA:289-292,REWN:296-299,REML:343-346,HAIG:363-366,RAWP:423-426,RLIG:427-430,RGFA:436-439,REFA:441-444,KGLN:519-522	1	0	0	.	0	0
PGRA_000727-T1	-0.109	2.887	0.529	.	.	.	.	0	0	0	.	.	0	.	0	0.988	0.804	.	0.891	.	0.019	0.203	0.82	0	0	0	0	8916.92	84	-4	4.132	6	38	55	19	7	47	14	5	9	0.8	LAQR:LXXR:6-9,LRKR:[LIJVAP]X[KRTPEI]R&LXXR:12-15,KR:[KR]R:14-15	KRMS:14-17	0	0	0	.	0	0
PGRA_006205-T1	-0.111	-3.422	-1.293	.	.	.	.	0	0	0	.	.	0	.	0	0.414	0.542	.	.	0.897	0.445	0.39	0.2	0	0	0	0	29690	275	6.5	8.172	4	93	155	86	29	156	59	35	24	0.765	RR:[KR]R:55-56,KR:[KR]R:87-88,LKSR:LXXR:115-118,LAQR:LXXR:132-135,VLTR:[LIJVAP]X[KRTPEI]R:246-249	RSIN:5-8,HFIQ:14-17,RILF:69-72,HPLK:113-116,HNFP:143-146,RHIF:165-168	0	1	1	.	0	0
PGRA_004808-T1	-0.114	-3.811	-1.301	.	.	.	.	0	0	0	PF08603,PF01213	Family:CAP_C,Family:CAP_N	0	.	0	0	0.026	0.532	.	.	0.972	0.204	0.08	0	0	0	0	57593.7	535	-1.5	6.205	1	155	306	173	33	288	130	66	64	0.954	LIKR:[LIJVAP]X[KRTPEI]R&LXXR:13-16,KR:[KR]R:15-16,VEER:[LIJVAP]X[KRTPEI]R:116-119,INER:[LIJVAP]X[KRTPEI]R:149-152,LISR:LXXR:409-412,IIIR:[LIJVAP]X[KRTPEI]R:418-421,KR:[KR]R:433-434	HNLT:8-11,KRLE:15-18,KGIP:55-58,RKFL:119-122,KAYQ:140-143,KPIN:147-150,RLMA:152-155,RVLK:208-211,RSYL:225-228,KALT:232-235,KQYF:239-242,KGLR:327-330,KVLE:379-382,KWLI:385-388,KIIH:485-488,KALV:524-527	1	0	0	.	0	0
PGRA_005647-T1	-0.116	-7.008	-1.304	.	CHIP6	reduced_virulence	PHI:243	0	1	0	PF03033	Family:Glyco_transf_28	0	GT1,GT28	0	0	0.011	.	.	0.92	0.708	0.494	0.01	0	0	0	0	145996	1353	-14	5.685	7	453	751	366	107	701	354	177	177	0.686	AGPR:[LIJVAP]X[KRTPEI]R:7-10,ALTR:[LIJVAP]X[KRTPEI]R:81-84,IAKR:[LIJVAP]X[KRTPEI]R:201-204,KR:[KR]R:203-204,RR:[KR]R:205-206,LLTR:[LIJVAP]X[KRTPEI]R&LXXR:355-358,LFKR:[LIJVAP]X[KRTPEI]R&LXXR:441-444,KR:[KR]R:443-444,LGER:[LIJVAP]X[KRTPEI]R&LXXR:522-525,RR:[KR]R:563-564,AETR:[LIJVAP]X[KRTPEI]R:668-671,LPAR:LXXR:1116-1119,AVRR:[LIJVAP]X[KRTPEI]R:1163-1166,RR:[KR]R:1165-1166,RR:[KR]R:1199-1200,KR:[K…	KVLK:140-143,RGIE:206-209,KPFV:256-259,HMMF:284-287,KAFP:295-298,HPLA:299-302,KVLD:340-343,KDWG:376-379,RMIF:397-400,RALV:409-412,KGWG:414-417,HDWL:438-441,KPIR:491-494,KELG:520-523,KSFH:537-540,KLYR:589-592,RSIF:722-725,KGFR:790-793,RLYN:797-800,KEFG:822-825,KGLI:849-852,KGIG:853-856,KGIG:857-860,KGLH:879-882,RILQ:901-904,RDII:918-921,KGFN:932-935,RHLS:986-989,KKLH:994-997,RAIQ:1035-1038,RLMR:10…	1	0	0	.	0	0
PGRA_002164-T1	-0.122	-0.054	2.655	.	.	.	.	0	0	0	.	.	0	.	0	0	0.012	0.551	.	.	0.28	0.587	0.08	1	1	0	0	75784.9	723	-3	6.196	0	284	399	204	54	369	222	113	109	0.646	ILKR:[LIJVAP]X[KRTPEI]R:308-311,KR:[KR]R:310-311,ILPR:[LIJVAP]X[KRTPEI]R:322-325,LDPR:[LIJVAP]X[KRTPEI]R&LXXR:328-331,VLRR:[LIJVAP]X[KRTPEI]R:348-351,RR:[KR]R:350-351,LDAR:LXXR:354-357,VLKR:[LIJVAP]X[KRTPEI]R:370-373,KR:[KR]R:372-373,IDPR:[LIJVAP]X[KRTPEI]R:376-379,ILRR:[LIJVAP]X[KRTPEI]R:396-399,RR:[KR]R:398-399,VEPR:[LIJVAP]X[KRTPEI]R:403-406,VLKR:[LIJVAP]X[KRTPEI]R:419-422,KR:[KR]R:421-422,LDP…	HLFS:71-74,HFFE:150-153,HFFE:222-225,RGFS:294-297,HILP:321-324,KVLS:466-469,KVLS:492-495,RDYG:638-641	1	0	0	SignalP3NN:19,SignalP3HMM:19,SignalP4:19,SignalP5:19,Phobius:19,SignalP6:19	1	1
PGRA_006321-T1	-0.123	-4.464	-1.304	.	GefB_(Afu4g06570)	unaffected_pathogenicity,loss_of_pathogenicity	PHI:8876	1	0	0	PF00617,PF00618	Family:RasGEF,Domain:RasGEF_N	0	.	0	0	0.026	.	.	0.888	0.146	0.441	0.17	0	0	0	0	128998	1172	-7	6.128	11	385	644	336	96	557	288	148	140	0.975	PYTR:[LIJVAP]X[KRTPEI]R:45-48,ATPR:[LIJVAP]X[KRTPEI]R:55-58,LLMR:LXXR:127-130,LLER:[LIJVAP]X[KRTPEI]R&LXXR:170-173,RR:[KR]R:191-192,KR:[KR]R:209-210,RR:[KR]R:337-338,VSER:[LIJVAP]X[KRTPEI]R:375-378,LVER:[LIJVAP]X[KRTPEI]R&LXXR:731-734,LTFR:LXXR:752-755,LIDR:LXXR:767-770,ASKR:[LIJVAP]X[KRTPEI]R:827-830,KR:[KR]R:829-830,LTDR:LXXR:834-837,LVPR:[LIJVAP]X[KRTPEI]R&LXXR:845-848,LAWR:LXXR:884-887,VKKR:[…	KSLL:25-28,HNYL:82-85,RAFY:86-89,HSIH:115-118,RNLL:130-133,KALL:134-137,KGII:161-164,RYLL:168-171,HCLT:175-178,KSLL:195-198,KRLT:209-212,KAFR:234-237,RFLD:244-247,HDYM:331-334,HRLS:358-361,KELL:436-439,RILD:449-452,RDIV:458-461,RLLA:480-483,KPLP:561-564,KNLL:679-682,KLLE:705-708,KTFA:709-712,HELM:713-716,RLFC:755-758,RVYN:787-790,KQWL:793-796,KQFA:813-816,KRIL:829-832,HYIP:862-865,RQLT:905-908,KQ…	1	0	0	.	0	0
PGRA_006760-T1	-0.123	-6.699	-1.304	.	.	.	.	0	0	0	PF09794	Family:Avl9	0	.	0	0	0.012	.	.	0.959	0.211	0.428	0.06	0	0	0	0	83558.4	761	-3	6.268	7	263	400	186	78	371	181	94	87	0.903	ACTR:[LIJVAP]X[KRTPEI]R:105-108,LLHR:LXXR:115-118,LKER:[LIJVAP]X[KRTPEI]R&LXXR:144-147,ILRR:[LIJVAP]X[KRTPEI]R:166-169,RR:[KR]R:168-169,RR:[KR]R:275-276,LQQR:LXXR:325-328,PDRR:[LIJVAP]X[KRTPEI]R:359-362,RR:[KR]R:361-362,VEPR:[LIJVAP]X[KRTPEI]R:467-470,VSRR:[LIJVAP]X[KRTPEI]R:482-485,RR:[KR]R:484-485,KR:[KR]R:582-583	RQMD:108-111,HAWF:153-156,REFT:159-162,RRFQ:168-171,RGLL:180-183,RNLR:195-198,HEFR:202-205,KMLF:220-223,HNLQ:247-250,RSLQ:276-279,KSYV:313-316,RRWI:361-364,KTMG:384-387,HNFM:413-416,KMLL:424-427,RIWN:453-456,HLFD:462-465,RHLC:470-473,RNWA:508-511,KFYA:523-526,KALA:584-587,RNIG:671-674,HSFS:708-711	0	0	0	.	0	0
PGRA_005222-T1	-0.124	-1.386	1.393	BghBEC4	.	.	.	0	0	0	PF10342	Domain:Kre9_KNH	0	.	0	0	0.004	.	.	0.686	0.076	0.504	0.72	1	1	0	0	25839.4	266	-4	4.111	0	166	198	90	17	138	14	5	9	0.541	.	.	0	0	0	SignalP3NN:19,SignalP3HMM:19,SignalP4:19,SignalP5:19,DeepSig:19,Phobius:19,SignalP6:19	1	1
PGRA_007586-T1	-0.125	3.072	1.774	.	.	.	.	0	0	0	PF00258	Domain:Flavodoxin_1	0	.	0	0.703	0.638	0.619	.	.	0.979	0.641	0.47	1	1	0	0	21425	195	-4	5.216	2	63	103	55	22	101	47	23	24	1.049	KR:[KR]R:97-98	RDLF:2-5,KPLL:53-56,RDIP:98-101,RFLE:120-123,HDLS:129-132,KDWK:146-149,HILR:161-164,HRIA:169-172	0	0	0	SignalP3NN:16	1	0
PGRA_004633-T1	-0.125	-6.5	-1.302	.	.	.	.	0	0	0	PF02110,PF02581	Domain:HK,Domain:TMP-TENI	0	.	0	0	0.035	.	.	0.941	0.397	0.397	0.24	0	0	0	0	57413.8	543	9	8.229	9	199	314	197	27	304	126	70	56	0.716	KR:[KR]R:252-253,AARR:[LIJVAP]X[KRTPEI]R:339-342,RR:[KR]R:341-342,AVRR:[LIJVAP]X[KRTPEI]R:355-358,RR:[KR]R:357-358,LATR:[LIJVAP]X[KRTPEI]R&LXXR:413-416,KR:[KR]R:426-427,RR:[KR]R:516-517,LTGR:LXXR:526-529,RR:[KR]R:529-530	KDIC:32-35,RAIQ:40-43,RKLH:66-69,RQIV:109-112,KVIG:116-119,HTLE:164-167,RQLL:224-227,RELL:253-256,KAIK:261-264,KPLS:270-273,HNMT:274-277,KALR:332-335,KEIL:362-365,RELA:411-414,RDLV:427-430,HEYL:443-446,RCIG:510-513,RRLL:517-520,RGLT:524-527,RRLL:529-532	0	0	0	.	0	0
PGRA_000159-T1	-0.125	-6.011	-1.299	.	.	.	.	0	0	0	PF06792	Family:UPF0261	0	.	0	0	0.066	.	.	0.778	0.014	0.326	0.27	0	0	0	0	45582	428	-10	4.9	7	141	245	136	26	241	104	49	55	0.738	KR:[KR]R:195-196,AMER:[LIJVAP]X[KRTPEI]R:246-249,KR:[KR]R:406-407	RDFG:57-60,KTIS:63-66,KLMA:75-78,KELF:86-89,KMIV:123-126,KRIG:195-198,KAME:245-248,RWLN:320-323,RDIN:407-410,KDIA:416-419,RMMG:424-427	0	0	0	.	0	0
PGRA_002420-T1	-0.125	-2.027	2.197	.	.	.	.	0	0	0	.	.	0	.	0	0.102	0.088	.	.	0.714	0.596	0.376	0.62	1	1	0	0	17030.9	163	-6	4.278	0	69	109	62	19	103	25	10	15	0.5	AAPR:[LIJVAP]X[KRTPEI]R:25-28,RR:[KR]R:28-29,LHKR:[LIJVAP]X[KRTPEI]R&LXXR:37-40,KR:[KR]R:39-40	RIIS:3-6,RALL:8-11	0	0	0	SignalP3NN:25,SignalP3HMM:25,SignalP4:25,SignalP5:25,DeepSig:25,Phobius:25,SignalP6:25	1	1
PGRA_008652-T1	-0.126	-2.159	3.183	.	.	.	.	0	0	0	.	.	0	.	0	0	0.009	.	.	0.986	0.892	0.376	0.41	1	1	0	0	73084.3	651	-26.5	4.38	0	203	352	172	100	357	116	48	68	1.052	IDRR:[LIJVAP]X[KRTPEI]R:21-24,RR:[KR]R:23-24,LNVR:LXXR:30-33,RR:[KR]R:33-34,LYFR:LXXR:132-135,VETR:[LIJVAP]X[KRTPEI]R:171-174,LQRR:[LIJVAP]X[KRTPEI]R&LXXR:329-332,RR:[KR]R:331-332,LLWR:LXXR:384-387	HNLS:2-5,KVLQ:25-28,HNFS:74-77,HVLD:239-242,HRYF:266-269,RRIV:331-334,HLMH:372-375,RMYQ:391-394,HPMY:439-442,RSFP:449-452,RTWD:458-461	0	0	1	SignalP3NN:17,SignalP3HMM:17,SignalP4:17,SignalP5:17,DeepSig:17,Phobius:17,SignalP6:17	1	1
PGRA_004335-T1	-0.126	-2.222	3.113	.	.	.	.	0	0	0	PF17786,PF00703	Domain:Mannosidase_ig,Domain:Glyco_hydro_2	0	GH2,GH158	0	0	0.008	.	.	0.987	0.961	0.269	0.67	1	1	0	0	97641	877	-30.5	4.462	4	269	483	262	128	492	152	65	87	1.198	LAVR:LXXR:227-230,VNKR:[LIJVAP]X[KRTPEI]R:341-344,KR:[KR]R:343-344,RR:[KR]R:472-473,LADR:LXXR:865-868	RPIA:6-9,RQYF:133-136,KILA:141-144,RQFI:190-193,KAWV:216-219,HDYD:308-311,RTIV:348-351,HEFY:379-382,KQLF:404-407,RVWA:419-422,RRIN:472-475,RYLA:507-510,HSIT:529-532,HSMP:597-600,HHYP:626-629,KGMG:643-646,RQLG:699-702,KVLH:727-730,KDIY:734-737,KTFT:847-850,RAWR:868-871	0	0	0	SignalP3NN:25,SignalP4:25,SignalP5:25,DeepSig:25,Phobius:25,SignalP6:25	1	0
PGRA_005432-T1	-0.126	-2.038	3.284	.	.	.	.	0	0	0	PF00933,PF01915,PF14310,PF07691	Domain:Glyco_hydro_3,Domain:Glyco_hydro_3_C,Family:Fn3-like,Domain:PA14	0	GH3	0	0	0.009	.	.	0.986	0.99	0.553	0.29	1	1	0	0	109117	1002	-26	4.785	5	325	558	328	121	580	192	89	103	0.753	LLER:[LIJVAP]X[KRTPEI]R&LXXR:59-62,LVHR:LXXR:174-177,LDPR:[LIJVAP]X[KRTPEI]R&LXXR:203-206,LENR:LXXR:437-440,LPLR:LXXR:444-447,IVTR:[LIJVAP]X[KRTPEI]R:551-554,LMGR:LXXR:805-808,LTVR:LXXR:903-906,LGDR:LXXR:923-926	RFLP:2-5,KALV:67-70,HDWY:115-118,RSIG:187-190,KLLT:218-221,KHFA:249-252,RGIM:292-295,KLYA:311-314,REWD:317-320,RQWY:350-353,KSIV:432-435,HVIP:520-523,KLFI:607-610,KKIE:673-676,RAIY:756-759,RPFA:773-776,KALG:833-836,RKIE:837-840,KQLV:935-938,RVYL:942-945,RYLT:961-964,KGMY:976-979	0	0	0	SignalP3NN:23,SignalP3HMM:23,SignalP4:23,SignalP5:23,DeepSig:23,Phobius:23,SignalP6:23	1	1
PGRA_009416-T1	-0.126	-0.245	0.869	.	Mas5,DnaJ	loss_of_pathogenicity,reduced_virulence,unaffected_pathogenicity	PHI:5394,PHI:10485,PHI:6986,PHI:4733	1	1	0	PF00226,PF01556,PF00684	Domain:DnaJ,Domain:DnaJ_C,Domain:DnaJ_CXXCXGXG	0	.	0	0	0.105	0.659	.	.	0.659	0.29	0.13	1	1	0	0	47478.3	420	-3.5	6.201	9	105	197	101	56	215	146	76	70	1.06	LKQR:LXXR:92-95,LFSR:LXXR:109-112,RR:[KR]R:126-127,RR:[KR]R:286-287,KR:[KR]R:325-326	KVLG:26-29,KQIK:37-40,RQLS:44-47,KKFH:48-51,RKIY:81-84,RFFG:112-115,RDFY:140-143,HQLA:187-190,KVIK:209-212,RDLK:240-243,RNIT:310-313,KDFW:380-383	0	0	0	SignalP3NN:20,SignalP3HMM:20,SignalP4:20,SignalP5:20,DeepSig:20,Phobius:20,SignalP6:20	1	1
PGRA_006330-T1	-0.131	-0.537	2.265	UvSCRE1	.	.	.	0	0	0	.	.	0	.	0	0	0.004	.	.	0.766	0.967	0.764	0.74	1	1	0	0	24817.4	266	-4.5	4.152	4	169	216	100	8	155	14	5	9	0.271	.	HTLT:62-65	0	0	0	SignalP3NN:16,SignalP3HMM:16,SignalP4:16,SignalP5:16,SignalP6:16,DeepSig:27,Phobius:27	1	1
PGRA_007098-T1	-0.131	-6.561	-1.293	.	.	.	.	0	0	0	PF02782,PF00370	Domain:FGGY_C,Domain:FGGY_N	0	.	0	0	0.01	.	.	0.921	0.42	0.376	0.24	0	0	0	0	64396.8	596	-6	5.845	6	198	320	186	63	348	134	68	66	0.627	LLGR:LXXR:86-89,LRLR:LXXR:181-184,LPLR:LXXR:300-303,LSMR:LXXR:459-462,AQPR:[LIJVAP]X[KRTPEI]R:484-487,RR:[KR]R:487-488,AMER:[LIJVAP]X[KRTPEI]R:536-539,IGKR:[LIJVAP]X[KRTPEI]R:551-554,KR:[KR]R:553-554,VFER:[LIJVAP]X[KRTPEI]R:572-575	KAIV:18-21,RQYG:42-45,RVLA:72-75,HPYG:135-138,HRFT:173-176,KKLP:185-188,RPLD:303-306,HFMN:331-334,RIIV:451-454,RRIY:487-490,RVMG:503-506,KALW:532-535,KRWK:553-556,RILK:589-592	0	0	0	.	0	0
PGRA_007455-T1	-0.135	-1.941	2.938	.	.	.	.	0	0	0	PF00583	Family:Acetyltransf_1	0	.	0	0	0.02	.	.	0.829	0.966	0.423	0.46	1	1	0	0	53238.6	481	-11	4.874	14	159	269	128	64	264	102	48	54	1.038	LPDR:LXXR:219-222,LKDR:LXXR:303-306,ISRR:[LIJVAP]X[KRTPEI]R:385-388,RR:[KR]R:387-388,LQGR:LXXR:410-413,AFER:[LIJVAP]X[KRTPEI]R:438-441	KSFR:2-5,HNLD:71-74,KQFP:138-141,RDYE:145-148,RDYF:226-229,HTLQ:232-235,RHFK:310-313,KDYL:396-399,RGFG:413-416,HGLK:422-425,KELG:428-431,RGIR:441-444,KTLE:452-455,HYIV:469-472	0	1	0	SignalP3NN:23,SignalP3HMM:23,SignalP4:23,SignalP5:23,DeepSig:23,SignalP6:23,Phobius:25	1	1
PGRA_009733-T1	-0.136	1.179	-1.293	.	.	.	.	0	0	0	PF00171	Family:Aldedh	0	.	0	0.988	0.836	0.532	.	.	0.692	0.269	0.16	0	0	0	0	17822.1	165	0.5	6.722	1	56	91	53	18	93	38	20	18	0.86	LLTR:[LIJVAP]X[KRTPEI]R&LXXR:139-142	KELF:47-50,HIYP:57-60,RVLE:66-69,HRLR:97-100,RTLK:147-150	0	0	0	.	0	0
PGRA_006399-T1	-0.137	-4.044	0.707	.	.	.	.	0	0	0	PF13468	Domain:Glyoxalase_3	0	.	0	0.002	0.049	.	.	0.76	0.014	0.325	0.17	1	1	0	0	35090.1	331	-13	4.6	1	117	195	98	28	184	86	38	48	0.552	PLER:[LIJVAP]X[KRTPEI]R:274-277,VGIR:[LIJVAP]X[KRTPEI]R:297-300	HIIL:10-13,HHWG:82-85,KGLK:226-229,REYK:252-255,KPLE:273-276	0	0	0	SignalP3NN:20	1	0
PGRA_000714-T1	-0.137	-3.769	-1.266	.	.	.	.	0	0	0	PF03881	Family:Fructosamin_kin	0	.	0	0.085	0.433	.	.	0.723	0.773	0.308	0.16	0	0	0	0	31513.2	292	-7	5.171	4	98	168	77	38	164	74	36	38	0.805	LSGR:LXXR:34-37,LGAR:LXXR:102-105,VVPR:[LIJVAP]X[KRTPEI]R:197-200	KFFL:92-95,KPMF:136-139,RAIG:170-173,KALE:188-191,KDIT:208-211,RGII:226-229,HMFG:257-260,HNLV:271-274	0	0	0	.	0	0
PGRA_008893-T1	-0.144	-1.959	0.687	.	.	.	.	0	0	0	PF00012	Family:HSP70	0	.	0	0	0.03	0.602	.	.	0.011	0.408	0.17	1	1	0	0	72279.5	660	-29	4.53	1	187	343	201	51	337	198	86	112	1.281	KR:[KR]R:108-109,KR:[KR]R:300-301,KR:[KR]R:307-308,LIPR:[LIJVAP]X[KRTPEI]R&LXXR:447-450,IPTR:[LIJVAP]X[KRTPEI]R:454-457	KRLI:108-111,RDLK:122-125,KVIS:130-133,KPYV:137-140,KKFS:149-152,RQII:229-232,RVIN:272-275,KSYN:279-282,KAMG:294-297,RTLS:308-311,KTLK:348-351,KGIN:397-400,KLIP:446-449,RSMT:481-484,KLYG:640-643	1	0	0	SignalP3NN:34,SignalP3HMM:34,SignalP4:34,SignalP5:34,Phobius:34,SignalP6:34	1	1
PGRA_007304-T1	-0.147	-3.62	0.031	.	.	.	.	0	0	0	PF06682	Family:SARAF	0	.	0	0.003	0.252	.	.	0.801	0.941	0.471	0.49	1	1	1	0	36499.8	343	2.5	7.583	6	140	214	68	37	187	66	35	31	0.583	ARPR:[LIJVAP]X[KRTPEI]R:24-27,LTLR:LXXR:38-41,RR:[KR]R:49-50,ALTR:[LIJVAP]X[KRTPEI]R:132-135,PNRR:[LIJVAP]X[KRTPEI]R:205-208,RR:[KR]R:207-208,APRR:[LIJVAP]X[KRTPEI]R:209-212,RR:[KR]R:211-212,RR:[KR]R:342-343	RWFP:169-172,RNLQ:194-197,RGWG:239-242,RNYG:301-304	0	0	0	SignalP3NN:23,SignalP3HMM:23,SignalP4:23,SignalP5:23,DeepSig:23,Phobius:23,SignalP6:23	1	1
PGRA_006531-T1	-0.151	-7.493	-1.302	PiCRN8	MoRIM15,(Sc_Rim15),Cdc2B,FGSG_03132,Cdc2A,(Sc_Cdc28)	reduced_virulence,unaffected_pathogenicity,lethal,loss_of_pathogenicity	PHI:2407,PHI:1212,PHI:4942,PHI:1266,PHI:1178,PHI:4941	1	1	1	PF00069	Domain:Pkinase	0	.	0	0	0.011	.	.	0.897	0.485	0.441	0.02	0	0	0	0	116851	1076	-7.5	6.189	9	352	579	301	88	540	280	146	134	0.61	VMER:[LIJVAP]X[KRTPEI]R:23-26,VAPR:[LIJVAP]X[KRTPEI]R:189-192,LLCR:LXXR:237-240,ICER:[LIJVAP]X[KRTPEI]R:241-244,LEAR:LXXR:289-292,PPRR:[LIJVAP]X[KRTPEI]R:316-319,RR:[KR]R:318-319,ALER:[LIJVAP]X[KRTPEI]R:509-512,PDKR:[LIJVAP]X[KRTPEI]R:519-522,KR:[KR]R:521-522,PTPR:[LIJVAP]X[KRTPEI]R:540-543,RR:[KR]R:560-561,PPPR:[LIJVAP]X[KRTPEI]R:586-589,RR:[KR]R:601-602,RR:[KR]R:611-612,RR:[KR]R:719-720,PSPR:[L…	RTLS:26-29,KELK:37-40,KTLN:45-48,KPIA:80-83,RLLA:122-125,HAMW:180-183,RPWV:186-189,RQIP:244-247,HAIV:280-283,KVLD:284-287,RSLA:295-298,KGMA:310-313,HPLE:322-325,KVIE:427-430,RSLA:504-507,RHLP:522-525,RSWI:612-615,HPYG:689-692,KDFE:759-762,KPIS:765-768,KVLK:790-793,RAIM:810-813,KLYW:824-827,KEYL:832-835,KVLG:852-855,KYLG:864-867,RGIV:879-882,RDLK:884-887,RALH:917-920,RSLS:938-941,RRIS:994-997,HMLG…	1	0	0	.	0	0
PGRA_004312-T1	-0.154	0.249	3.217	MoCDIP4,ChNIS1	.	.	.	0	0	0	PF03443	Family:AA9	1	AA9	0	0	0.011	.	.	0.771	0.019	0.464	0.49	1	1	0	0	57511.5	573	-67	3.441	13	312	439	138	40	275	100	18	82	0.388	.	KTFA:2-5,HGYV:17-20,RPIQ:50-53,HEII:176-179,RGMP:565-568	0	0	0	Phobius:16,SignalP6:16,SignalP3NN:18,SignalP4:18,SignalP5:18	1	0
PGRA_002375-T1	-0.154	-4.962	-1.301	.	.	.	.	0	0	0	PF01008	Family:IF-2B	0	.	0	0	0.131	.	.	0.558	0.894	0.547	0.02	0	0	0	0	48376.4	449	7.5	8.654	6	145	254	151	27	245	112	61	51	0.733	AARR:[LIJVAP]X[KRTPEI]R:42-45,RR:[KR]R:44-45,LKAR:LXXR:215-218,VQER:[LIJVAP]X[KRTPEI]R:244-247,LNVR:LXXR:330-333,RR:[KR]R:333-334	KKLP:126-129,KVID:169-172,HTFT:180-183,RHFL:184-187,HCLN:189-192,RPMC:202-205,RMLK:213-216,RVLY:247-250,KALS:258-261,RAWA:284-287,RKFE:290-293,KILR:310-313,RYYP:320-323,KVLL:337-340,RLLF:406-409,KYLS:415-418,KKID:441-444	0	0	0	.	0	0
PGRA_006990-T1	-0.156	-3.433	1.942	.	.	.	.	0	0	0	PF02836,PF18565,PF16355,PF02837,PF00703	Domain:Glyco_hydro_2_C,Domain:Glyco_hydro2_C5,Family:DUF4982,Domain:Glyco_hydro_2_N,Domain:Glyco_hydro_2	0	GH2,GH158	0	0	0.009	.	.	0.962	0.423	0.228	0.33	1	1	0	0	101592	922	-33	4.508	4	297	542	272	113	499	189	82	107	0.985	PPKR:[LIJVAP]X[KRTPEI]R:41-44,KR:[KR]R:43-44,KR:[KR]R:64-65,RR:[KR]R:171-172,LAIR:[LIJVAP]X[KRTPEI]R&LXXR:233-236,AVTR:[LIJVAP]X[KRTPEI]R:364-367,RR:[KR]R:497-498,AGIR:[LIJVAP]X[KRTPEI]R:570-573,LSSR:LXXR:611-614,LGTR:[LIJVAP]X[KRTPEI]R&LXXR:757-760,LEYR:LXXR:765-768,AAIR:[LIJVAP]X[KRTPEI]R:804-807,VVPR:[LIJVAP]X[KRTPEI]R:836-839	RLLA:19-22,RSIS:44-47,KRFE:64-67,KPWI:90-93,KDFN:125-128,HDWA:139-142,RNIS:172-175,RWYP:245-248,RVFS:367-370,RSLN:386-389,RVMV:402-405,HDLG:412-415,RQLE:428-431,RAMG:434-437,HLIW:481-484,RNMA:493-496,REIL:531-534,KLIL:600-603,KVFA:658-661,RFYI:706-709,HILP:722-725,HVFS:740-743,RGLL:886-889	0	1	0	SignalP3NN:36,SignalP5:36,Phobius:36,SignalP6:36	1	0
PGRA_004303-T1	-0.157	-1.682	3.228	.	.	.	.	0	0	0	PF07519	Family:Tannase	0	.	0	0	0.009	.	.	0.786	0.548	0.595	0.65	1	1	0	0	64158.1	593	-32	4.164	10	222	361	160	78	333	109	41	68	0.885	KR:[KR]R:314-315,LNAR:LXXR:317-320	KYYM:94-97,RYFE:106-109,HMFG:163-166,KALT:178-181,KVYT:190-193,HLLS:235-238,RSLN:315-318,KLIS:344-347,RAYL:357-360,RFLD:396-399,KVLH:448-451,HYWN:467-470,RLFL:494-497,KTLT:534-537,RPYW:558-561	0	0	0	SignalP3NN:19,Phobius:19,SignalP3HMM:23,SignalP5:23	1	1
PGRA_000976-T1	-0.157	2.908	0.632	.	.	.	.	0	0	0	.	.	0	.	0	0.828	0.802	0.716	.	.	0.9	0.268	0.25	1	1	0	0	22152.2	193	10.5	9.487	4	60	94	44	29	101	50	32	18	1.154	IIKR:[LIJVAP]X[KRTPEI]R:3-6,KR:[KR]R:5-6,RR:[KR]R:63-64,RR:[KR]R:118-119	RTLG:6-9,KTYA:42-45,RRYL:63-66,RKYQ:68-71,HLWS:77-80,RDLA:82-85,KYME:166-169,HQYY:172-175,RLWM:177-180,KGWF:189-192	0	1	1	SignalP3NN:24,SignalP3HMM:24,DeepSig:24,Phobius:24,SignalP6:24	1	1
PGRA_005168-T1	-0.158	0.999	-1.243	.	.	.	.	0	0	0	.	.	0	.	0	0.99	0.814	0.54	.	.	0.06	0.477	0.69	0	0	0	0	11802.3	110	0.5	6.641	0	38	62	38	12	62	25	14	11	0.793	.	KALY:33-36,RIMR:42-45,KDLL:46-49,HGIL:59-62	0	0	0	.	0	0
PGRA_007967-T1	-0.159	-3.11	-0.569	.	.	.	.	0	0	0	.	.	0	.	0	0.996	0.158	.	.	0.53	0.488	0.672	0.66	0	0	0	0	17069.5	178	11	12.18	0	88	130	41	5	107	25	18	7	0.312	AIPR:[LIJVAP]X[KRTPEI]R:17-20,LPQR:LXXR:91-94,PATR:[LIJVAP]X[KRTPEI]R:100-103,KR:[KR]R:148-149,KR:[KR]R:166-167	.	1	0	0	.	0	0
PGRA_008855-T1	-0.16	-1.461	1.612	.	Thioredoxin_1,TrxA	reduced_virulence	PHI:2644,PHI:7258	0	1	0	PF00085	Domain:Thioredoxin	0	.	0	0	0.011	0.729	.	.	0.539	0.552	0.13	1	1	0	0	55801.8	518	-14.5	4.901	7	164	296	161	37	260	153	72	81	0.943	KR:[KR]R:146-147,KR:[KR]R:356-357,RR:[KR]R:394-395,KR:[KR]R:425-426	KNYD:37-40,KNLD:74-77,KPLC:93-96,KAIV:131-134,KDID:151-154,KALL:165-168,KSLA:180-183,KFLS:238-241,KALS:340-343,RKLF:357-360,KALD:377-380,HVIA:387-390,RAWW:395-398,RLYE:399-402,RKLP:426-429	1	0	0	SignalP3NN:22,SignalP3HMM:22,SignalP4:22,SignalP5:22,DeepSig:22,Phobius:22,SignalP6:22	1	1
PGRA_007426-T1	-0.161	0.058	3.311	.	Fghyd5_(FGSG_01831),MHP1	unaffected_pathogenicity,reduced_virulence	PHI:9245,PHI:458	0	1	0	PF06766	Family:Hydrophobin_2	1	.	0	0	0.011	.	.	0.555	0.896	0.464	0.48	1	1	0	0	59784.9	583	-14.5	4.94	20	217	404	91	58	349	153	73	80	0.438	PFRR:[LIJVAP]X[KRTPEI]R:4-7,RR:[KR]R:6-7,LDRR:[LIJVAP]X[KRTPEI]R&LXXR:156-159,RR:[KR]R:158-159,KR:[KR]R:207-208	RRIP:6-9,RHIR:48-51,RPFP:70-73,HDYP:326-329,KHYP:353-356,KAWW:537-540,HPLP:543-546	1	0	0	SignalP3NN:21,SignalP3HMM:21,SignalP4:21,SignalP5:21,DeepSig:21,Phobius:21,SignalP6:21	1	1
PGRA_002988-T1	-0.161	3.896	1.418	.	.	.	.	0	0	0	.	.	0	.	0	0.945	0.806	0.821	.	.	0.964	0.248	0.19	1	1	0	0	16966.5	153	0	6.482	4	44	76	44	17	84	41	22	19	1.206	LATR:[LIJVAP]X[KRTPEI]R&LXXR:41-44,PGIR:[LIJVAP]X[KRTPEI]R:61-64,KR:[KR]R:141-142	HAIQ:55-58,RDIN:64-67,KCMK:71-74,KGIV:88-91,KAWK:106-109,KAWS:113-116,KDMA:133-136,KRLH:141-144	0	0	0	SignalP3NN:26,SignalP3HMM:26,Phobius:26	1	1
PGRA_007741-T1	-0.161	-5.324	-1.298	.	Moplaa,Asc1,AfcpcB,CpcB,Gib2	reduced_virulence,loss_of_pathogenicity	PHI:2179,PHI:3514,PHI:4677,PHI:6111,PHI:4182	1	1	0	PF08324,PF09070,PF00400	Repeat:PUL,Domain:PFU,Repeat:WD40	0	.	0	0	0.01	.	.	0.852	0.768	0.483	0.28	0	0	0	0	86781.9	808	-15.5	4.982	8	275	473	262	70	442	189	90	99	0.847	VQPR:[LIJVAP]X[KRTPEI]R:186-189,VFTR:[LIJVAP]X[KRTPEI]R:305-308,KR:[KR]R:545-546,RR:[KR]R:662-663,AEER:[LIJVAP]X[KRTPEI]R:792-795	RVWR:37-40,RLLL:102-105,HNIC:109-112,RLIG:145-148,HVYD:174-177,RLWK:224-227,RIWR:264-267,RVFT:304-307,HQWS:374-377,KFLG:438-441,KVLP:497-500,KKIG:517-520,KDYA:532-535,KRLT:545-548,KYIT:553-556,HDLA:579-582,RCLA:604-607,RVIA:650-653,RALV:757-760,KSFG:775-778,RKIA:797-800	0	0	0	.	0	0
PGRA_002739-T1	-0.164	-0.68	-1.295	.	.	.	.	0	0	0	.	.	0	.	0	0.904	0.809	.	.	0.523	0.368	0.567	0.36	0	0	0	0	21049.6	192	-2.5	5.857	3	63	106	55	21	96	47	24	23	1.027	RR:[KR]R:47-48,LDPR:[LIJVAP]X[KRTPEI]R&LXXR:64-67,AVIR:[LIJVAP]X[KRTPEI]R:81-84	RSMA:96-99,RELA:102-105,KDIT:126-129,KDLD:139-142,KLFT:144-147,RVLQ:162-165	0	0	0	.	0	0
PGRA_003935-T1	-0.167	2.894	0.394	.	.	.	.	0	0	0	PF11022	Family:ATP19	0	.	0	0.971	0.793	0.943	.	.	0.966	0.308	0.44	1	1	1	0	7918.05	74	2	8.505	0	27	40	24	8	41	17	10	7	1.05	.	HYLA:15-18,KKFI:58-61	1	0	0	SignalP3NN:32,SignalP3HMM:32	1	1
PGRA_005083-T1	-0.168	-3.517	-0.187	.	.	.	.	0	0	0	PF03388	Domain:Lectin_leg-like	0	.	0	0	0.222	.	.	0.61	0.925	0.572	0.31	1	1	1	0	47673.2	440	1.5	6.729	1	140	246	127	40	224	103	55	48	0.98	LSNR:LXXR:54-57,LHTR:[LIJVAP]X[KRTPEI]R&LXXR:278-281,RR:[KR]R:342-343,LYKR:[LIJVAP]X[KRTPEI]R&LXXR:402-405,KR:[KR]R:404-405	RSFF:2-5,RIIL:57-60,HTIW:80-83,RGFL:142-145,KDYN:150-153,HAYR:167-170,KVLS:223-226,HHIS:287-290,RALL:318-321,RKIS:332-335,RRLK:342-345,RSIK:357-360,RLIA:384-387,HRLE:425-428	1	0	0	SignalP3NN:16,SignalP3HMM:16,SignalP4:16,SignalP5:16,Phobius:16	1	1
PGRA_000924-T1	-0.168	-4.052	0.117	.	.	.	.	0	0	0	PF12138	Family:Spherulin4	0	GH135	0	0	0.08	.	.	0.591	0.042	0.424	0.78	1	1	1	0	38303.4	367	-9	4.771	1	156	244	116	40	200	52	24	28	0.835	.	RTFG:127-130,RNIT:146-149,KAWG:152-155,HGIF:170-173,HVIV:247-250,KEFA:269-272,RSWL:294-297,RGMV:298-301,KGWD:313-316	0	0	0	SignalP3NN:24,SignalP3HMM:24,SignalP4:24,SignalP5:24,DeepSig:24,Phobius:24,SignalP6:24	1	1
PGRA_007740-T1	-0.173	-2.402	0.855	.	.	.	.	0	0	0	PF20238	Domain:DUF6595	0	.	0	0	0.223	.	.	0.513	0.05	0.469	0.68	1	1	1	0	26627.2	251	-4	4.782	4	97	163	70	32	160	26	12	14	0.726	IVTR:[LIJVAP]X[KRTPEI]R:194-197	RTYW:58-61	0	0	0	SignalP3NN:19,SignalP3HMM:19,SignalP4:19,SignalP5:19,DeepSig:19,Phobius:19,SignalP6:19	1	1
PGRA_005228-T1	-0.176	-2.917	-1.286	.	.	.	.	0	0	0	PF03328	Family:HpcH_HpaI	0	.	0	0.426	0.498	.	.	0.635	0.703	0.418	0.13	0	0	0	0	31151.3	292	-2	5.964	5	101	167	107	21	161	73	37	36	0.77	APER:[LIJVAP]X[KRTPEI]R:105-108,LYAR:LXXR:175-178,LVQR:LXXR:235-238	KSIS:4-7,KLLA:121-124,KEFL:172-175,RAFN:186-189,RLLD:209-212,KGMG:218-221,RVFA:238-241,KMID:279-282	0	0	0	.	0	0
PGRA_005061-T1	-0.176	-1.913	-0.861	.	.	.	.	0	0	0	PF00732	Domain:GMC_oxred_N	0	AA3_2,AA3_3	0	0.135	0.693	.	.	0.699	0.977	0.478	0.59	0	0	0	0	31796.3	290	1	6.761	1	104	165	84	37	158	66	35	31	0.89	LANR:LXXR:17-20,KR:[KR]R:123-124,LDSR:LXXR:253-256	RSLT:73-76,KKML:116-119,KRIE:123-126,REFD:191-194,RAYY:212-215,HLLR:225-228,KVLW:233-236	0	0	0	.	0	0
PGRA_007764-T1	-0.176	-2.167	0.754	MoChi1,MpChi,MrChi	.	.	.	0	0	0	.	.	0	GH18	0	0	0.009	.	.	0.799	0.658	0.233	0.03	1	1	0	0	54126.4	487	-15.5	4.721	1	122	246	149	52	276	123	56	67	0.972	VPPR:[LIJVAP]X[KRTPEI]R:3-6,RR:[KR]R:6-7,KR:[KR]R:115-116,LDGR:LXXR:124-127,VAPR:[LIJVAP]X[KRTPEI]R:134-137,KR:[KR]R:225-226,LRDR:LXXR:392-395	KPIA:42-45,KQLV:72-75,KRLQ:115-118,KALD:122-125,RELQ:127-130,RFIL:137-140,RQFI:149-152,HALP:185-188,KILV:203-206,HMIL:235-238,REIG:264-267,KFLL:333-336,KPLI:369-372,RVFL:438-441,HVID:449-452	1	0	0	SignalP3NN:35,SignalP3HMM:35,SignalP4:35,SignalP5:35,Phobius:35,SignalP6:35	1	1
PGRA_005255-T1	-0.177	-3.186	0.643	CfTom1	Gel5,PHR1,Gel3,Gel4,Gas1,GAS1,GEL2,Gel2,Gel1	unaffected_pathogenicity,reduced_virulence,loss_of_pathogenicity	PHI:6715,PHI:33,PHI:6713,PHI:6714,PHI:522,PHI:2808,PHI:434,PHI:6712,PHI:6711,PHI:6530	1	1	0	PF03198	Domain:Glyco_hydro_72	0	GH72,GH158	0	0	0.009	.	.	0.711	0.014	0.477	0.82	1	1	0	0	47585.7	444	-25.5	3.985	6	185	278	122	52	239	72	24	48	0.979	AATR:[LIJVAP]X[KRTPEI]R:163-166,VPPR:[LIJVAP]X[KRTPEI]R:255-258,LSTR:[LIJVAP]X[KRTPEI]R&LXXR:349-352	HSIS:19-22,KFFY:30-33,RVYH:76-79,RDLK:166-169,KGYR:175-178,RPML:193-196,RTFE:258-261,KSLG:417-420	0	0	0	SignalP3NN:20,SignalP3HMM:20,SignalP4:20,SignalP5:20,DeepSig:20,Phobius:20,SignalP6:20	1	1
PGRA_003512-T1	-0.179	-4.009	1.286	.	.	.	.	0	0	0	PF12862	Repeat:ANAPC5	0	.	0	0	0.01	.	.	0.965	0.842	0.437	0	1	1	0	0	86942.7	777	-1	6.441	10	231	370	279	92	438	207	109	98	0.911	LPGR:LXXR:85-88,PGRR:[LIJVAP]X[KRTPEI]R:86-89,RR:[KR]R:88-89,LATR:[LIJVAP]X[KRTPEI]R&LXXR:118-121,ADIR:[LIJVAP]X[KRTPEI]R:122-125,LFVR:LXXR:150-153,RR:[KR]R:153-154,RR:[KR]R:187-188,VPER:[LIJVAP]X[KRTPEI]R:253-256,KR:[KR]R:406-407,RR:[KR]R:529-530,LLIR:[LIJVAP]X[KRTPEI]R&LXXR:570-573,RR:[KR]R:573-574,LRVR:LXXR:600-603,IIPR:[LIJVAP]X[KRTPEI]R:668-671,PLKR:[LIJVAP]X[KRTPEI]R:723-726,KR:[KR]R:725-72…	RFLT:4-7,KTIK:67-70,RRLW:88-91,KLWA:97-100,HHFL:108-111,RHMA:125-128,RAFL:154-157,KDFV:172-175,KVLE:199-202,KLFL:273-276,HRYF:292-295,HCLN:345-348,HALL:399-402,RGLV:407-410,HGLV:432-435,RTWK:511-514,KYWQ:517-520,RSLI:523-526,RDLH:530-533,HELL:568-571,RLLL:603-606,RGFS:620-623,RLMN:636-639,RALE:671-674,KAME:719-722,RAFD:726-729,KKLE:739-742,KYLE:766-769	0	0	0	SignalP3NN:23,SignalP3HMM:23,SignalP4:23,SignalP5:23,DeepSig:23,Phobius:23,SignalP6:23	1	1
PGRA_000658-T1	-0.181	-2.864	1.489	.	.	.	.	0	0	0	.	.	0	.	0	0	0.005	.	.	0.562	0.633	0.616	0.77	1	1	0	0	19247.5	202	-4.5	3.938	4	117	171	75	10	121	10	3	7	0.302	.	.	0	0	0	SignalP3NN:18,SignalP3HMM:18,SignalP4:18,SignalP5:18,DeepSig:18,Phobius:18,SignalP6:18	1	1
PGRA_000162-T1	-0.183	-0.871	1.668	.	.	.	.	0	0	0	PF13015,PF12999	Family:PRKCSH_1,Family:PRKCSH-like	0	.	0	0	0.05	0.618	.	.	0.007	0.345	0.01	1	1	0	0	62299.6	562	-23.5	4.66	16	171	296	153	46	272	185	83	102	1.131	AAKR:[LIJVAP]X[KRTPEI]R:173-176,KR:[KR]R:175-176,RR:[KR]R:177-178,LRRR:[LIJVAP]X[KRTPEI]R&LXXR:187-190,RR:[KR]R:188-189,LQDR:LXXR:205-208,LELR:LXXR:249-252,LDQR:LXXR:259-262,LQGR:LXXR:265-268,PQRR:[LIJVAP]X[KRTPEI]R:511-514,RR:[KR]R:513-514	KFYT:35-38,KKLE:160-163,RTMA:178-181,RTLR:185-188,KHLQ:203-206,KKYH:214-217,RILE:247-250,KVLD:257-260,KKFK:277-280,KGWE:297-300,KEFD:335-338,RGFV:360-363,RVWL:371-374,KHLG:412-415,KDYG:423-426,RVLK:432-435,KSLG:489-492	1	0	0	SignalP4:18,SignalP3NN:19,SignalP6:19,SignalP5:20,DeepSig:20,Phobius:22,SignalP3HMM:24	1	1
PGRA_006807-T1	-0.185	-0.42	1.061	.	.	.	.	0	0	0	PF10383	Family:Clr2	0	.	0	0.341	0.558	.	.	0.655	0.629	0.454	0.15	1	1	0	0	29798.6	274	-0.5	6.039	1	91	154	82	23	151	60	30	30	0.76	LSFR:LXXR:134-137,LNNR:LXXR:233-236,LGRR:[LIJVAP]X[KRTPEI]R&LXXR:245-248,RR:[KR]R:247-248,ANRR:[LIJVAP]X[KRTPEI]R:249-252,RR:[KR]R:251-252	RPFL:2-5,RLLE:102-105,KSWD:186-189,RSYV:200-203,RDLG:243-246	0	0	0	Phobius:17	0	0
PGRA_008395-T1	-0.187	-1.838	3.225	.	.	.	.	0	0	0	PF01822	Domain:WSC	0	.	0	0	0.05	.	.	0.886	0.008	0.284	0.5	1	1	0	0	105846	986	20.5	7.966	18	460	628	190	117	389	173	105	68	1.227	KR:[KR]R:20-21,AYTR:[LIJVAP]X[KRTPEI]R:150-153,KR:[KR]R:301-302,VQTR:[LIJVAP]X[KRTPEI]R:874-877,VATR:[LIJVAP]X[KRTPEI]R:891-894,VQTR:[LIJVAP]X[KRTPEI]R:943-946,LYVR:LXXR:982-985	KSLL:2-5,RSLD:64-67,KCLD:81-84,KCFG:137-140,RLLP:153-156,HGYH:181-184,HSYS:330-333,KFIP:610-613,RSLT:685-688,RSLL:831-834,KFIP:851-854,HELV:879-882,HKLD:896-899,HKFF:926-929,KSYI:930-933,HEFV:948-951	0	0	0	SignalP3NN:19,SignalP4:19,SignalP5:19,DeepSig:19,Phobius:19,SignalP6:21	1	0
PGRA_005201-T1	-0.188	-2.065	1.472	.	.	.	.	0	0	0	PF00294	Domain:PfkB	0	.	0	0.073	0.341	.	.	0.955	0.861	0.229	0.09	1	1	0	0	34682.6	318	-3.5	5.821	7	106	170	115	33	186	73	37	36	0.707	LKVR:LXXR:33-36,RR:[KR]R:36-37,LPSR:LXXR:65-68,RR:[KR]R:182-183,VAPR:[LIJVAP]X[KRTPEI]R:219-222,LLCR:LXXR:277-280	KHLI:2-5,KVLS:75-78,HCIY:92-95,RTIV:116-119,RNLA:187-190,KTWA:200-203	0	0	1	SignalP5:17,Phobius:17	0	0
PGRA_001759-T1	-0.204	-4.502	0.631	.	.	.	.	0	0	0	.	.	0	.	0	0	0.004	.	.	0.881	0.745	0.253	0.74	1	1	0	0	18207.6	198	-2.5	4.146	0	141	156	84	6	102	6	2	4	0.194	.	KALL:4-7	0	1	0	SignalP3NN:17,SignalP4:17,SignalP5:17,DeepSig:17,Phobius:17,SignalP6:17,SignalP3HMM:183	1	1
PGRA_000921-T1	-0.205	4.173	1.338	.	.	.	.	0	0	0	PF01451	Domain:LMWPc	0	.	0	0.944	0.879	0.884	.	.	0.772	0.501	0.15	1	1	0	0	18691.1	166	-3	5.276	4	48	84	41	23	90	47	23	24	1.171	.	KKLD:39-42,RTMS:58-61,HGIT:66-69,KDFD:81-84,RDLE:98-101,KNFL:152-155	0	0	0	SignalP3HMM:21,SignalP5:21,Phobius:21	0	1
PGRA_000878-T1	-0.206	-5.409	-1.3	.	.	.	.	0	0	0	PF08240,PF00107	Domain:ADH_N,Domain:ADH_zinc_N	0	.	0	0.002	0.238	.	.	0.883	0.035	0.429	0.18	0	0	0	0	41706.1	398	1.5	6.679	9	143	237	146	28	239	92	50	42	0.519	VEER:[LIJVAP]X[KRTPEI]R:20-23,PMKR:[LIJVAP]X[KRTPEI]R:247-250,KR:[KR]R:249-250	KDLR:16-19,RTLP:23-26,HYFS:48-51,RSMR:113-116,HKLP:143-146,KGFA:237-240,RVLI:307-310,HTYP:340-343,RVIE:344-347,HELI:360-363,HRFE:365-368,KVMV:393-396	0	0	0	.	0	0
PGRA_001723-T1	-0.208	-4.645	0.095	.	.	.	.	0	0	0	PF00722	Domain:Glyco_hydro_16	0	GH16_18,GH16_19,GH16,GH16_21,GH16_27,GH16_20,GH16_25,GH16_5,GH16_3,GH16_23,GH16_22	0	0	0.009	.	.	0.701	0.333	0.327	0.75	1	1	1	0	37330.2	357	-26.5	3.752	5	156	229	101	32	198	54	14	40	0.719	LAGR:LXXR:2-5,LFGR:LXXR:352-355	RSIC:5-8,RIIW:173-176,RVLE:184-187	0	0	0	SignalP3NN:23,SignalP3HMM:23,SignalP4:23,SignalP5:23,DeepSig:23,Phobius:23,SignalP6:23	1	1
PGRA_007777-T1	-0.212	-2.04	3.241	.	FAEC2_(VM1G_00022)	unaffected_pathogenicity,reduced_virulence	PHI:10222	0	1	0	PF07519	Family:Tannase	0	.	0	0	0.009	.	.	0.696	0.069	0.494	0.74	1	1	0	0	63432	587	-36	4.014	11	224	360	161	74	326	102	35	67	0.879	LDGR:LXXR:269-272,KR:[KR]R:313-314,RR:[KR]R:351-352,AMER:[LIJVAP]X[KRTPEI]R:419-422,LWKR:[LIJVAP]X[KRTPEI]R&LXXR:555-558,KR:[KR]R:557-558	RFYV:106-109,KSIV:177-180,KVYT:191-194,HVFP:236-239,RAYL:352-355,RYLD:422-425,KLLH:443-446,HYWQ:462-465,RSIM:468-471,RPLW:553-556	0	0	0	SignalP3NN:16,SignalP5:16,Phobius:16	1	0
PGRA_001045-T1	-0.212	-5.674	-1.299	.	.	.	.	0	0	0	PF00702	Domain:Hydrolase	0	.	0	0.017	0.082	.	.	0.696	0.19	0.402	0.09	0	0	0	0	30572.4	276	-9	4.748	1	90	144	94	32	153	74	34	40	0.574	LQRR:[LIJVAP]X[KRTPEI]R&LXXR:55-58,RR:[KR]R:57-58,LGLR:LXXR:222-225	RDIK:11-14,RTFK:83-86,KDID:93-96,RQLD:119-122,HRLR:129-132,HALN:142-145,RSLL:159-162,KAYK:183-186,KTYL:190-193,RKLG:220-223,RTIY:225-228,KQWV:248-251,RSLG:267-270	0	0	0	.	0	0
PGRA_008841-T1	-0.215	-3.407	0.704	.	.	.	.	0	0	0	PF02492	Domain:cobW	0	.	0	0	0.079	.	.	0.64	0.968	0.394	0.12	1	1	0	0	40111.4	365	-11.5	4.891	5	108	192	117	32	192	100	47	53	0.986	IARR:[LIJVAP]X[KRTPEI]R:114-117,RR:[KR]R:116-117,RR:[KR]R:166-167	REML:63-66,RRFD:166-169,KLLK:254-257,HRFI:294-297,KTLR:323-326,KKLE:341-344	0	0	0	SignalP3NN:30	1	0
PGRA_002778-T1	-0.216	-3.375	1.842	.	.	.	.	0	0	0	PF03663	Repeat:Glyco_hydro_76	0	GH76	0	0	0.046	.	.	0.951	0.15	0.646	0.77	1	1	1	0	51225.6	472	-30.5	3.795	8	200	290	126	66	276	65	18	47	0.802	LLNR:LXXR:289-292	HQMG:97-100,RTID:292-295,KGYT:324-327	0	0	0	SignalP3NN:21,SignalP3HMM:21,SignalP4:21,SignalP5:21,DeepSig:21,Phobius:21,SignalP6:21	1	1
PGRA_007240-T1	-0.219	3.025	-0.713	.	.	.	.	0	0	0	PF03660	Family:PHF5	0	.	0	1	0.971	0.868	0.863	.	0.591	0.409	0.34	0	0	0	0	12234.1	108	5	8.062	12	36	59	20	11	56	32	19	13	1.75	.	KIIN:87-90	0	0	0	.	0	0
PGRA_005976-T1	-0.219	-1.601	3.197	.	.	.	.	0	0	0	PF09362	Domain:DUF1996	0	.	0	0	0.01	.	.	0.744	0.559	0.46	0.71	1	1	0	0	53718.9	512	-23	4.286	11	225	341	135	62	278	82	33	49	0.654	KR:[KR]R:486-487	RTFA:22-25,RFYG:28-31,HTIQ:54-57,KLYF:92-95,KDLT:228-231,HLFY:260-263,HHFH:509-512	1	0	0	SignalP3NN:17,SignalP3HMM:17,SignalP5:17,Phobius:17,SignalP6:17	1	1
PGRA_001837-T1	-0.223	-2.443	1.959	.	.	.	.	0	0	0	.	.	0	.	0	0.051	0.066	.	.	0.674	0.01	0.336	0.28	1	1	0	0	13482.2	125	5.5	9.457	3	52	72	37	12	68	33	20	13	0.387	LLWR:LXXR:21-24,AGIR:[LIJVAP]X[KRTPEI]R:64-67,AVRR:[LIJVAP]X[KRTPEI]R:97-100,RR:[KR]R:99-100	KGLS:41-44,HGLA:72-75,RVLA:79-82	0	0	0	SignalP3NN:27,SignalP3HMM:27,SignalP4:27,DeepSig:27,Phobius:27	1	1
PGRA_007209-T1	-0.224	-4.989	-1.302	.	MGG_11899,CDC15	loss_of_pathogenicity,reduced_virulence	PHI:2141,PHI:773,PHI:791	1	1	0	PF00611,PF00018	Family:FCH,Domain:SH3_1	0	.	0	0	0.016	.	.	0.732	0.815	0.394	0	0	0	0	0	100345	920	22.5	9.382	5	316	518	200	77	446	248	141	107	0.585	RR:[KR]R:120-121,AQER:[LIJVAP]X[KRTPEI]R:464-467,RR:[KR]R:487-488,LPDR:LXXR:528-531,PPTR:[LIJVAP]X[KRTPEI]R:676-679,ASPR:[LIJVAP]X[KRTPEI]R:695-698	RSFY:44-47,RKLL:59-62,KSLG:67-70,RKIV:121-124,KVLK:130-133,KGYQ:157-160,KVLE:197-200,REWK:208-211,KDIV:264-267,HFIR:268-271,KYIN:284-287,RSIN:309-312,REMG:337-340,RDFQ:372-375,KVLK:470-473,KSIK:489-492,RPLA:516-519,HSLL:525-528,HGIA:589-592,RAMK:643-646,RSIF:657-660,RGMS:794-797,RGMS:825-828,RQYT:852-855,RPIL:859-862,RAMY:866-869	1	0	0	.	0	0
PGRA_008035-T1	-0.225	-4.703	-1.134	MpChi,MoChi1,MrChi	CHT42,GH18	reduced_virulence,unaffected_pathogenicity	PHI:144,PHI:7320	0	1	0	PF00704	Domain:Glyco_hydro_18	1	GH18	0	0	0.009	.	.	0.644	0.48	0.516	0.72	0	0	0	0	58089.1	530	-28.5	4.047	7	176	308	162	73	315	96	34	62	1.286	LFWR:LXXR:103-106,LRKR:[LIJVAP]X[KRTPEI]R&LXXR:302-305,KR:[KR]R:304-305,VRRR:[LIJVAP]X[KRTPEI]R:342-345,RR:[KR]R:343-344,RR:[KR]R:364-365,KR:[KR]R:401-402	KELQ:26-29,KDYI:37-40,RGFD:53-56,RSFA:123-126,RYMV:180-183,KGLA:208-211,KSIS:229-232,KVFP:251-254,HVLD:320-323,RAIS:333-336,RAYV:339-342,KRFF:401-404,RDLG:412-415	0	0	0	.	0	0
PGRA_007521-T1	-0.225	-1.876	2.448	.	BcBGL3_(BCIN_10g05590),BcBGL2_(BCIN_09g05460),TOM1,BcBGL1_(BCIN_09g02640),BcBGL4_(BCIN_03g08710),Avenacinase	reduced_virulence,unaffected_pathogenicity,loss_of_pathogenicity	PHI:10367,PHI:10366,PHI:191,PHI:10365,PHI:10368,PHI:24	1	1	0	PF01915,PF00933	Domain:Glyco_hydro_3_C,Domain:Glyco_hydro_3	0	GH3	0	0	0.009	.	.	0.974	0.826	0.49	0.74	1	1	0	0	83729.5	783	-29	4.349	9	288	478	248	94	472	136	56	80	0.701	LPHR:LXXR:271-274,ALTR:[LIJVAP]X[KRTPEI]R:320-323,LALR:LXXR:568-571	KALI:6-9,RAFS:95-98,KALI:139-142,KVLS:158-161,KTYR:167-170,KHFA:177-180,HRWA:273-276,HHLG:301-304,RLYA:323-326,RSLG:343-346,KNIN:371-374,KPLV:496-499,RTYR:581-584,RILD:615-618,KTLV:672-675,RVYN:679-682,RVLY:711-714	0	0	0	Phobius:23	0	0
PGRA_005077-T1	-0.225	-2.701	2.294	.	.	.	.	0	0	0	PF00450,PF05388	Domain:Peptidase_S10,Family:Carbpep_Y_N	0	.	0	0	0.009	.	.	0.823	0.591	0.471	0.61	1	1	0	0	59967.1	541	-14.5	4.771	11	168	293	145	77	299	119	55	64	1.181	ALPR:[LIJVAP]X[KRTPEI]R:344-347,KR:[KR]R:484-485	KEYE:50-53,KALF:64-67,RVIG:122-125,KQYS:149-152,KHLF:162-165,HYIP:281-284,RNIN:296-299,RPMA:320-323,KSWL:359-362,KYLN:408-411,RNFL:427-430,HLLV:440-443,KDFK:481-484,RWLH:533-536	0	0	0	SignalP3NN:16,SignalP4:16,SignalP5:16,DeepSig:18,SignalP3HMM:28,Phobius:28	1	1
PGRA_007659-T1	-0.226	0.288	-1.277	.	GzOB047	reduced_virulence	PHI:1606	0	1	0	PF10447	Domain:EXOSC1	0	.	0	0.988	0.752	0.769	.	.	0.159	0.501	0.21	0	0	0	0	11731.3	106	-3	4.644	1	32	57	37	10	61	27	12	15	1.042	.	KIYE:35-38,KEYK:87-90	0	0	0	.	0	0
PGRA_006731-T1	-0.234	-4.506	1.003	.	KRE5	reduced_virulence	PHI:6227	0	1	0	PF18404,PF18402,PF18403,PF18400,PF18401,PF06427	Domain:Glyco_transf_24,Domain:Thioredoxin_14,Domain:Thioredoxin_15,Domain:Thioredoxin_12,Domain:Thioredoxin_13,Domain:UDP-g_GGTase	0	GT24,GT8	0	0	0.01	.	.	0.862	0.982	0.365	0	1	1	0	0	168336	1500	-46.5	4.776	7	404	723	463	167	798	406	187	219	1.134	LASR:LXXR:21-24,LLDR:LXXR:64-67,LSTR:[LIJVAP]X[KRTPEI]R&LXXR:109-112,LRHR:LXXR:214-217,RR:[KR]R:217-218,ALKR:[LIJVAP]X[KRTPEI]R:237-240,KR:[KR]R:239-240,LGLR:LXXR:286-289,LVER:[LIJVAP]X[KRTPEI]R&LXXR:353-356,LVRR:[LIJVAP]X[KRTPEI]R&LXXR:366-369,RR:[KR]R:368-369,KR:[KR]R:431-432,PSIR:[LIJVAP]X[KRTPEI]R:453-456,RR:[KR]R:456-457,VKRR:[LIJVAP]X[KRTPEI]R:485-488,KR:[KR]R:486-487,IPIR:[LIJVAP]X[KRTPEI]…	RVFQ:3-6,KELY:80-83,RDLP:169-172,KVLA:199-202,KPLS:276-279,RLLG:284-287,HNIS:321-324,RQID:356-359,RKMI:371-374,RFLW:408-411,RVII:419-422,KRYE:431-434,KNLM:438-441,RDLF:457-460,RQLH:479-482,RRIP:487-490,KVIY:509-512,KGLF:541-544,RAIT:546-549,RRWV:579-582,KDLT:659-662,KMLL:668-671,HRIN:740-743,RILP:830-833,KVLS:925-928,KIFL:936-939,KRFY:951-954,KTLH:971-974,KGLP:978-981,HILI:1027-1030,KGYN:1099-110…	1	0	0	SignalP3NN:28,SignalP4:28,SignalP5:28,DeepSig:28,Phobius:28,SignalP6:28	1	0
PGRA_009397-T1	-0.234	-2.574	-1.286	.	.	.	.	0	0	0	PF00884	Family:Sulfatase	0	.	0	0.949	0.514	.	.	0.743	0.756	0.379	0.32	0	0	0	0	17661.2	163	4	7.846	3	53	93	37	21	102	31	19	12	0.5	LNFR:LXXR:109-112	HGLR:52-55,RSML:69-72,RDLG:121-124,RGFE:147-150,RSFA:151-154	0	1	0	.	0	0
PGRA_003631-T1	-0.234	-1.236	-1.302	.	.	.	.	0	0	0	PF00076	Domain:RRM_1	0	.	0	0.979	0.327	0.715	.	.	0.974	0.234	0.2	0	0	0	0	18245	172	-4	5.295	0	62	102	46	14	91	55	27	28	0.491	LDRR:[LIJVAP]X[KRTPEI]R&LXXR:76-79,RR:[KR]R:78-79,RR:[KR]R:152-153,RR:[KR]R:165-166	RSIE:38-41,KNLH:70-73,KGYA:84-87,KLLD:108-111	1	0	0	.	0	0
PGRA_008697-T1	-0.236	-7.03	-1.296	.	GalK	reduced_virulence	PHI:6269	0	1	0	PF10509,PF08544,PF00288	Domain:GalKase_gal_bdg,Family:GHMP_kinases_C,Family:GHMP_kinases_N	0	.	0	0	0.03	.	.	0.923	0.117	0.263	0.1	0	0	0	0	52619.6	486	-3.5	5.869	7	167	269	163	47	275	109	55	54	0.75	LGSR:LXXR:101-104,VSER:[LIJVAP]X[KRTPEI]R:202-205,LSER:[LIJVAP]X[KRTPEI]R&LXXR:221-224,LNTR:[LIJVAP]X[KRTPEI]R&LXXR:327-330,LRQR:LXXR:344-347,RR:[KR]R:356-357	RSLD:9-12,HEFD:108-111,HEWT:124-127,RGFQ:292-295,RALH:347-350,RVMD:357-360,KKLG:381-384,KEYY:449-452	0	0	0	.	0	0
PGRA_007474-T1	-0.244	-1.98	2.737	.	.	.	.	0	0	0	.	.	0	.	0	0	0.042	.	.	0.808	0.967	0.259	0.48	1	1	0	0	94683.2	880	49.5	10.249	19	372	551	226	45	363	202	129	73	1.146	APPR:[LIJVAP]X[KRTPEI]R:134-137,LISR:LXXR:146-149,LARR:[LIJVAP]X[KRTPEI]R&LXXR:175-178,RR:[KR]R:177-178,LYNR:LXXR:236-239,LLSR:LXXR:346-349,LSRR:[LIJVAP]X[KRTPEI]R:347-350,RR:[KR]R:349-350,IQIR:[LIJVAP]X[KRTPEI]R:397-400,VAIR:[LIJVAP]X[KRTPEI]R:512-515,ASTR:[LIJVAP]X[KRTPEI]R:804-807,ASPR:[LIJVAP]X[KRTPEI]R:865-868	RYME:75-78,RNLA:149-152,RAIL:157-160,KDLA:173-176,RRLP:177-180,KFIN:218-221,HDLL:340-343,KLLS:345-348,RLIA:391-394,RMLM:410-413,RTFR:439-442,RHFG:486-489,KALS:564-567,RSLT:738-741,RSIT:822-825,RTLS:860-863	0	0	0	SignalP3NN:17,SignalP4:17,SignalP5:17,DeepSig:17,Phobius:17,SignalP6:17	1	0
PGRA_001665-T1	-0.246	-4.033	-1.302	.	.	.	.	0	0	0	PF16884,PF00107	Family:ADH_N_2,Domain:ADH_zinc_N	0	.	0	0.004	0.425	.	.	0.712	0.096	0.301	0.31	0	0	0	0	38430.2	361	0.5	6.717	4	121	200	125	29	217	82	42	40	0.823	KR:[KR]R:13-14,LFAR:LXXR:246-249,LDWR:LXXR:289-292	RVWL:57-60,RSLG:81-84,REIV:109-112,KELG:198-201,KLFA:245-248,HTFT:268-271,RLLV:280-283,KQLA:300-303,KTIV:315-318,HALV:327-330	0	0	0	.	0	0
PGRA_001607-T1	-0.246	1.276	3.298	MoCDIP1	.	.	.	0	0	0	PF00295	Repeat:Glyco_hydro_28	0	GH28	0	0	0.03	.	.	0.504	0.939	0.518	0.83	1	1	0	0	46173.9	460	-36	3.597	12	237	349	136	47	255	61	14	47	0.675	.	HSWP:21-24,HHWG:27-30,KPFP:33-36,KDIT:167-170,HGIS:303-306,KLYA:340-343	0	0	0	SignalP3NN:17,SignalP3HMM:17,Phobius:22	1	1
PGRA_000044-T1	-0.246	-4.539	-0.026	.	.	.	.	0	0	0	PF00026	Family:Asp	0	.	0	0	0.05	.	.	0.667	0.024	0.219	0.84	1	1	1	0	46595.6	455	-31	3.72	8	204	296	135	33	252	63	16	47	0.835	KR:[KR]R:44-45,LSGR:LXXR:52-55	KGLA:7-10,KTLS:50-53,KSLD:127-130,KGYN:185-188,KAFS:207-210,KKFS:231-234	0	0	0	SignalP4:21,SignalP5:21,DeepSig:21,SignalP6:21,SignalP3NN:24,SignalP3HMM:24,Phobius:24	1	1
PGRA_005411-T1	-0.249	-5.062	-1.299	.	.	.	.	0	0	0	PF00108,PF02803	Domain:Thiolase_N,Domain:Thiolase_C	0	.	0	0	0.249	.	.	0.842	0.988	0.392	0.49	0	0	0	0	48821.2	458	-0.5	6.419	12	166	263	143	47	271	95	50	45	0.73	IKPR:[LIJVAP]X[KRTPEI]R:20-23,ASTR:[LIJVAP]X[KRTPEI]R:140-143,VYTR:[LIJVAP]X[KRTPEI]R:195-198,LDAR:LXXR:234-237,VYRR:[LIJVAP]X[KRTPEI]R:394-397,RR:[KR]R:396-397	KFIK:18-21,KALL:38-41,RVFY:67-70,RQYI:97-100,KMMP:115-118,RGYT:143-146,REYM:160-163,HELV:320-323,HPLG:347-350,RGWA:365-368,HNLG:382-385,KGFT:426-429	0	0	0	.	0	0
PGRA_005570-T1	-0.249	-3.516	-0.234	.	.	.	.	0	0	0	PF02157	Family:Man-6-P_recep	0	.	0	0	0.286	.	.	0.645	0.004	0.389	0.29	1	1	1	0	42174.4	385	-3.5	5.65	7	146	232	95	50	192	84	42	42	1.125	KR:[KR]R:74-75,LTPR:[LIJVAP]X[KRTPEI]R&LXXR:139-142,RR:[KR]R:231-232,LPNR:LXXR:350-353,PNRR:[LIJVAP]X[KRTPEI]R:351-354,RR:[KR]R:353-354	RLLL:6-9,HSFF:50-53,KGYD:84-87,RDYD:178-181,RGWR:317-320,RFLP:348-351,RGYH:354-357,RLIG:374-377	0	0	0	SignalP3NN:24,SignalP3HMM:24,SignalP4:24,SignalP5:24,DeepSig:24,Phobius:24,SignalP6:24	1	1
PGRA_006689-T1	-0.25	-3.549	-0.089	PaMiSSP10b	EMP1	reduced_virulence	PHI:350	0	1	0	.	.	0	.	0	0	0.004	.	.	0.621	0.86	0.529	0.84	1	1	1	0	22132.9	222	-4	4.111	1	141	167	56	12	92	14	5	9	0.667	.	RFLA:6-9	0	0	0	SignalP3NN:19,SignalP3HMM:19,SignalP4:19,SignalP5:19,DeepSig:19,Phobius:19,SignalP6:19	1	1
PGRA_005566-T1	-0.252	-0.938	2.137	CfTom1	.	.	.	0	0	0	PF11790	Family:Glyco_hydro_cc	0	GH128	0	0	0.047	.	.	0.898	0.176	0.411	0.7	1	1	0	0	36049	337	-13.5	4.25	2	150	204	95	45	189	51	20	31	0.69	KR:[KR]R:34-35	RGYA:35-38,RSIP:77-80,HGLA:88-91,HLLT:111-114,REWL:151-154,KEFN:171-174,HWYG:194-197,RGLR:316-319	0	0	0	SignalP3NN:30,DeepSig:30,SignalP3HMM:31,SignalP5:31,Phobius:31,SignalP6:31	1	1
PGRA_000051-T1	-0.254	-6.734	-1.304	.	.	.	.	0	0	0	PF09497	Domain:Med12	0	.	0	0	0.009	.	.	0.963	0.165	0.458	0.16	0	0	0	0	181114	1655	40	9.326	19	542	896	519	137	879	348	202	146	0.784	LSQR:LXXR:25-28,RR:[KR]R:115-116,PMPR:[LIJVAP]X[KRTPEI]R:204-207,RR:[KR]R:207-208,IAPR:[LIJVAP]X[KRTPEI]R:246-249,LGAR:LXXR:338-341,RR:[KR]R:341-342,PPPR:[LIJVAP]X[KRTPEI]R:355-358,KR:[KR]R:365-366,RR:[KR]R:381-382,AFKR:[LIJVAP]X[KRTPEI]R:424-427,KR:[KR]R:426-427,KR:[KR]R:467-468,LLDR:LXXR:485-488,LRLR:LXXR:522-525,RR:[KR]R:529-530,PRPR:[LIJVAP]X[KRTPEI]R:547-550,RR:[KR]R:588-589,LIAR:LXXR:736-73…	RSLS:17-20,RALS:33-36,KPFT:149-152,RILP:155-158,KSLA:219-222,KPYS:237-240,KDLA:371-374,RRLS:381-384,HGIR:389-392,KGLL:394-397,KNMP:403-406,RAFK:423-426,KWIR:441-444,HLYA:479-482,HLLD:484-487,HYME:490-493,KDLL:519-522,RKYG:525-528,RRLV:529-532,RHFR:550-553,RAIN:603-606,RAIL:623-626,KQLD:628-631,KCWN:645-648,KVYV:674-677,HRLL:679-682,KAIL:694-697,REMD:706-709,RLLV:757-760,RTMR:772-775,KRIS:825-828,…	1	0	0	.	0	0
PGRA_006964-T1	-0.257	-2.167	3.042	.	.	.	.	0	0	0	PF04616	Family:Glyco_hydro_43	0	GH43_26,GH43_27,GH43_32,GH43_34,GH43_33,GH43_31,GH43_17,GH43_3,GH43_30,GH43_22	0	0	0.045	.	.	0.936	0.03	0.174	0.49	1	1	0	0	48007.6	422	-6.5	5.506	8	131	232	97	68	224	84	42	42	1.141	LLSR:LXXR:4-7,KR:[KR]R:96-97,AETR:[LIJVAP]X[KRTPEI]R:108-111,LVDR:LXXR:244-247,VDRR:[LIJVAP]X[KRTPEI]R:245-248,RR:[KR]R:247-248,PWER:[LIJVAP]X[KRTPEI]R:256-259,PDTR:[LIJVAP]X[KRTPEI]R:265-268,LWLR:LXXR:388-391,PLPR:[LIJVAP]X[KRTPEI]R:394-397	RSFG:7-10,KLYV:43-46,KALT:99-102,HNIS:134-137,HRMF:170-173,KGML:189-192,HIYS:213-216,RRMI:247-250,RTIR:370-373,RHLG:397-400	0	0	0	SignalP3NN:26,SignalP3HMM:26,SignalP4:26,SignalP5:26,DeepSig:26,Phobius:26,SignalP6:26	1	1
PGRA_004576-T1	-0.258	-3.552	-1.301	.	.	.	.	0	0	0	PF00428	Family:Ribosomal_60s	0	.	0	0.032	0.096	0.67	.	.	0.008	0.408	0.35	0	0	0	0	10988.1	109	-16	3.698	0	48	63	44	5	65	30	7	23	0.5	.	KALE:49-52,KDLL:57-60	0	0	0	.	0	0
PGRA_007205-T1	-0.261	-4.768	-0.734	.	.	.	.	0	0	0	PF04616	Family:Glyco_hydro_43	0	GH43_26,GH43,GH43_27,GH43_34,GH43_31,GH43_30,GH43_32,GH43_33,GH43_8,GH43_5,GH43_23	0	0	0.239	.	.	0.928	0.957	0.609	0.55	0	0	0	0	39888.9	360	4	7.053	11	118	202	84	52	206	78	44	34	0.811	LGNR:LXXR:29-32,PWER:[LIJVAP]X[KRTPEI]R:183-186,KR:[KR]R:191-192,KR:[KR]R:241-242	RIIC:4-7,KWYI:77-80,KGMP:119-122,HDLY:137-140,RGIV:207-210,RIFC:273-276,RVLN:294-297,RKFL:357-360	0	0	0	.	0	0
PGRA_002877-T1	-0.261	-2.677	-1.244	.	.	.	.	0	0	0	.	.	0	.	0	0.849	0.444	.	.	0.639	0.981	0.294	0.21	0	0	0	0	17978	165	-5.5	5.372	4	54	94	43	24	92	42	21	21	0.591	RR:[KR]R:161-162	KGYA:20-23,KNIQ:32-35,HRIS:153-156,RDLW:162-165	0	0	0	.	0	0
PGRA_007444-T1	-0.268	-2.526	1.461	.	.	.	.	0	0	0	.	.	0	.	0	0	0.037	.	.	0.507	0.978	0.426	0.82	1	1	0	0	22241.8	228	-0.5	5.585	4	132	183	63	17	136	8	4	4	0.427	.	.	0	0	0	SignalP3NN:18,SignalP3HMM:18,SignalP4:18,SignalP5:18,Phobius:18,SignalP6:18	1	1
PGRA_003912-T1	-0.268	-2.187	-1.276	.	.	.	.	0	0	0	PF01565	Domain:FAD_binding_4	0	AA7	0	0.902	0.578	.	.	0.719	0.975	0.466	0.33	0	0	0	0	20630.3	192	-3	5.791	3	68	111	61	25	114	41	21	20	0.717	LNMR:LXXR:153-156	RAIA:34-37,HLLH:49-52,KGLA:62-65,RTFP:112-115	0	0	0	.	0	0
PGRA_009594-T1	-0.268	-5.931	-1.132	.	.	.	.	0	0	0	PF00884	Family:Sulfatase	0	.	0	0	0.01	.	.	0.764	0.806	0.584	0.15	0	0	0	0	58893.8	532	-14.5	4.933	4	167	280	150	66	293	148	70	78	0.677	LFTR:[LIJVAP]X[KRTPEI]R&LXXR:40-43,AGER:[LIJVAP]X[KRTPEI]R:73-76,LKER:[LIJVAP]X[KRTPEI]R&LXXR:92-95,AARR:[LIJVAP]X[KRTPEI]R:197-200,RR:[KR]R:199-200,LLVR:LXXR:281-284,RR:[KR]R:328-329	KQLG:16-19,RAFA:43-46,HHFT:77-80,KLLK:90-93,RGYL:95-98,RPFF:154-157,RTYD:200-203,RRLG:328-331,RSFL:332-335,HTFH:357-360,RNIA:380-383,RPLR:417-420,KNLA:441-444,RTLD:472-475,HHLE:490-493,RAWG:523-526	0	1	1	.	0	0
PGRA_007831-T1	-0.27	-2.504	2.841	.	.	.	.	0	0	0	PF17168,PF16335,PF08760	Family:DUF5127,Family:DUF4965,Domain:DUF1793	0	.	0	0	0.009	.	.	0.955	0.488	0.558	0.68	1	1	0	0	74946.7	686	-62.5	3.649	1	241	405	207	97	387	113	27	86	1.007	LAVR:LXXR:348-351,LDSR:LXXR:609-612	RPFQ:2-5,HTFN:184-187,RAIN:245-248,KDLG:258-261,KEIS:371-374,KLLL:401-404,HDLG:423-426,KGII:510-513,KLIG:523-526,HTML:558-561,KLLG:579-582,HDWV:613-616	0	0	0	SignalP3NN:20,SignalP5:20,Phobius:20	1	0
PGRA_001814-T1	-0.276	-0.191	3.137	FoSep1	.	.	.	0	0	0	PF09286	Domain:Pro-kuma_activ	0	.	0	0	0.009	.	.	0.925	0.199	0.408	0.47	1	1	0	0	73779.4	680	-40.5	4.231	9	229	400	183	96	392	139	54	85	0.881	VHER:[LIJVAP]X[KRTPEI]R:30-33,RR:[KR]R:33-34,LPMR:LXXR:51-54,AKER:[LIJVAP]X[KRTPEI]R:115-118,KR:[KR]R:194-195,KR:[KR]R:204-205,PDPR:[LIJVAP]X[KRTPEI]R:389-392,LYNR:LXXR:564-567,LINR:LXXR:606-609,IEER:[LIJVAP]X[KRTPEI]R:611-614	KAWF:125-128,RLLH:139-142,KHIQ:167-170,KLMP:216-219,HPIH:301-304,RGIP:570-573,RIIE:609-612,KLLD:671-674	1	0	0	Phobius:23,SignalP3NN:29,SignalP6:32	1	0
PGRA_000571-T1	-0.277	-2.045	0.596	.	.	.	.	0	0	0	.	.	0	.	0	0	0.016	.	0.537	.	0.552	0.299	0.75	1	1	0	0	25100.5	249	-14.5	3.778	8	131	178	77	23	140	29	8	21	0.457	LYKR:[LIJVAP]X[KRTPEI]R&LXXR:25-28,KR:[KR]R:27-28	KILL:4-7,HQLL:22-25,RDYA:28-31,HGLR:93-96	0	0	0	SignalP3NN:16,SignalP3HMM:16,SignalP4:16,SignalP5:16,DeepSig:16,Phobius:16,SignalP6:16	1	1
PGRA_005730-T1	-0.277	-5.917	-1.298	.	.	.	.	0	0	0	PF07859	Domain:Abhydrolase_3	0	.	0	0.001	0.118	.	.	0.894	0.623	0.398	0.18	0	0	0	0	37180.5	343	-4.5	5.387	5	102	200	112	32	209	75	37	38	0.616	VVPR:[LIJVAP]X[KRTPEI]R:17-20,LIPR:[LIJVAP]X[KRTPEI]R&LXXR:70-73,AGKR:[LIJVAP]X[KRTPEI]R:89-92,KR:[KR]R:91-92,LCGR:LXXR:123-126,RR:[KR]R:243-244	KFYN:27-30,RLLT:84-87,KGWP:95-98,KMMW:238-241,RHYL:244-247,KDWA:251-254,HPFI:312-315,RLLR:334-337	0	0	0	.	0	0
PGRA_003897-T1	-0.282	-5.852	-2.481	.	.	.	.	0	0	0	PF04756	Family:OST3_OST6	0	.	0	0.002	0.323	.	.	0.767	0.15	0.347	0.41	0	1	0	1	36454	327	4.5	7.77	4	105	167	98	54	201	60	34	26	1.169	AMPR:[LIJVAP]X[KRTPEI]R:50-53,LFHR:LXXR:205-208,LGDR:LXXR:277-280	KTFT:23-26,KALA:31-34,RDYS:53-56,REFG:74-77,KIIF:97-100,RNWI:156-159,KVIM:209-212	0	0	0	SignalP3NN:18,SignalP3HMM:18,SignalP4:18,SignalP5:18,DeepSig:18,Phobius:18,SignalP6:18	1	1
PGRA_005378-T1	-0.282	-3.858	-1.302	.	.	.	.	0	0	0	PF00076	Domain:RRM_1	0	.	0	0	0.012	0.64	.	.	0.82	0.518	0.06	0	0	0	0	64275.9	598	-2	5.875	1	228	356	131	35	282	191	95	96	0.432	IRIR:[LIJVAP]X[KRTPEI]R:161-164,AMER:[LIJVAP]X[KRTPEI]R:242-245,LAKR:[LIJVAP]X[KRTPEI]R&LXXR:349-352,KR:[KR]R:351-352,ARER:[LIJVAP]X[KRTPEI]R:384-387,KR:[KR]R:411-412,VPIR:[LIJVAP]X[KRTPEI]R:493-496,RR:[KR]R:534-535,PSRR:[LIJVAP]X[KRTPEI]R:552-555,RR:[KR]R:554-555,RR:[KR]R:561-562,RR:[KR]R:591-592	KGFG:132-135,KALA:147-150,RNIR:159-162,RDFS:179-182,REFT:202-205,REFR:211-214,HRMG:256-259,RPID:378-381,REIE:387-390,REIQ:395-398,KRLA:411-414,RAFE:545-548	1	0	0	.	0	0
PGRA_004927-T1	-0.29	-2.077	3.194	.	.	.	.	0	0	0	PF13204,PF12904	Family:DUF4038,Domain:Collagen_bind_2	0	GH140,GH5	0	0	0.009	.	.	0.96	0.916	0.29	0.6	1	1	0	0	59973.7	543	-22	4.364	2	180	301	153	83	322	95	39	56	0.806	LFHR:LXXR:64-67,LGDR:LXXR:77-80,LADR:LXXR:110-113,VGTR:[LIJVAP]X[KRTPEI]R:461-464	KSYL:2-5,RYLY:43-46,HRLS:66-69,KGFN:83-86,KIIG:183-186,KGFE:241-244,HNYM:265-268,RGWD:301-304,HGLW:351-354,RLYL:391-394,KLFS:417-420,RMFI:435-438,RYLA:455-458,RQYW:464-467	0	0	0	SignalP3NN:19,SignalP5:19,Phobius:32	1	0
PGRA_001862-T1	-0.29	-2.893	0.696	.	.	.	.	0	0	0	.	.	0	.	0	0.815	0.041	.	.	0.612	0.105	0.413	0.5	1	1	0	0	11864.2	118	-3.5	4.554	0	54	77	39	2	67	23	10	13	0.273	LGKR:[LIJVAP]X[KRTPEI]R&LXXR:99-102,KR:[KR]R:101-102	RILG:97-100	0	0	0	SignalP3HMM:17	0	1
PGRA_000168-T1	-0.292	-6.551	-1.301	.	.	.	.	0	0	0	PF02826,PF00389,PF19304	Domain:2-Hacid_dh_C,Domain:2-Hacid_dh,Domain:PGDH_inter	0	.	0	0	0.011	.	.	0.936	0.677	0.229	0.17	0	0	0	0	64003.3	611	-3	6.117	2	214	354	228	37	364	139	71	68	0.615	LIVR:LXXR:67-70,IDIR:[LIJVAP]X[KRTPEI]R:99-102,LGER:[LIJVAP]X[KRTPEI]R&LXXR:239-242,KR:[KR]R:248-249,LVER:[LIJVAP]X[KRTPEI]R&LXXR:361-364,LSGR:LXXR:546-549,ALRR:[LIJVAP]X[KRTPEI]R:596-599,RR:[KR]R:598-599	RILV:22-25,HALI:65-68,RNLR:84-87,HTIA:125-128,KTLG:162-165,REFK:242-245,RVLN:252-255,KALD:269-272,RKLQ:353-356,RPLL:401-404,KGLT:409-412,KGIA:435-438,RAYD:462-465,KVIE:481-484,HNYD:514-517	0	0	0	.	0	0
PGRA_007752-T1	-0.294	-5.24	-2.436	.	.	.	.	0	0	0	.	.	0	.	0	0.562	0.312	.	.	0.786	0.696	0.278	0.31	0	1	0	1	24920.4	238	-9.5	4.506	0	87	129	86	17	142	44	19	25	0.531	LGLR:LXXR:73-76,RR:[KR]R:111-112,LIDR:LXXR:162-165,PATR:[LIJVAP]X[KRTPEI]R:178-181	RLIS:36-39,RSMI:76-79,HTLN:94-97,RAMD:112-115,RHIS:181-184,RGLA:216-219	0	0	0	SignalP4:15,Phobius:21,SignalP3NN:23,SignalP5:23,SignalP3HMM:25	1	1
PGRA_006741-T1	-0.301	-2.001	1.33	CfTom1,MoCDIP2	Gel2,Gas1,GEL2,PHR1,Gel1,Gel3,Gel4,Gel5,GAS1	unaffected_pathogenicity,reduced_virulence,loss_of_pathogenicity	PHI:6712,PHI:6530,PHI:434,PHI:33,PHI:6711,PHI:6713,PHI:6714,PHI:6715,PHI:522,PHI:2808	1	1	0	PF03198	Domain:Glyco_hydro_72	0	GH72	0	0	0.01	.	.	0.592	0.994	0.421	0.87	1	1	0	0	54036.2	507	-16.5	4.336	7	192	323	153	62	288	75	31	44	1.052	AVTR:[LIJVAP]X[KRTPEI]R:177-180,PKPR:[LIJVAP]X[KRTPEI]R:275-278,LKDR:LXXR:330-333	HLLL:5-8,RVYN:85-88,RTFA:138-141,KNYP:147-150,RDLK:180-183,RTIP:192-195,RSIL:204-207,RIFT:278-281,KVLA:346-349,HFLV:504-507	0	0	0	SignalP3NN:19,SignalP3HMM:19,SignalP4:19,SignalP5:19,DeepSig:19,Phobius:19,SignalP6:19	1	1
PGRA_005623-T1	-0.302	0.873	2.751	.	.	.	.	0	0	0	PF09362	Domain:DUF1996	0	.	0	0	0.157	.	0.84	.	0.084	0.569	0.64	1	1	0	0	24859.2	227	-17.5	3.928	5	85	141	54	34	123	41	13	28	0.959	.	HGYT:20-23,KNID:35-38,HSFF:52-55,RDIL:200-203	0	0	0	SignalP3HMM:21,Phobius:21,SignalP3NN:25	1	1
PGRA_007956-T1	-0.304	-3.507	-1.299	.	.	.	.	0	0	0	.	.	0	.	0	0.14	0.074	0.684	.	.	0.201	0.266	0.36	0	0	0	0	27101.7	252	21.5	11.794	3	105	148	55	14	106	72	49	23	0.329	RR:[KR]R:25-26,APPR:[LIJVAP]X[KRTPEI]R:51-54,PNTR:[LIJVAP]X[KRTPEI]R:84-87,RR:[KR]R:92-93,IAPR:[LIJVAP]X[KRTPEI]R:110-113,RR:[KR]R:113-114,LQQR:LXXR:148-151,VRTR:[LIJVAP]X[KRTPEI]R:164-167,RR:[KR]R:167-168,LPTR:[LIJVAP]X[KRTPEI]R&LXXR:177-180,AEKR:[LIJVAP]X[KRTPEI]R:219-222,KR:[KR]R:221-222,ARTR:[LIJVAP]X[KRTPEI]R:247-250	RAFG:114-117,HGLS:133-136,RIWT:204-207,RALT:212-215,HHIL:232-235	1	0	1	.	0	0
PGRA_000603-T1	-0.306	-0.804	-1.338	.	.	.	.	0	0	0	PF00106	Domain:adh_short	0	.	0	0.931	0.832	.	.	0.662	0.988	0.421	0.33	0	0	0	0	25496.9	239	5	8.059	5	84	146	75	21	139	52	30	22	0.567	KR:[KR]R:19-20,LHAR:LXXR:30-33,LMER:[LIJVAP]X[KRTPEI]R&LXXR:104-107,KR:[KR]R:109-110,RR:[KR]R:150-151,KR:[KR]R:196-197,LFQR:LXXR:226-229	RFFI:3-6,KRLI:19-22,RQLA:63-66,KRLV:109-112,HDIM:140-143,KGFA:146-149,RRWP:150-153,RYFQ:201-204	0	0	0	.	0	0
PGRA_007095-T1	-0.306	-3.887	-1.303	.	PKS5,PKS7,PKS2,FUM1,PKS11	unaffected_pathogenicity,reduced_virulence	PHI:728,PHI:726,PHI:729,PHI:9265,PHI:725	0	1	0	PF00109,PF02801	Domain:ketoacyl-synt,Domain:Ketoacyl-synt_C	0	.	0	0.003	0.545	.	.	0.757	0.899	0.279	0.38	0	0	0	0	37245.8	346	-0.5	6.384	5	128	203	94	35	189	77	40	37	0.828	KR:[KR]R:93-94,KR:[KR]R:97-98,PQIR:[LIJVAP]X[KRTPEI]R:132-135,LSNR:LXXR:195-198,VYRR:[LIJVAP]X[KRTPEI]R:334-337,RR:[KR]R:336-337	KTIP:38-41,KLWE:65-68,KNID:110-113,RMFL:135-138,HFYD:201-204,KCFA:266-269,KPLA:289-292,KLIR:329-332	1	0	0	.	0	0
PGRA_008779-T1	-0.313	-0.935	2.152	MoCDIP7,UvSCRE1	.	.	.	0	0	0	.	.	0	.	0	0	0.011	.	.	0.886	0.865	0.53	0.82	1	1	0	0	93925.4	1027	-40.5	3.576	9	654	809	300	34	589	70	15	55	0.31	LVPR:[LIJVAP]X[KRTPEI]R&LXXR:27-30,LRLR:LXXR:219-222	RDLV:25-28,KVLY:54-57,KTMT:924-927	0	0	0	SignalP3NN:19,SignalP4:19,SignalP5:19,DeepSig:19,SignalP6:19,Phobius:25	1	0
PGRA_002950-T1	-0.315	-4.096	-1.295	.	.	.	.	0	0	0	PF08240,PF00107	Domain:ADH_N,Domain:ADH_zinc_N	0	.	0	0.035	0.45	.	.	0.8	0.071	0.379	0.41	0	0	0	0	38331.1	362	1.5	6.755	7	124	207	126	35	220	80	43	37	0.777	LSRR:[LIJVAP]X[KRTPEI]R&LXXR:227-230,RR:[KR]R:229-230,KR:[KR]R:326-327	RSFI:13-16,KPLD:19-22,HYWQ:54-57,KKMV:119-122,KAYG:197-200,KSFG:218-221,HTYL:224-227,HTLK:268-271,KRLI:326-329,KVLE:344-347,KVLI:352-355	0	0	0	.	0	0
PGRA_008170-T1	-0.315	0.383	0.664	.	.	.	.	0	0	0	.	.	0	.	0	0.861	0.692	.	.	0.679	0.98	0.421	0.62	1	1	0	0	18112.6	169	4.5	8.111	1	63	95	57	23	101	32	20	12	0.667	.	HVLV:12-15,KILA:101-104,RFLA:109-112,RGWA:147-150	0	0	0	SignalP3HMM:21,Phobius:27	0	1
PGRA_007616-T1	-0.316	-6.663	-2.196	.	.	.	.	0	0	0	.	.	0	.	0	0.663	0.01	.	.	0.838	0.076	0.195	0.68	0	1	0	1	18553.5	179	-10.5	4.036	0	72	107	86	11	107	27	9	18	0.757	.	KTYT:43-46,HAIV:119-122,KPLF:136-139	0	0	0	SignalP3NN:17,SignalP3HMM:17,SignalP4:17,SignalP5:17,DeepSig:17,Phobius:17,SignalP6:17	1	1
PGRA_006006-T1	-0.317	2.674	-0.903	.	GzTF2S002	unaffected_pathogenicity	PHI:1627	0	0	0	PF01096	Domain:TFIIS_C	0	.	0	1	0.946	0.897	0.927	.	0.173	0.369	0.46	0	0	0	0	12524.2	116	2.5	7.763	9	49	69	27	8	55	25	14	11	1.35	KR:[KR]R:69-70	KNIL:25-28	0	0	0	.	0	0
PGRA_003613-T1	-0.323	3.244	0.371	.	.	.	.	0	0	0	.	.	0	.	0	1	0.843	0.839	0.67	.	0.02	0.33	0.87	0	0	0	0	8354.51	86	3	7.872	12	52	66	23	1	50	15	9	6	0.5	.	.	0	0	0	.	0	0
PGRA_005876-T1	-0.325	-4.741	-1.299	.	BB_RS07570_(BB1518)	unaffected_pathogenicity	PHI:9188	0	0	0	PF01557	Family:FAA_hydrolase	0	.	0	0.025	0.271	.	.	0.755	0.827	0.315	0.41	0	0	0	0	31754.1	296	-8.5	4.635	5	97	170	93	24	169	69	31	38	0.833	.	RLIR:7-10,RILR:17-20,KVIS:44-47,KTLL:68-71,KHIR:91-94,RKLQ:170-173,KGFD:189-192	0	0	0	.	0	0
PGRA_000803-T1	-0.328	-4.555	-0.103	.	.	.	.	0	0	0	PF01650	Family:Peptidase_C13	0	.	0	0	0.04	.	.	0.622	0.012	0.46	0.02	1	1	1	0	45590.2	402	-11.5	5.001	4	111	197	117	53	205	111	53	58	1.348	KR:[KR]R:60-61,LTDR:LXXR:122-125,KR:[KR]R:134-135,KR:[KR]R:181-182,LRQR:LXXR:326-329,KR:[KR]R:351-352	HALP:21-24,RFWF:41-44,RHLA:47-50,KRLG:60-63,RGYE:109-112,RLLT:120-123,KRLL:134-137,KRYH:181-184,KTLG:255-258,KHIA:321-324,HKIR:359-362,KPLT:365-368,KKLL:375-378	0	0	0	SignalP3NN:27,SignalP3HMM:27,SignalP4:27,SignalP5:27,DeepSig:27,Phobius:27,SignalP6:27	1	1
PGRA_002515-T1	-0.329	-6.283	-1.304	.	.	.	.	0	0	0	PF15410,PF01369	Domain:PH_9,Domain:Sec7	0	.	0	0	0.012	.	.	0.841	0.82	0.414	0.03	0	0	0	0	200082	1846	41	8.812	6	661	1088	422	178	890	477	276	201	0.562	KR:[KR]R:16-17,RR:[KR]R:18-19,RR:[KR]R:72-73,LPHR:LXXR:141-144,LSPR:[LIJVAP]X[KRTPEI]R&LXXR:242-245,RR:[KR]R:371-372,LHSR:LXXR:407-410,APKR:[LIJVAP]X[KRTPEI]R:450-453,KR:[KR]R:452-453,LTRR:[LIJVAP]X[KRTPEI]R&LXXR:459-462,RR:[KR]R:461-462,VGPR:[LIJVAP]X[KRTPEI]R:542-545,RR:[KR]R:545-546,KR:[KR]R:579-580,RR:[KR]R:611-612,PKER:[LIJVAP]X[KRTPEI]R:680-683,RR:[KR]R:689-690,ATPR:[LIJVAP]X[KRTPEI]R:759-7…	RTMH:12-15,RSLD:36-39,RDLR:232-235,HDLS:238-241,RNIT:245-248,RAMT:303-306,HGYS:345-348,RSMS:395-398,RTLH:405-408,HVMG:436-439,HDYH:520-523,RRLV:545-548,RRMF:689-692,HGIQ:768-771,KSIS:783-786,RRFE:815-818,KAMD:834-837,HQMP:871-874,RSFS:883-886,RPLY:929-932,HQLS:992-995,HPFD:1061-1064,KIFD:1083-1086,RTLQ:1110-1113,KSIV:1124-1127,HTIC:1138-1141,KSWE:1250-1253,KDIY:1261-1264,RGFG:1337-1340,HLLQ:1428-…	1	1	0	.	0	0
PGRA_009635-T1	-0.332	-6.902	-2.318	.	.	.	.	0	0	0	.	.	0	.	0	0.002	0.062	.	.	0.737	0.231	0.448	0.75	0	1	0	1	22439.6	219	1	7.672	3	100	144	92	14	131	17	9	8	0.71	LPFR:LXXR:54-57,ATIR:[LIJVAP]X[KRTPEI]R:122-125	RGIV:180-183	0	1	1	DeepSig:21,SignalP3NN:32,SignalP3HMM:32,SignalP4:32,SignalP5:32,Phobius:32,SignalP6:32	1	1
PGRA_007582-T1	-0.333	-1.398	0.208	CfTom1	Gel1,Gel4,GEL2,Gel2,PHR1,Gel3,Gas1,GAS1,Gel5	unaffected_pathogenicity,loss_of_pathogenicity,reduced_virulence	PHI:6711,PHI:6714,PHI:434,PHI:6712,PHI:33,PHI:6713,PHI:6530,PHI:522,PHI:2808,PHI:6715	1	1	0	PF03198	Domain:Glyco_hydro_72	0	GH72,GH5	0	0	0.045	.	0.528	.	0.024	0.333	0.87	1	1	1	0	47972.8	453	-20.5	4.065	7	189	299	119	48	248	70	25	45	0.836	PSKR:[LIJVAP]X[KRTPEI]R:27-30,KR:[KR]R:29-30,KR:[KR]R:76-77,ATTR:[LIJVAP]X[KRTPEI]R:181-184,IGTR:[LIJVAP]X[KRTPEI]R:424-427	RFYI:49-52,RGID:53-56,RDIA:77-80,RVYM:91-94,RDMR:184-187,RGYR:193-196,KNFT:252-255,RTFG:273-276,KYMT:375-378,KSIG:422-425	0	0	0	SignalP6:15,SignalP3NN:17,SignalP3HMM:17,SignalP4:17,SignalP5:17,DeepSig:17,Phobius:17	1	1
PGRA_001171-T1	-0.337	-1.62	2.78	.	.	.	.	0	0	0	PF00106	Domain:adh_short	0	.	0	0	0.191	.	.	0.904	0.023	0.295	0.17	1	1	0	0	42329.7	390	1.5	6.836	4	141	219	121	44	226	89	47	42	0.546	LLTR:[LIJVAP]X[KRTPEI]R&LXXR:63-66,VKTR:[LIJVAP]X[KRTPEI]R:97-100,KR:[KR]R:103-104,VLER:[LIJVAP]X[KRTPEI]R:127-130,LLTR:[LIJVAP]X[KRTPEI]R&LXXR:173-176,LLSR:LXXR:181-184,RR:[KR]R:256-257,RR:[KR]R:303-304	KVFV:35-38,RQLY:52-55,KVYL:60-63,KAFY:79-82,RGIK:100-103,RLLS:176-179	0	0	0	SignalP3HMM:15,SignalP4:15,Phobius:15,SignalP5:27,DeepSig:27	0	1
PGRA_009395-T1	-0.341	3.355	0.197	.	.	.	.	0	0	0	PF03198	Domain:Glyco_hydro_72	0	GH72,GH158	0	0.991	0.91	0.597	0.752	.	0.211	0.554	0.74	0	0	0	0	12569.8	115	-3.5	4.529	1	40	72	33	15	62	25	11	14	1.214	LFAR:LXXR:34-37,ADTR:[LIJVAP]X[KRTPEI]R:103-106	KAYI:81-84,KNFG:87-90,KWMG:91-94	0	0	0	.	0	0
PGRA_001614-T1	-0.348	-1.054	-1.279	.	.	.	.	0	0	0	PF00227	Domain:Proteasome	0	.	0	0.797	0.82	.	.	0.678	0.615	0.48	0.41	0	0	0	0	24878	229	-1	6.291	3	84	123	63	27	126	55	29	26	0.904	.	HMMN:96-99,KDML:120-123,RHLY:215-218	0	0	0	.	0	0
PGRA_002612-T1	-0.351	-0.099	1.314	.	.	.	.	0	0	0	.	.	0	.	0	0	0.229	0.761	.	.	0.81	0.355	0.14	1	1	1	0	32230.6	294	6	7.01	0	72	142	75	24	130	133	75	58	0.667	LSRR:[LIJVAP]X[KRTPEI]R&LXXR:32-35,RR:[KR]R:34-35,LEVR:LXXR:80-83,LVAR:LXXR:103-106,LEIR:[LIJVAP]X[KRTPEI]R&LXXR:123-126,VEKR:[LIJVAP]X[KRTPEI]R:145-148,KR:[KR]R:147-148,VETR:[LIJVAP]X[KRTPEI]R:278-281	RALL:97-100,RDLL:120-123	0	0	1	SignalP3NN:21,SignalP3HMM:21,SignalP4:21,SignalP5:21,Phobius:21	1	1
PGRA_001856-T1	-0.353	-2.081	2.31	.	.	.	.	0	0	0	PF07217	Family:Het-C	0	.	0	0	0.197	.	.	0.934	0.296	0.385	0.31	1	1	0	0	85516.3	794	6	6.85	8	280	447	210	103	448	173	97	76	0.665	LVKR:[LIJVAP]X[KRTPEI]R&LXXR:70-73,KR:[KR]R:72-73,ATIR:[LIJVAP]X[KRTPEI]R:98-101,KR:[KR]R:152-153,VDPR:[LIJVAP]X[KRTPEI]R:158-161,LALR:LXXR:243-246,LGYR:LXXR:248-251,KR:[KR]R:268-269,LEFR:LXXR:409-412,PFIR:[LIJVAP]X[KRTPEI]R:450-453,VVPR:[LIJVAP]X[KRTPEI]R:519-522,RR:[KR]R:574-575,VQTR:[LIJVAP]X[KRTPEI]R:630-633	HAFG:28-31,KKWT:64-67,RTYF:73-76,RDYS:81-84,RILV:101-104,RKYD:148-151,KRLR:152-155,KNYI:172-175,RSIH:195-198,RLYT:201-204,RCLG:222-225,HCME:229-232,RELG:246-249,RVFP:269-272,RGLF:329-332,RQLQ:365-368,KQIY:403-406,KAIS:417-420,KLLE:431-434,RPII:453-456,KVLK:461-464,HSML:492-495,RVLY:522-525,RAFH:543-546,KNMF:559-562,RKWA:566-569,HLLS:580-583,HVIR:593-596,RDLS:633-636,HGYP:765-768	0	0	0	SignalP3NN:29,SignalP3HMM:29,SignalP4:29,SignalP5:29,DeepSig:29,Phobius:29,SignalP6:29	1	1
PGRA_001364-T1	-0.36	-0.803	1.817	.	.	.	.	0	0	0	PF10281	Repeat:Ish1	0	.	0	0	0.014	0.531	.	.	0.721	0.717	0.32	1	1	0	0	59783.2	543	4	7.531	1	200	305	158	61	258	142	75	67	0.901	PQPR:[LIJVAP]X[KRTPEI]R:149-152,KR:[KR]R:153-154,PSTR:[LIJVAP]X[KRTPEI]R:206-209,AVRR:[LIJVAP]X[KRTPEI]R:215-218,RR:[KR]R:217-218,LDAR:LXXR:344-347	RLFK:2-5,RWLS:38-41,HDIP:43-46,KDLE:54-57,KLIQ:58-61,KNWD:62-65,KSWE:73-76,KDWI:125-128,KAFC:138-141,HGIP:144-147,KEWL:193-196,HGIP:199-202,KLIA:211-214,KEFA:259-262,RALV:279-282,KSYL:341-344,RGIP:347-350,RALV:361-364,KDYL:389-392,KAYL:461-464,RAYA:481-484	0	0	0	SignalP3NN:19,SignalP3HMM:19,SignalP4:19,SignalP5:19,DeepSig:19,Phobius:19,SignalP6:19	1	1
PGRA_009174-T1	-0.361	0.239	-1.09	.	.	.	.	0	0	0	PF01053	Domain:Cys_Met_Meta_PP	0	.	0	0.853	0.612	0.87	.	.	0.407	0.678	0.13	0	0	0	0	19508	177	-6	4.762	2	57	95	63	22	102	48	22	26	0.978	KR:[KR]R:59-60	KYYA:2-5,REYE:13-16,RDFA:32-35	0	0	0	.	0	0
PGRA_002898-T1	-0.361	-4.871	-1.286	.	.	.	.	0	0	0	PF14226,PF03171	Family:DIOX_N,Domain:2OG-FeII_Oxy	0	.	0	0.001	0.222	.	.	0.664	0.324	0.408	0.21	0	0	0	0	36830.2	336	-10.5	4.796	3	103	185	100	41	184	84	39	45	0.939	AATR:[LIJVAP]X[KRTPEI]R:55-58,LLAR:LXXR:260-263,LVQR:LXXR:328-331	KFLN:20-23,HVFD:60-63,RGYS:89-92,RAIH:160-163,RAIA:168-171,RLLH:193-196,KKYE:317-320	0	0	0	.	0	0
PGRA_001009-T1	-0.361	-3.632	-1.298	.	.	.	.	0	0	0	PF01634,PF08029	Family:HisG,Domain:HisG_C	0	.	0	0.301	0.403	.	.	0.692	0.902	0.335	0.11	0	0	0	0	35401.7	331	-0.5	6.354	4	105	181	124	19	190	82	42	40	0.753	LEGR:LXXR:7-10,RR:[KR]R:37-38,ATPR:[LIJVAP]X[KRTPEI]R:174-177,PGKR:[LIJVAP]X[KRTPEI]R:278-281,KR:[KR]R:280-281,KR:[KR]R:303-304	RLLF:10-13,KNLP:48-51,KNIG:145-148,RKLK:177-180,KIIE:182-185,KAID:218-221,KRIA:303-306	0	0	0	.	0	0
PGRA_000814-T1	-0.361	-4.229	-1.296	.	.	.	.	0	0	0	PF16363	Domain:GDP_Man_Dehyd	0	.	0	0	0.38	.	.	0.753	0.748	0.35	0.24	0	0	0	0	40818.4	370	-2	5.989	4	103	198	113	37	209	87	44	43	1.071	KR:[KR]R:54-55,VVER:[LIJVAP]X[KRTPEI]R:308-311,RR:[KR]R:311-312	KFYK:57-60,KIFQ:71-74,RSMT:114-117,KSMI:161-164,RYFN:195-198,KLLV:233-236,RDYI:250-253,KAWN:277-280,KAFS:294-297,RDLP:302-305,KELN:328-331,KGYR:354-357	0	0	0	.	0	0
PGRA_008932-T1	-0.361	-2.808	2.026	.	.	.	.	0	0	0	.	.	0	.	0	0.016	0.03	.	.	0.825	0.814	0.361	0.56	1	1	0	0	12700.3	140	8	11.386	0	87	105	55	7	99	15	12	3	0.239	LDMR:LXXR:19-22,RR:[KR]R:29-30	.	0	0	0	SignalP3NN:16,SignalP4:16,SignalP5:16,SignalP3HMM:19,DeepSig:19,Phobius:19	1	1
PGRA_003352-T1	-0.366	-4.432	-1.274	.	.	.	.	0	0	0	PF04263,PF04265	Domain:TPK_catalytic,Domain:TPK_B1_binding	0	.	0	0.047	0.319	.	.	0.74	0.748	0.277	0.22	0	0	0	0	33029.2	302	-4.5	5.871	2	94	166	95	33	159	80	41	39	0.846	LQQR:LXXR:13-16,LGGR:LXXR:175-178,ALKR:[LIJVAP]X[KRTPEI]R:299-302,KR:[KR]R:301-302	HILQ:11-14,KVLW:60-63,RLLD:78-81,KDLD:92-95,RTYF:109-112,HYIR:140-143,KTFD:165-168,HHLY:187-190,RMYL:202-205,HRIH:220-223,KGLE:256-259,HVLP:278-281	0	0	0	.	0	0
PGRA_000705-T1	-0.367	-1.149	-1.303	.	.	.	.	0	0	0	PF00076	Domain:RRM_1	0	.	0	0.742	0.405	0.861	.	.	0.285	0.419	0.38	0	0	0	0	25902.5	247	21	10.834	0	93	145	72	8	125	75	48	27	0.762	RR:[KR]R:28-29,ALER:[LIJVAP]X[KRTPEI]R:130-133,LSQR:LXXR:161-164	KDYF:85-88,RNMF:114-117,KALE:129-132,KDIK:135-138,KPID:142-145,KILV:147-150	1	0	0	.	0	0
PGRA_001765-T1	-0.374	-3.096	-1.333	.	.	.	.	0	0	0	.	.	0	.	0	0.871	0.336	.	.	0.532	0.578	0.424	0.33	0	0	0	0	14018.6	131	-4.5	4.862	1	43	77	41	12	72	34	16	18	0.5	PVER:[LIJVAP]X[KRTPEI]R:57-60,PPTR:[LIJVAP]X[KRTPEI]R:113-116,KR:[KR]R:124-125	HRFS:3-6,RALA:60-63	0	0	0	.	0	0
PGRA_002960-T1	-0.375	-4.708	0.525	.	.	.	.	0	0	0	PF11735	Family:CAP59_mtransfer	0	GT69	0	0	0.019	.	.	0.951	0.747	0.453	0.11	1	1	0	0	48097.1	419	8.5	8.018	6	109	203	127	55	233	107	61	46	0.976	LLRR:[LIJVAP]X[KRTPEI]R&LXXR:8-11,RR:[KR]R:10-11,ALRR:[LIJVAP]X[KRTPEI]R:12-15,RR:[KR]R:14-15,LDAR:LXXR:112-115,AAPR:[LIJVAP]X[KRTPEI]R:141-144,RR:[KR]R:160-161,AKER:[LIJVAP]X[KRTPEI]R:166-169,ILER:[LIJVAP]X[KRTPEI]R:178-181,LQFR:LXXR:287-290,IMKR:[LIJVAP]X[KRTPEI]R:380-383,KR:[KR]R:382-383	RLLR:7-10,RALR:11-14,HRIP:42-45,RILP:67-70,RRIS:160-163,RAME:171-174,RILE:177-180,KLLW:188-191,RAIP:290-293,KRIR:382-385,KQIM:408-411	1	0	0	SignalP3NN:33,SignalP3HMM:33,SignalP4:33,SignalP5:33,Phobius:33	1	1
PGRA_009118-T1	-0.378	0.923	-1.679	.	.	.	.	0	0	0	PF08438	Family:MMR_HSR1_C	0	.	0	1	0.887	.	0.51	.	0.063	0.411	0.42	0	0	0	0	10985.8	104	3.5	9.687	1	35	64	40	8	64	24	14	10	0.846	.	HVFR:45-48,KVMG:65-68	0	0	0	.	0	0
PGRA_005405-T1	-0.379	-3.368	-1.301	.	MoADH1,ADH1,AdhT,MGG_04556,Abd1,VEDA_05198,PSPTO0834,FadD6_(PA14_13110)	unaffected_pathogenicity,reduced_virulence,increased_virulence_(hypervirulence)	PHI:5034,PHI:9524,PHI:6517,PHI:881,PHI:2255,PHI:7708,PHI:587,PHI:10607	1	1	0	PF08240,PF00107	Domain:ADH_N,Domain:ADH_zinc_N	0	.	0	0.016	0.391	.	.	0.781	0.072	0.44	0.31	0	0	0	0	36961.5	351	-0.5	6.405	6	124	197	123	29	220	70	37	33	0.646	LPAR:LXXR:6-9,LALR:LXXR:161-164,KR:[KR]R:207-208,LAAR:LXXR:312-315,LTGR:LXXR:342-345	KWLA:101-104,RGIG:193-196,RVIG:198-201,RDLV:208-211,HFID:218-221,KGLR:291-294,RGII:315-318	0	0	0	.	0	0
PGRA_002428-T1	-0.38	-6.065	-1.3	.	.	.	.	0	0	0	PF01979	Domain:Amidohydro_1	0	CE9	0	0	0.035	.	.	0.759	0.284	0.338	0.18	0	0	0	0	42806.2	402	-6	5.577	9	150	244	134	27	215	104	52	52	0.46	LEGR:LXXR:21-24,LGDR:LXXR:30-33,ASPR:[LIJVAP]X[KRTPEI]R:117-120,AQKR:[LIJVAP]X[KRTPEI]R:241-244,KR:[KR]R:243-244,LEGR:LXXR:359-362,LLVR:LXXR:374-377,RR:[KR]R:398-399	RVFD:13-16,HVLK:75-78,RLYS:122-125,KLIA:171-174,KTIV:200-203,RVLA:299-302	0	0	0	.	0	0
PGRA_006989-T1	-0.38	-1.388	-1.3	Vdlsc1,Pslsc1	.	.	.	0	0	0	PF00857	Family:Isochorismatase	0	.	0	0.573	0.396	.	.	0.669	0.659	0.457	0.08	0	0	0	0	25380.8	230	-8	4.73	4	64	130	68	23	129	59	27	32	0.745	LKER:[LIJVAP]X[KRTPEI]R&LXXR:155-158,RR:[KR]R:227-228	RSIA:32-35,HPIN:36-39,RLWP:95-98,RGIT:158-161,HAYV:162-165,KALD:209-212,RRLM:227-230	0	0	0	.	0	0
PGRA_003972-T1	-0.381	0.924	-1.303	.	.	.	.	0	0	0	.	.	0	.	0	0.987	0.716	0.555	0.569	.	0.988	0.284	0.78	0	0	0	0	18863	181	10.5	10.7	0	77	116	49	11	94	37	24	13	0.722	VQRR:[LIJVAP]X[KRTPEI]R:53-56,RR:[KR]R:55-56,KR:[KR]R:178-179	HTYQ:31-34,RRIR:55-58,RSIS:95-98,KQME:117-120,RMLT:165-168	0	0	0	.	0	0
PGRA_009644-T1	-0.387	1.454	0.771	.	.	.	.	0	0	0	PF12511	Family:DUF3716	0	.	0	1	0.798	.	.	0.554	0.89	0.558	0.47	0	0	0	0	10234.7	93	5	8.52	6	34	54	33	8	52	24	15	9	0.696	ILRR:[LIJVAP]X[KRTPEI]R:33-36,RR:[KR]R:35-36,LVAR:LXXR:44-47	RDLL:5-8,KILR:32-35,RNFP:63-66	0	0	0	.	0	0
PGRA_000356-T1	-0.387	-3.309	0.755	.	.	.	.	0	0	0	PF04597	Family:Ribophorin_I	0	.	0	0	0.051	.	.	0.564	0.953	0.374	0.23	1	1	1	0	55778.4	497	1.5	6.855	1	132	261	149	67	274	115	60	55	1.444	LFSR:LXXR:280-283,RR:[KR]R:365-366,VSIR:[LIJVAP]X[KRTPEI]R:463-466	RVLL:4-7,HIIS:49-52,KNYV:55-58,HLWR:119-122,KPLP:152-155,HSFS:168-171,RDIE:251-254,KELN:300-303,KNFL:361-364,RVIL:396-399,KYYT:407-410,KTYL:426-429,RELI:451-454,KPLI:467-470	0	0	0	SignalP3NN:19,SignalP3HMM:19,SignalP4:19,SignalP5:19,DeepSig:19,Phobius:19,SignalP6:19	1	1
PGRA_006817-T1	-0.387	-5.111	0.346	.	.	.	.	0	0	0	PF07774,PF13360	Domain:EMC1_C,Repeat:PQQ_2	0	.	0	0	0.01	.	.	0.983	0.255	0.424	0.18	1	1	1	0	105439	969	-6.5	6.08	2	313	536	325	101	542	224	115	109	0.876	LPQR:LXXR:39-42,VTER:[LIJVAP]X[KRTPEI]R:140-143,RR:[KR]R:161-162,RR:[KR]R:217-218,IGTR:[LIJVAP]X[KRTPEI]R:224-227,LATR:[LIJVAP]X[KRTPEI]R&LXXR:507-510,RR:[KR]R:510-511,LSAR:LXXR:529-532,LTSR:LXXR:661-664,LGDR:LXXR:677-680,RR:[KR]R:680-681,LEPR:[LIJVAP]X[KRTPEI]R&LXXR:849-852,RR:[KR]R:852-853,PIIR:[LIJVAP]X[KRTPEI]R:954-957,RR:[KR]R:957-958	RQLI:81-84,RNLW:121-124,KDLE:133-136,RRLS:161-164,RVIW:169-172,KVFV:191-194,RRLD:217-220,KDIM:234-237,HFLV:293-296,HAYE:320-323,KSLD:440-443,HRIT:456-459,RHFD:460-463,RVIS:478-481,RLYG:513-516,KILW:524-527,RALA:532-535,KGMD:543-546,KGYV:551-554,KTIE:572-575,KFLL:597-600,RGLK:631-634,RVLG:675-678,KYLN:685-688,KGYQ:759-762,RQLL:829-832,HGIY:839-842,RMIL:846-849,KLLI:880-883,KIIT:894-897,KGFN:931-93…	0	0	0	SignalP3NN:21,SignalP4:21,SignalP5:21,DeepSig:21,Phobius:21,SignalP6:21	1	0
PGRA_005035-T1	-0.389	-4.823	-1.302	.	.	.	.	0	0	0	PF00266	Domain:Aminotran_5	0	.	0	0	0.265	.	.	0.702	0.044	0.425	0.15	0	0	0	0	41605.8	385	0.5	6.59	3	120	206	129	36	217	89	47	42	0.966	LEER:[LIJVAP]X[KRTPEI]R&LXXR:219-222,ISER:[LIJVAP]X[KRTPEI]R:274-277,KR:[KR]R:362-363	RKLF:50-53,KVYG:104-107,KALK:128-131,KAIT:136-139,KAIG:198-201,RAIQ:214-217,RPIM:237-240,KNYE:241-244,HALE:260-263,KQIL:267-270,HTMT:309-312,KEIA:342-345,KYIR:347-350,RAIK:368-371	0	0	0	.	0	0
PGRA_000453-T1	-0.389	-3.445	-1.296	.	.	.	.	0	0	0	PF01088	Domain:Peptidase_C12	0	.	0	0.621	0.345	.	.	0.632	0.925	0.353	0.03	0	0	0	0	26777.2	246	-8	4.862	2	77	132	85	23	136	64	30	34	0.639	LGLR:LXXR:31-34,LTDR:LXXR:45-48,RR:[KR]R:198-199,LGPR:[LIJVAP]X[KRTPEI]R&LXXR:221-224,RR:[KR]R:224-225	HTLG:29-32,RDLL:48-51,HALL:59-62,HRLA:74-77,KLIK:131-134,KLLE:146-149,KALT:217-220,RRFF:224-227,RNLD:243-246	0	0	0	.	0	0
PGRA_002906-T1	-0.391	-1.985	1.091	.	.	.	.	0	0	0	.	.	0	.	0	0.035	0.425	.	.	0.855	0.01	0.318	0.06	1	1	0	0	34283.6	307	7	8.323	5	93	151	102	35	176	71	41	30	0.985	LCAR:LXXR:60-63,LTYR:LXXR:189-192	RTIG:30-33,KVFT:92-95,RKLT:123-126,HVLA:155-158,RKLI:180-183,HKLT:187-190,KIIL:196-199,RNIT:200-203,KVLC:211-214,KELV:237-240	0	0	0	SignalP4:15,SignalP3NN:19,Phobius:22,SignalP3HMM:23,SignalP5:23	1	1
PGRA_008356-T1	-0.394	-4.876	-1.301	.	MoADH1,ADH1,AdhT,MGG_04556,FadD6_(PA14_13110),Xdh1,FVEG_12528	unaffected_pathogenicity,reduced_virulence	PHI:5034,PHI:9524,PHI:6517,PHI:881,PHI:10607,PHI:2256,PHI:3386	0	1	0	PF00107,PF08240	Domain:ADH_zinc_N,Domain:ADH_N	0	.	0	0.018	0.38	.	.	0.786	0.36	0.474	0.25	0	0	0	0	37834.2	358	-5.5	5.408	10	122	210	123	29	214	87	43	44	0.708	LVFR:LXXR:280-283	HDLL:27-30,RDWE:74-77,RVMC:80-83,RQYC:104-107,KGLK:190-193,KSMG:208-211,RDIR:283-286,KFIA:303-306,KELG:352-355	0	0	0	.	0	0
PGRA_007342-T1	-0.394	-4.714	-1.302	.	Abd1,GnoA,Fdh3,MoSFA1,GNO1,Xdh1,PSPTO0834,MoADH1,ADH1,SsFdh1_(SS1G_10135)	unaffected_pathogenicity,reduced_virulence	PHI:2255,PHI:3277,PHI:4903,PHI:4616,PHI:668,PHI:2256,PHI:587,PHI:5034,PHI:9524,PHI:9519	0	1	0	PF00107,PF08240	Domain:ADH_zinc_N,Domain:ADH_N	0	.	0	0.096	0.418	.	.	0.803	0.045	0.449	0.13	0	0	0	0	36292.8	339	-1.5	6.159	10	112	192	124	26	204	76	39	37	0.871	LTGR:LXXR:91-94,LLRR:[LIJVAP]X[KRTPEI]R&LXXR:112-115,RR:[KR]R:114-115,KR:[KR]R:149-150,KR:[KR]R:218-219,LQYR:LXXR:281-284	HDLW:29-32,RRYV:114-117,HKIG:125-128,KEFC:197-200,KRIV:218-221,KVFI:254-257,RAIR:291-294,HRFP:309-312,KAFN:318-321	0	0	0	.	0	0
PGRA_000372-T1	-0.402	0.128	0.332	.	.	.	.	0	0	0	.	.	0	.	0	0.235	0.412	0.924	.	.	0.694	0.552	0.22	1	1	1	0	10123.7	92	-4	4.494	0	24	41	31	9	57	26	11	15	1.045	KR:[KR]R:59-60	KKMQ:51-54	1	0	0	SignalP3HMM:20,SignalP3NN:24	1	1
PGRA_006359-T1	-0.405	1.258	0.662	.	.	.	.	0	0	0	.	.	0	.	0	0.981	0.446	0.955	.	.	0.037	0.486	0.07	1	1	0	0	18224.5	167	0.5	6.738	0	53	89	50	10	77	54	28	26	0.853	RR:[KR]R:5-6	RRLR:5-8,RTFN:37-40,KDMQ:83-86,KVLK:103-106	0	0	0	SignalP3HMM:25,SignalP3NN:30,SignalP4:30,Phobius:30,SignalP6:30	1	1
PGRA_006310-T1	-0.406	-1.357	3.14	.	BcBGL1_(BCIN_09g02640),Avenacinase,TOM1,BcBGL3_(BCIN_10g05590),BcBGL2_(BCIN_09g05460),BcBGL4_(BCIN_03g08710)	reduced_virulence,unaffected_pathogenicity,loss_of_pathogenicity	PHI:10365,PHI:24,PHI:191,PHI:10367,PHI:10366,PHI:10368	1	1	0	PF01915,PF00933,PF14310	Domain:Glyco_hydro_3_C,Domain:Glyco_hydro_3,Family:Fn3-like	0	GH3	0	0	0.009	.	.	0.979	0.03	0.547	0.68	1	1	0	0	87906.2	819	-39	4.23	6	291	490	261	94	485	147	57	90	0.785	RR:[KR]R:2-3,LSHR:LXXR:172-175,LVAR:LXXR:494-497,PGPR:[LIJVAP]X[KRTPEI]R:566-569,ITPR:[LIJVAP]X[KRTPEI]R:662-665,LTRR:[LIJVAP]X[KRTPEI]R&LXXR:777-780,RR:[KR]R:779-780	KILL:58-61,KDLT:127-130,RAWF:133-136,RLLT:168-171,KHFI:206-209,RTIH:236-239,KMLN:274-277,RILS:342-345,HVLV:393-396,KLIS:411-414,RAYD:497-500,RLLT:569-572,RALV:596-599,RHFD:655-658,RQLR:755-758,KPLL:762-765,RDLS:780-783,KWLL:791-794,RVLP:808-811	0	0	0	SignalP3NN:21,SignalP3HMM:21,SignalP5:21,Phobius:21,SignalP6:21	1	1
PGRA_004134-T1	-0.408	-2.69	2.392	.	.	.	.	0	0	0	.	.	0	.	0	0	0.004	.	.	0.802	0.017	0.549	0.7	1	1	0	0	18660.4	196	-6	4.158	0	118	147	77	4	104	24	9	15	0.323	.	RPFA:84-87	0	1	0	SignalP3NN:17,SignalP3HMM:17,SignalP4:17,SignalP5:17,DeepSig:17,Phobius:17,SignalP6:17	1	1
PGRA_003877-T1	-0.411	-3.595	1.471	.	.	.	.	0	0	0	.	.	0	.	0	0	0.02	.	.	0.834	0.097	0.697	0.69	1	1	0	0	13752.6	153	-3	3.699	0	113	126	63	4	78	5	1	4	0.216	.	.	0	1	0	SignalP3NN:16,SignalP4:16,SignalP5:16,DeepSig:16,SignalP6:16,Phobius:34,SignalP3HMM:130	1	1
PGRA_007197-T1	-0.411	-3.676	0.994	.	.	.	.	0	0	0	.	.	0	.	0	0	0.004	.	.	0.637	0.014	0.546	0.73	1	1	0	0	17387	184	-6	3.77	0	113	149	62	4	94	12	3	9	0.269	.	.	0	0	0	SignalP3NN:16,SignalP3HMM:16,SignalP4:16,SignalP5:16,DeepSig:16,SignalP6:16,Phobius:23	1	1
PGRA_007198-T1	-0.411	-1.448	1.447	MoCDIP2,BghBEC2,BghBEC4,GoEC2,MoCDIP11	.	.	.	0	0	0	PF05730	Domain:CFEM	1	.	0	0	0.023	.	.	0.842	0.976	0.429	0.72	1	1	0	0	17376.6	178	-14	3.317	8	104	128	73	6	106	18	2	16	0.377	.	.	0	0	0	SignalP3NN:18,SignalP3HMM:18,SignalP4:18,SignalP5:18,Phobius:18,SignalP6:18,DeepSig:26	1	1
PGRA_004484-T1	-0.411	-2.843	-0.198	BghBEC4	.	.	.	0	0	0	.	.	0	.	0	0	0.008	.	.	0.699	0.813	0.331	0.73	1	1	1	0	31357.1	302	-30	3.469	6	151	212	89	26	162	48	9	39	0.538	.	RAYT:21-24,RIYL:58-61,KYYP:166-169	0	0	0	SignalP3NN:22,SignalP3HMM:22,SignalP4:22,SignalP5:22,DeepSig:22,Phobius:22,SignalP6:22	1	1
PGRA_000091-T1	-0.414	-6.432	-1.303	.	.	.	.	0	0	0	PF12584	Family:TRAPPC10	0	.	0	0	0.011	.	.	0.899	0.815	0.432	0.01	0	0	0	0	196591	1818	-39	5.058	9	599	1023	517	156	944	477	229	248	0.756	LIPR:[LIJVAP]X[KRTPEI]R&LXXR:28-31,LPLR:LXXR:32-35,LPSR:LXXR:67-70,RR:[KR]R:128-129,RR:[KR]R:136-137,LFVR:LXXR:144-147,LLPR:[LIJVAP]X[KRTPEI]R&LXXR:319-322,LLLR:LXXR:525-528,VAPR:[LIJVAP]X[KRTPEI]R:554-557,ICKR:[LIJVAP]X[KRTPEI]R:576-579,KR:[KR]R:578-579,VMRR:[LIJVAP]X[KRTPEI]R:590-593,RR:[KR]R:592-593,KR:[KR]R:726-727,LAAR:LXXR:750-753,AARR:[LIJVAP]X[KRTPEI]R:751-754,RR:[KR]R:753-754,KR:[KR]R:77…	RNLH:35-38,RSIE:47-50,KPFS:114-117,HQIP:130-133,KILF:142-145,REWI:163-166,KHLI:350-353,RSLP:375-378,RGFE:394-397,KQIA:446-449,RAMA:451-454,KPYR:498-501,RCYI:515-518,RQIS:521-524,RALP:557-560,RTLE:579-582,HVMR:589-592,KALP:657-660,RNIL:762-765,RGWR:772-775,KLLR:834-837,RLYE:848-851,KALQ:856-859,RQLE:922-925,KLLS:936-939,KGFL:975-978,HSLQ:994-997,KLYS:1023-1026,KAML:1036-1039,RELW:1048-1051,RGMA:10…	1	0	0	.	0	0
PGRA_008602-T1	-0.414	-7.539	-1.304	.	CgRhoB,RHO1,RHO2_(MGG_02457),Fgrho3,MgRho3,Cdc42,CDC42,Bcrac,Fgrac1,RacA,Rac,Fgcdc42,Rac1,MGG_02731,Vdrac1,RsrA_(Afu5g08950),MGG_08144_(MoYpt7),MoYpt7,CaRSR1,AoRab-7A_(AOL_s00054g446),CoRAS1,RAS2,CoRAS2,RAS1	reduced_virulence,loss_of_pathogenicity,unaffected_pathogenicity,increased_virulence_(hypervirulence),lethal	PHI:6703,PHI:270,PHI:8752,PHI:3834,PHI:1061,PHI:1119,PHI:471,PHI:6950,PHI:3831,PHI:3623,PHI:1036,PHI:2052,PHI:3832,PHI:449,PHI:2054,PHI:780,PHI:787,PHI:808,PHI:3478,PHI:10873,PHI:4736,PHI:11140,PHI:62,PHI:8035,PHI:3280,PHI:269,PHI:861,PHI:3279,PHI:182	1	1	1	PF00071	Domain:Ras	0	.	0	0	0.012	.	.	0.954	0.949	0.376	0.08	0	0	0	0	91485.6	852	1	6.572	8	303	487	228	62	412	212	113	99	0.677	ITPR:[LIJVAP]X[KRTPEI]R:49-52,PVTR:[LIJVAP]X[KRTPEI]R:91-94,LLRR:[LIJVAP]X[KRTPEI]R&LXXR:145-148,RR:[KR]R:147-148,LVTR:[LIJVAP]X[KRTPEI]R&LXXR:190-193,RR:[KR]R:220-221,RR:[KR]R:294-295,AGPR:[LIJVAP]X[KRTPEI]R:315-318,VPER:[LIJVAP]X[KRTPEI]R:319-322,LDGR:LXXR:351-354,ARPR:[LIJVAP]X[KRTPEI]R:383-386,RR:[KR]R:399-400,LSIR:[LIJVAP]X[KRTPEI]R&LXXR:402-405,LGLR:LXXR:422-425,RR:[KR]R:772-773,VAKR:[LIJVA…	RPYS:45-48,RELS:94-97,RPIL:129-132,KSLS:171-174,RSLM:177-180,RRLG:220-223,KTLD:267-270,HEFD:273-276,RNLS:295-298,RGLE:322-325,KLFP:326-329,RSLS:386-389,HGMR:396-399,RTLS:400-403,RGLG:418-421,RGLT:425-428,HVLS:483-486,HVYP:495-498,HSLS:516-519,RALP:568-571,HPLS:592-595,RQLL:639-642,HGLR:653-656,RGID:703-706,KHLG:734-737,KSLV:776-779,RYLE:795-798,RPLS:833-836,KFFG:840-843	0	1	0	.	0	0
PGRA_001371-T1	-0.415	-5.193	-1.322	.	.	.	.	0	0	0	PF02826,PF00389	Domain:2-Hacid_dh_C,Domain:2-Hacid_dh	0	.	0	0.023	0.305	.	.	0.94	0.155	0.464	0.09	0	0	0	0	37883.5	354	-1.5	6.311	7	123	191	135	32	216	85	45	40	0.515	LLGR:LXXR:8-11,RR:[KR]R:141-142,LMKR:[LIJVAP]X[KRTPEI]R&LXXR:245-248,KR:[KR]R:247-248	KVLL:5-8,RTFD:59-62,RGIR:103-106,RNFA:131-134,KVLG:163-166,RCFA:175-178,KYYN:190-193,HHLL:235-238,HLMK:244-247,RGIV:248-251,KVLL:298-301,RKME:314-317,RAMG:341-344	0	0	0	.	0	0
PGRA_007518-T1	-0.425	-3.72	0.294	.	CTB7	reduced_virulence	PHI:1048	0	1	0	PF01494	Family:FAD_binding_3	0	.	0	0	0.31	.	.	0.791	0.066	0.44	0.38	1	1	0	0	46378.1	426	3.5	8.328	2	143	228	128	44	252	99	52	47	0.87	VIER:[LIJVAP]X[KRTPEI]R:31-34,IDIR:[LIJVAP]X[KRTPEI]R:45-48,ALIR:[LIJVAP]X[KRTPEI]R:76-79,LIRR:LXXR:77-80,RR:[KR]R:79-80,ILER:[LIJVAP]X[KRTPEI]R:200-203,IKPR:[LIJVAP]X[KRTPEI]R:235-238,LPFR:LXXR:246-249	RVLV:5-8,RKMQ:56-59,RPYA:83-86,RVLY:112-115,RAIQ:133-136,RAIG:172-175,KSWA:188-191,KDIL:198-201,KGYS:208-211,KSYI:260-263,KDFY:285-288,KAYE:348-351,KPII:355-358,RNMV:383-386,KPLF:397-400	0	0	0	SignalP3NN:19,SignalP3HMM:19,SignalP4:19,Phobius:19	1	1
PGRA_007536-T1	-0.427	-5.57	1.055	.	FGSG_09408,MoCKa1_(MGG_03696),FGSG_00677,Fg00677,AflBck1	lethal,unaffected_pathogenicity,reduced_virulence	PHI:1236,PHI:9201,PHI:9822,PHI:1218,PHI:9913	0	1	1	PF00069	Domain:Pkinase	0	.	0	0	0.056	.	.	0.599	0.966	0.714	0.01	1	1	0	0	59882.9	535	9.5	8.525	7	151	263	143	43	266	132	73	59	0.964	LCTR:[LIJVAP]X[KRTPEI]R&LXXR:120-123,PDRR:[LIJVAP]X[KRTPEI]R:167-170,RR:[KR]R:169-170,LQKR:[LIJVAP]X[KRTPEI]R&LXXR:189-192,KR:[KR]R:191-192,LNRR:[LIJVAP]X[KRTPEI]R&LXXR:203-206,RR:[KR]R:205-206,LEKR:[LIJVAP]X[KRTPEI]R&LXXR:210-213,KR:[KR]R:212-213,VAIR:[LIJVAP]X[KRTPEI]R:222-225,RR:[KR]R:233-234,KR:[KR]R:253-254,LNLR:LXXR:271-274,LSPR:[LIJVAP]X[KRTPEI]R&LXXR:364-367,RR:[KR]R:367-368,LKNR:LXXR:417…	RDLK:51-54,KVLT:76-79,RVLQ:187-190,RRMR:205-208,RTYE:234-237,KRLA:253-256,RELN:269-272,RPLL:420-423,RPLA:443-446,RQFH:448-451,REFE:505-508,RNLD:510-513,RPLS:530-533	1	0	0	SignalP3NN:13,SignalP4:13,DeepSig:20	1	0
PGRA_006390-T1	-0.429	-2.729	-2.601	.	CypB,PbCYP3,FvCYP1,BbCypA,BCP1,CPA1,CYP1,BcCyp2_(BCIN_05g03080),BbCypC,PpiB,PpiA	reduced_virulence,unaffected_pathogenicity	PHI:7181,PHI:7735,PHI:7143,PHI:6199,PHI:277,PHI:213,PHI:2477,PHI:7734,PHI:249,PHI:11184,PHI:6206,PHI:11418,PHI:11417,PHI:7633	0	1	0	PF00160	Domain:Pro_isomerase	1	.	0	0.028	0.288	0.678	.	.	0.823	0.338	0.26	0	1	0	1	32767.8	300	-9.5	4.765	0	97	161	79	33	158	85	39	46	1.029	RR:[KR]R:5-6,KR:[KR]R:286-287	RRFV:5-8,KVYF:37-40,RALA:69-72,KGFG:76-79,RVIK:87-90,KSIY:108-111,KGLL:127-130,KTMA:297-300	0	0	0	SignalP3NN:28,SignalP3HMM:28,SignalP4:28,SignalP5:28,DeepSig:28,Phobius:28,SignalP6:29	1	1
PGRA_009566-T1	-0.431	-2.649	2.431	.	.	.	.	0	0	0	PF01565,PF08031	Domain:FAD_binding_4,Domain:BBE	0	AA7	0	0	0.009	.	.	0.877	0.84	0.439	0.49	1	1	0	0	64023.6	598	-20.5	4.438	8	229	371	196	68	351	106	45	61	0.618	LWTR:[LIJVAP]X[KRTPEI]R&LXXR:179-182,VVIR:[LIJVAP]X[KRTPEI]R:393-396,RR:[KR]R:396-397,LAER:[LIJVAP]X[KRTPEI]R&LXXR:502-505,RR:[KR]R:505-506	RLFS:46-49,HTYN:95-98,HDYA:165-168,RNLN:182-185,RVLE:261-264,RRLS:396-399,KALH:430-433,RNLT:517-520,REFW:542-545,RLLD:552-555,HKYD:558-561	0	0	0	SignalP3NN:28,SignalP3HMM:28,SignalP4:28,SignalP5:28,DeepSig:28,Phobius:28,SignalP6:28	1	1
PGRA_007595-T1	-0.431	-4.146	0.441	.	.	.	.	0	0	0	.	.	0	.	0	0	0.074	.	.	0.759	0.205	0.432	0.82	1	1	1	0	75988.4	775	-2	5.632	7	439	639	271	25	373	38	19	19	0.653	LRLR:LXXR:2-5,KR:[KR]R:262-263,PGIR:[LIJVAP]X[KRTPEI]R:370-373	RYIL:5-8,RQMT:263-266,RNFD:373-376,KILT:475-478	0	0	0	SignalP3NN:19,SignalP3HMM:19,SignalP4:19,SignalP5:19,DeepSig:19,SignalP6:19,Phobius:31	1	1
PGRA_003910-T1	-0.432	-1.519	-1.248	.	.	.	.	0	0	0	.	.	0	.	0	0.949	0.263	0.781	.	.	0.873	0.396	0.64	0	0	0	0	9268.7	90	18	11.909	0	40	58	25	1	41	28	23	5	0.697	.	RVFQ:16-19	1	0	0	.	0	0
PGRA_006987-T1	-0.434	-0.695	0.308	.	FAEB1	unaffected_pathogenicity	PHI:2451	0	0	0	PF10503	Family:Esterase_PHB	0	CE1	0	0	0.33	.	0.531	.	0.911	0.299	0.72	0	0	0	0	27614.7	260	-10	4.216	4	108	169	70	38	159	31	12	19	0.812	KR:[KR]R:175-176	HNFI:47-50,RVYV:99-102,RMLI:178-181,KQWT:200-203	1	0	0	.	0	0
PGRA_001931-T1	-0.435	-0.709	-1.533	.	.	.	.	0	0	0	PF09419	Family:PGP_phosphatase	0	.	0	0.908	0.865	.	.	0.524	0.005	0.258	0.28	0	0	0	0	23538.1	214	4	8.252	3	61	114	67	21	121	50	28	22	1.042	PGRR:[LIJVAP]X[KRTPEI]R:85-88,RR:[KR]R:87-88,KR:[KR]R:104-105,PLER:[LIJVAP]X[KRTPEI]R:181-184,LIGR:LXXR:199-202	KLLA:13-16,KELP:31-34,KAIV:51-54,RRLL:87-90,RELA:105-108,KSIF:185-188,RGYV:202-205	0	0	0	.	0	0
PGRA_008886-T1	-0.438	-5.34	-1.297	.	Xdh1,Abd1,Fdh3,SsFdh1_(SS1G_10135),MoSFA1,GnoA,GNO1,MoADH1,PSPTO0834,MGG_04556,ADH1,AdhT	unaffected_pathogenicity,reduced_virulence	PHI:2256,PHI:2255,PHI:4903,PHI:9519,PHI:4616,PHI:3277,PHI:668,PHI:5034,PHI:587,PHI:881,PHI:9524,PHI:6517	0	1	0	PF08240,PF00107	Domain:ADH_N,Domain:ADH_zinc_N	0	.	0	0.004	0.324	.	.	0.832	0.067	0.443	0.12	0	0	0	0	37841.3	354	-7.5	5.105	9	114	207	114	30	210	87	42	45	0.75	KR:[KR]R:117-118,LVSR:LXXR:189-192,VATR:[LIJVAP]X[KRTPEI]R:202-205,RR:[KR]R:205-206	RFYG:12-15,RDIR:17-20,HEFL:51-54,HPLT:67-70,HEFS:80-83,RGMV:118-121,KLLP:151-154,KNII:195-198,REFA:207-210,HVID:217-220,KAIK:257-260,RAYM:287-290,KTLI:333-336,KILV:344-347	0	0	0	.	0	0
PGRA_004383-T1	-0.438	-3.645	-1.296	.	.	.	.	0	0	0	PF13793,PF14572	Domain:Pribosyltran_N,Domain:Pribosyl_synth	0	.	0	0.271	0.502	.	.	0.842	0.374	0.419	0.32	0	0	0	0	34768.1	321	3	7.128	6	97	183	115	20	176	75	41	34	1.095	RR:[KR]R:88-89,KR:[KR]R:180-181,LADR:LXXR:185-188,RR:[KR]R:305-306	KLLS:9-12,HPML:16-19,KTMS:33-36,RRIT:88-91,RLIA:115-118,HVIT:128-131,HGIL:254-257,KVMD:292-295	1	0	0	.	0	0
PGRA_000587-T1	-0.438	-4.238	0.964	.	.	.	.	0	0	0	.	.	0	.	0	0	0.011	.	.	0.92	0.716	0.376	0.65	1	1	0	0	38673.1	405	13.5	10.64	3	244	322	148	21	231	19	17	2	0.355	ANIR:[LIJVAP]X[KRTPEI]R:22-25,RR:[KR]R:25-26	KTIS:232-235	0	0	0	SignalP3NN:16,SignalP3HMM:16,SignalP4:16,SignalP5:16,DeepSig:16,Phobius:16,SignalP6:16	1	1
PGRA_003291-T1	-0.438	-4.034	0.79	.	.	.	.	0	0	0	.	.	0	.	0	0	0.004	.	.	0.75	0.656	0.404	0.63	1	1	0	0	11156.5	116	2.5	9.903	0	74	87	40	5	62	5	4	1	0.294	.	.	0	0	0	SignalP3NN:18,SignalP3HMM:18,SignalP4:18,SignalP5:18,DeepSig:18,SignalP6:18,Phobius:25	1	1
PGRA_008100-T1	-0.446	-3.788	-1.301	.	.	.	.	0	0	0	PF00926	Family:DHBP_synthase	0	.	0	0.814	0.281	.	.	0.644	0.022	0.417	0.04	0	0	0	0	25081.4	231	-8.5	4.706	6	79	128	76	17	129	66	30	36	0.533	LTCR:LXXR:115-118,RR:[KR]R:131-132,LPLR:LXXR:137-140,RR:[KR]R:149-150,AGKR:[LIJVAP]X[KRTPEI]R:163-166,KR:[KR]R:165-166	RALT:113-116,RTLA:118-121,HILP:135-138,RKWG:203-206	0	0	0	.	0	0
PGRA_005864-T1	-0.45	-4.617	0.171	.	.	.	.	0	0	0	PF09949	Domain:APP1_cat	0	.	0	0	0.008	.	.	0.695	0.044	0.28	0.56	1	1	1	0	48357	447	-28.5	3.886	2	145	265	135	50	248	68	21	47	1.116	VSER:[LIJVAP]X[KRTPEI]R:34-37,LERR:[LIJVAP]X[KRTPEI]R&LXXR:39-42,RR:[KR]R:41-42	KSLL:5-8,HPMI:25-28,RELE:37-40,KFLI:138-141,RNLT:152-155,KIWD:268-271,KPFS:282-285,KSIQ:299-302,HYLT:307-310,KNYM:318-321,KGFK:370-373	0	0	0	SignalP3HMM:22,SignalP5:22,DeepSig:22,Phobius:22,SignalP6:22,SignalP3NN:23,SignalP4:23	1	1
PGRA_005487-T1	-0.455	-2.489	2.639	.	.	.	.	0	0	0	.	.	0	.	0	0	0.01	.	.	0.88	0.613	0.486	0.7	1	1	0	0	35267.8	355	2.5	7.277	6	175	261	127	25	223	31	18	13	0.416	LVAR:LXXR:57-60	KVLA:5-8,HTYP:23-26,KGMV:231-234,RAMA:251-254	0	0	0	Phobius:17,SignalP3NN:19	1	0
PGRA_008763-T1	-0.457	-0.575	2.214	CfTom1	.	.	.	0	0	0	PF01301,PF10435	Domain:Glyco_hydro_35,Domain:BetaGal_dom2	0	GH35	0	0	0.01	.	.	0.72	0.304	0.209	0.55	1	1	0	0	52242.4	473	-19	4.408	3	157	259	132	77	285	89	37	52	0.975	RR:[KR]R:36-37,LLAR:LXXR:129-132,LDGR:LXXR:459-462	HWIR:5-8,HSLF:49-52,RIFF:57-60,HPFR:66-69,KALG:84-87,RLLE:98-101,RGFP:141-144,KNYV:166-169,KLIA:174-177,RELH:276-279,RVFY:320-323,RTIT:367-370,KLIA:378-381	0	0	0	SignalP3NN:21,SignalP3HMM:21,SignalP4:21,DeepSig:21,Phobius:32	1	1
PGRA_004604-T1	-0.458	-1.558	0.264	.	.	.	.	0	0	0	PF08520	Family:DUF1748	0	.	0	0.972	0.482	.	.	0.844	0.031	0.283	0.4	1	1	1	0	9647.22	89	2.5	9.779	0	32	46	31	7	52	19	11	8	0.722	RR:[KR]R:36-37	KWLG:59-62,RYLG:63-66	0	0	0	SignalP3NN:18,SignalP4:18	1	0
PGRA_005667-T1	-0.46	-1.074	-1.302	.	.	.	.	0	0	0	PF00383	Domain:dCMP_cyt_deam_1	0	.	0	0.992	0.765	.	.	0.674	0.977	0.294	0.14	0	0	0	0	18214.9	167	1	6.828	6	52	95	55	17	103	35	19	16	0.674	KR:[KR]R:35-36	RHLE:15-18,HDLK:32-35,RAIT:89-92,RDFK:96-99,REFC:122-125	0	0	0	.	0	0
PGRA_009393-T1	-0.461	-0.136	3.093	MoCDIP4	.	.	.	0	0	0	PF03067	Domain:LPMO_10	0	AA16,AA15	0	0	0.025	.	.	0.913	0.144	0.317	0.69	1	1	0	0	30494.4	306	-6	4.725	7	173	225	114	25	170	37	17	20	0.371	PEPR:[LIJVAP]X[KRTPEI]R:24-27,AKKR:[LIJVAP]X[KRTPEI]R:291-294,KR:[KR]R:293-294,AARR:[LIJVAP]X[KRTPEI]R:295-298,RR:[KR]R:297-298,LAAR:LXXR:301-304	KQLA:3-6,RPLG:27-30,HLWQ:72-75,RGYQ:77-80,HSYS:90-93,RSID:176-179	0	0	0	SignalP3HMM:17,SignalP5:17,SignalP6:17,Phobius:19	0	1
PGRA_000231-T1	-0.462	-3.421	-1.298	.	.	.	.	0	0	0	PF04733	Repeat:Coatomer_E	0	.	0	0.099	0.082	0.569	.	.	0.918	0.431	0.07	0	0	0	0	31895	299	-10.5	4.692	0	100	155	126	23	170	71	32	39	0.612	LQLR:LXXR:45-48,LLGR:LXXR:129-132,AARR:[LIJVAP]X[KRTPEI]R:162-165,RR:[KR]R:164-165	HQYQ:18-21,RILQ:43-46,KTIE:90-93,RRWA:164-167,KELL:260-263,HPLV:273-276	0	0	0	.	0	0
PGRA_000158-T1	-0.464	-2.539	-1.304	.	.	.	.	0	0	0	PF09370	Domain:PEP_hydrolase	0	.	0	0.682	0.546	.	.	0.695	0.953	0.415	0.21	0	0	0	0	28563.9	267	-2	5.734	4	87	145	90	20	161	64	32	32	0.757	VLER:[LIJVAP]X[KRTPEI]R:228-231	RKLR:12-15,RDIP:102-105,KQLG:112-115,RKMA:171-174,KSLD:199-202,KLIQ:206-209,HGFY:236-239,KTFK:258-261	0	0	0	.	0	0
PGRA_002816-T1	-0.465	-0.934	-1.305	.	.	.	.	0	0	0	PF00185	Domain:OTCace	0	.	0	0.891	0.79	.	.	0.625	0.964	0.386	0.08	0	0	0	0	25034.5	232	1.5	6.722	2	76	124	81	27	132	59	33	26	0.754	RR:[KR]R:25-26,AKKR:[LIJVAP]X[KRTPEI]R:155-158,KR:[KR]R:157-158,LAKR:[LIJVAP]X[KRTPEI]R&LXXR:171-174,KR:[KR]R:173-174	HILP:38-41,HTIL:43-46,HILS:111-114,KRLQ:157-160,KFMH:182-185,RSLV:203-206,RLWA:213-216	0	0	0	.	0	0
PGRA_004242-T1	-0.465	-4.342	-1.296	.	.	.	.	0	0	0	PF08241	Domain:Methyltransf_11	0	.	0	0.068	0.357	.	.	0.797	0.964	0.386	0.17	0	0	0	0	32517.3	295	-4	5.913	3	98	159	83	44	167	82	42	40	0.595	RR:[KR]R:25-26,RR:[KR]R:149-150	HILP:38-41,HTIL:43-46,RGFI:88-91,KEMR:146-149,KSFS:166-169,KGLD:175-178,RWLD:179-182,RALY:239-242,HQFR:247-250,RAWM:268-271,RFFV:276-279	0	0	0	.	0	0
PGRA_008387-T1	-0.467	-0.439	-1.477	.	.	.	.	0	0	0	.	.	0	.	0	0.998	0.53	0.664	.	.	0.791	0.51	0.08	0	0	0	0	7792.9	74	1.5	8.684	0	29	40	29	4	42	18	10	8	0.5	KR:[KR]R:54-55	KALI:40-43,RALQ:55-58	0	0	0	.	0	0
PGRA_004363-T1	-0.468	-3.939	1.541	.	.	.	.	0	0	0	PF14269	Repeat:Arylsulfotran_2	0	.	0	0	0.009	.	.	0.971	0.012	0.35	0.57	1	1	1	0	68590.4	618	-20	4.78	4	190	342	173	92	339	138	64	74	1.047	LNAR:LXXR:46-49,LCSR:LXXR:350-353,AAKR:[LIJVAP]X[KRTPEI]R:455-458,KR:[KR]R:457-458,VLKR:[LIJVAP]X[KRTPEI]R:613-616,KR:[KR]R:615-616	KSLN:44-47,HIFL:69-72,RSFD:105-108,HAYD:142-145,HEFE:166-169,RPYI:189-192,RHMH:265-268,KNFK:300-303,KEIT:324-327,HVID:332-335,RGIH:353-356,RIWP:425-428,RAFK:438-441,KRLF:615-618	0	0	0	SignalP3NN:20,SignalP3HMM:20,SignalP4:20,SignalP5:20,DeepSig:20,Phobius:20,SignalP6:20	1	1
PGRA_000485-T1	-0.474	-4.975	0.229	.	.	.	.	0	0	0	PF00085	Domain:Thioredoxin	0	.	0	0	0.011	.	.	0.866	0.03	0.32	0.01	1	1	1	0	79766.7	711	-5.5	5.668	7	211	351	210	79	385	193	96	97	1	IEKR:[LIJVAP]X[KRTPEI]R:338-341,KR:[KR]R:340-341,LFFR:LXXR:355-358,ALER:[LIJVAP]X[KRTPEI]R:422-425,LIGR:LXXR:430-433,LYER:[LIJVAP]X[KRTPEI]R&LXXR:444-447,LVSR:LXXR:457-460,RR:[KR]R:603-604,LFGR:LXXR:682-685,RR:[KR]R:685-686	KEIR:57-60,KYML:63-66,RTLY:73-76,RHYP:117-120,KTIP:138-141,KGLS:277-280,KFYA:302-305,KEMQ:323-326,KRLC:340-343,RGYP:349-352,RGIG:369-372,RLLV:455-458,HSIM:479-482,REMK:505-508,KQIQ:517-520,KQLR:533-536,RALR:547-550,KSIH:553-556,RWIK:579-582,RVII:594-597,RRYW:603-606,KIFF:647-650,HPYL:659-662,RLFG:681-684,RLFL:690-693	0	0	0	SignalP3NN:20,SignalP3HMM:20,SignalP4:20,SignalP5:20,DeepSig:20,Phobius:20,SignalP6:20	1	1
PGRA_004102-T1	-0.474	-4.388	0.467	.	.	.	.	0	0	0	PF00722	Domain:Glyco_hydro_16	0	GH16_18,GH16_19,GH16,GH16_21,GH16_20,GH16_25,GH16_23,GH16_27,GH16_5,GH16_3,GH16_22,GH16_8	0	0	0.011	.	.	0.728	0.052	0.437	0.82	1	1	0	0	40522.1	397	-24	3.738	5	198	281	110	34	204	49	13	36	0.586	.	HDMT:146-149,HTYT:167-170,RTLT:188-191	0	0	0	SignalP3NN:20,SignalP3HMM:20,SignalP4:20,SignalP5:20,DeepSig:20,Phobius:20,SignalP6:20	1	1
PGRA_009467-T1	-0.48	-6.156	-1.254	.	.	.	.	0	0	0	.	.	0	.	0	0	0.062	.	.	0.902	0.715	0.543	0.55	0	0	0	0	31549.8	304	22	11.534	0	110	204	77	13	166	54	39	15	0.373	PPPR:[LIJVAP]X[KRTPEI]R:61-64,RR:[KR]R:64-65,LLPR:[LIJVAP]X[KRTPEI]R&LXXR:103-106,IPPR:[LIJVAP]X[KRTPEI]R:157-160,RR:[KR]R:160-161,PPPR:[LIJVAP]X[KRTPEI]R:201-204,RR:[KR]R:204-205	RKLP:22-25,HLIT:132-135,RPIP:155-158,RTIS:180-183,KGWA:221-224	0	0	0	.	0	0
PGRA_008809-T1	-0.492	-2.51	-1.287	.	.	.	.	0	0	0	.	.	0	.	0	0.893	0.089	0.74	.	.	0.849	0.366	0.65	0	0	0	0	9934.16	98	13	12.132	0	46	66	30	3	49	24	19	5	0.39	PSPR:[LIJVAP]X[KRTPEI]R:18-21,AAKR:[LIJVAP]X[KRTPEI]R:32-35,KR:[KR]R:34-35,AGIR:[LIJVAP]X[KRTPEI]R:62-65,LLGR:LXXR:82-85	.	0	0	0	.	0	0
PGRA_007435-T1	-0.494	3.922	1.25	.	.	.	.	0	0	0	.	.	0	.	0	1	0.859	.	0.64	.	0.789	0.587	0.55	0	0	0	0	8080.03	72	2	7.85	7	29	41	17	9	46	20	11	9	0.435	AQRR:[LIJVAP]X[KRTPEI]R:10-13,RR:[KR]R:12-13,IPRR:[LIJVAP]X[KRTPEI]R:14-17,RR:[KR]R:16-17,ADRR:[LIJVAP]X[KRTPEI]R:21-24,RR:[KR]R:23-24	RRIP:12-15,RGYA:17-20	0	0	0	.	0	0
PGRA_004070-T1	-0.496	-2.103	2.483	.	.	.	.	0	0	0	PF04389	Family:Peptidase_M28	0	.	0	0	0.01	.	.	0.643	0.36	0.446	0.11	1	1	0	0	48557.4	437	-18.5	4.626	3	137	222	131	55	225	112	50	62	1.07	ATER:[LIJVAP]X[KRTPEI]R:37-40,RR:[KR]R:62-63	RFLE:19-22,RFLV:40-43,RMLL:83-86,HALF:95-98,RDLG:114-117,KPLF:140-143,HNLS:144-147,RYYK:164-167,HRWQ:201-204,RVFL:257-260,HWYS:277-280,KAML:304-307,KKLT:336-339,KKIV:343-346,KYLS:399-402,HMLQ:405-408	0	0	0	Phobius:17,SignalP3NN:18,SignalP3HMM:18,SignalP4:26	1	1
PGRA_009731-T1	-0.496	-3.69	-1.316	.	.	.	.	0	0	0	PF01266	Domain:DAO	0	.	0	0.002	0.504	.	.	0.797	0.981	0.413	0.46	0	0	0	0	37297.2	340	2.5	7.084	5	113	185	91	42	190	76	41	35	0.884	RR:[KR]R:122-123	KAID:99-102,RRLN:122-125,KKYT:131-134,KFIL:155-158,RTWC:200-203,RPWL:204-207,RGIP:216-219,RDLG:224-227,KLFK:237-240,KKLR:282-285,RPFV:298-301,RWFA:306-309,RVMG:335-338	0	0	0	.	0	0
PGRA_007999-T1	-0.497	-4.898	-1.301	.	TOXG	reduced_virulence	PHI:469	0	1	0	PF01212	Domain:Beta_elim_lyase	0	.	0	0	0.409	.	.	0.838	0.268	0.365	0.18	0	0	0	0	41204.2	379	1.5	6.679	9	127	200	120	33	214	94	51	43	0.775	.	RALL:83-86,HIIK:100-103,RVIH:149-152,HGIR:177-180,RLWE:187-190,KGLG:215-218,RWIR:236-239,KSIG:240-243,HELA:279-282,KIWT:287-290,KMWG:329-332,RLFK:354-357	0	0	0	.	0	0
PGRA_007369-T1	-0.498	-7.395	-1.305	.	PAB1	lethal	PHI:2544	0	0	1	PF00658,PF00076	Family:PABP,Domain:RRM_1	0	.	0	0	0.081	.	.	0.565	0.087	0.412	0.06	0	0	0	0	80851.2	750	-6.5	5.528	4	233	412	190	61	401	188	93	95	0.813	ASIR:[LIJVAP]X[KRTPEI]R:88-91,AVTR:[LIJVAP]X[KRTPEI]R:96-99,RR:[KR]R:99-100,RR:[KR]R:329-330,LAQR:LXXR:463-466	RSLG:100-103,KALE:117-120,RIMW:133-136,KNLD:154-157,KALH:163-166,KGYG:189-192,KVYV:218-221,HHIP:223-226,KNIN:247-250,RELF:259-262,RGFG:283-286,RSYE:330-333,KNLS:351-354,RTMF:363-366,KVMR:376-379,KKFG:423-426,KGFG:429-432,RMIN:452-455,KPLY:457-460,KQLL:672-675	1	0	0	.	0	0
PGRA_000800-T1	-0.501	0.213	0.925	.	.	.	.	0	0	0	PF10528	Domain:GLEYA	0	.	0	0.004	0.396	.	0.788	.	0.05	0.451	0.75	0	0	0	0	19225.5	177	-8.5	3.995	4	71	106	44	26	107	22	7	15	1	LNYR:LXXR:73-76	RGYI:76-79,KIIT:88-91,RLYI:101-104,RFIY:148-151	0	0	0	.	0	0
PGRA_008199-T1	-0.502	-6.376	-1.301	.	Ldp1	unaffected_pathogenicity	PHI:4056	0	0	0	PF00412	Domain:LIM	0	.	0	0	0.012	.	.	0.821	0.087	0.2	0.03	0	0	0	0	65660.5	604	8	7.632	11	215	358	115	57	301	141	78	63	0.59	AAPR:[LIJVAP]X[KRTPEI]R:3-6,VSPR:[LIJVAP]X[KRTPEI]R:108-111,ISPR:[LIJVAP]X[KRTPEI]R:161-164,LLTR:[LIJVAP]X[KRTPEI]R&LXXR:170-173,APIR:[LIJVAP]X[KRTPEI]R:244-247,PGPR:[LIJVAP]X[KRTPEI]R:269-272,PPPR:[LIJVAP]X[KRTPEI]R:283-286,RR:[KR]R:348-349,LRPR:[LIJVAP]X[KRTPEI]R&LXXR:371-374,RR:[KR]R:420-421,AWRR:[LIJVAP]X[KRTPEI]R:540-543,RR:[KR]R:542-543,ATRR:[LIJVAP]X[KRTPEI]R:546-549,RR:[KR]R:548-549	RSYS:89-92,KDYQ:235-238,RDYA:374-377,KNFP:431-434,RPFC:474-477,KVLS:521-524,KEYC:533-536,RRLQ:542-545,RSYG:560-563	0	1	0	.	0	0
PGRA_004682-T1	-0.503	-7.71	-2.436	.	.	.	.	0	0	0	PF07217	Family:Het-C	0	.	0	0	0.01	.	.	0.891	0.016	0.222	0.02	0	1	0	1	74495.6	670	-7.5	5.882	8	188	340	216	79	370	177	90	87	0.892	LAAR:LXXR:64-67,PGKR:[LIJVAP]X[KRTPEI]R:77-80,KR:[KR]R:79-80,VDPR:[LIJVAP]X[KRTPEI]R:141-144,LGRR:[LIJVAP]X[KRTPEI]R&LXXR:182-185,RR:[KR]R:184-185,LCLR:LXXR:221-224,LHDR:LXXR:376-379,AVER:[LIJVAP]X[KRTPEI]R:533-536,ANPR:[LIJVAP]X[KRTPEI]R:540-543,RR:[KR]R:622-623	KGMV:40-43,KFLP:54-57,RLLP:67-70,RAIV:86-89,KGYP:124-127,KNID:131-134,RELE:144-147,KNYI:155-158,RHLG:200-203,HTLE:207-210,RDLG:224-227,HSLL:268-271,KKYS:336-339,KYLQ:382-385,KYLA:413-416,RELR:424-427,KCWD:494-497,KIIN:505-508,RWWS:536-539,HTLT:566-569,KDFE:571-574,HNFV:642-645,KFIW:665-668	0	0	1	SignalP3NN:27,SignalP3HMM:27,SignalP4:27,SignalP5:27,SignalP6:27,Phobius:29	1	1
PGRA_003767-T1	-0.508	-4.17	0.782	.	.	.	.	0	0	0	.	.	0	.	0	0	0.003	.	.	0.749	0.024	0.659	0.62	1	1	0	0	22539.6	228	-16.5	3.664	4	128	171	78	12	121	30	7	23	0.444	.	RAIA:33-36	0	0	0	SignalP3NN:17,SignalP3HMM:17,SignalP4:17,SignalP5:17,DeepSig:17,SignalP6:17,Phobius:19	1	1
PGRA_008569-T1	-0.511	-5.442	-1.303	.	.	.	.	0	0	0	.	.	0	.	0	0	0.099	.	.	0.638	0.303	0.432	0.48	0	0	0	0	43535	402	8.5	9.466	0	155	262	57	42	189	65	38	27	0.59	RR:[KR]R:54-55,LHQR:LXXR:219-222,RR:[KR]R:243-244,RR:[KR]R:266-267,VQIR:[LIJVAP]X[KRTPEI]R:298-301	RTLT:15-18,RYMT:148-151,RQMN:171-174,RSFT:324-327,RSMT:343-346	0	0	0	.	0	0
PGRA_007981-T1	-0.515	-6.825	-1.271	.	URE1,Urease_(MAA_07458),Urease,UreA	reduced_virulence,unaffected_pathogenicity	PHI:4555,PHI:9533,PHI:194,PHI:3145,PHI:7264	0	1	0	PF01979,PF00449,PF00699,PF00547	Domain:Amidohydro_1,Domain:Urease_alpha,Domain:Urease_beta,Domain:Urease_gamma	0	.	0	0	0.013	.	.	0.866	0.73	0.713	0.24	0	0	0	0	88458.9	824	7.5	7.037	13	280	465	260	69	463	196	108	88	0.795	AQRR:[LIJVAP]X[KRTPEI]R:20-23,RR:[KR]R:22-23,LGRR:[LIJVAP]X[KRTPEI]R&LXXR:65-68,RR:[KR]R:67-68,AVER:[LIJVAP]X[KRTPEI]R:133-136,RR:[KR]R:156-157,LWIR:[LIJVAP]X[KRTPEI]R&LXXR:298-301,PYTR:[LIJVAP]X[KRTPEI]R:576-579,KR:[KR]R:675-676,LRSR:LXXR:778-781,AMPR:[LIJVAP]X[KRTPEI]R:801-804,KR:[KR]R:819-820	KELD:6-9,RRLA:22-25,HVLP:69-72,HEIQ:79-82,RALY:109-112,RPIQ:169-172,HFIE:178-181,KIIQ:225-228,KYIT:278-281,RDMT:304-307,KTLR:319-322,KTLD:335-338,KIIT:397-400,HFIC:409-412,RQML:451-454,KALR:476-479,RTIH:539-542,RPYT:575-578,HHLS:593-596,KNIP:597-600,HDLG:622-625,RTWN:646-649,RGFL:658-661,KRYV:675-678,RPMF:748-751,RNIG:789-792,KDMR:794-797	1	0	0	.	0	0
PGRA_002969-T1	-0.515	-6.573	-1.29	.	.	.	.	0	0	0	PF00400	Repeat:WD40	0	.	0	0	0.02	.	.	0.984	0.885	0.166	0.24	0	0	0	0	49783.7	461	5.5	7.1	4	158	269	156	44	256	108	61	47	0.619	AFIR:[LIJVAP]X[KRTPEI]R:27-30,PEPR:[LIJVAP]X[KRTPEI]R:108-111,LRLR:LXXR:192-195,LPTR:[LIJVAP]X[KRTPEI]R&LXXR:262-265,LASR:LXXR:315-318,LNIR:[LIJVAP]X[KRTPEI]R&LXXR:350-353,ASER:[LIJVAP]X[KRTPEI]R:418-421,VAPR:[LIJVAP]X[KRTPEI]R:423-426,RR:[KR]R:435-436	KAIL:13-16,RLLT:34-37,KVIT:75-78,KLIV:84-87,KPWM:113-116,HMLP:118-121,HGMA:186-189,RWLS:195-198,HPLP:260-263,KNLS:270-273,HPLN:335-338,RIFA:357-360,RIYS:369-372,KTMR:374-377,RVFD:426-429,RRIH:435-438,HWLA:444-447	0	0	0	.	0	0
PGRA_007468-T1	-0.516	-6.467	-1.3	.	.	.	.	0	0	0	PF03453,PF00994	Family:MoeA_N,Domain:MoCF_biosynth	0	.	0	0	0.044	.	.	0.987	0.904	0.378	0.01	0	0	0	0	108649	996	-23	5.019	13	315	545	267	90	528	249	119	130	0.75	PTRR:[LIJVAP]X[KRTPEI]R:9-12,RR:[KR]R:11-12,RR:[KR]R:173-174,LAGR:LXXR:386-389,AQPR:[LIJVAP]X[KRTPEI]R:438-441,KR:[KR]R:443-444,LIIR:[LIJVAP]X[KRTPEI]R&LXXR:467-470,RR:[KR]R:777-778,AHIR:[LIJVAP]X[KRTPEI]R:782-785,RR:[KR]R:785-786,PQRR:[LIJVAP]X[KRTPEI]R:799-802,RR:[KR]R:801-802,RR:[KR]R:847-848,RR:[KR]R:850-851,PPTR:[LIJVAP]X[KRTPEI]R:858-861,RR:[KR]R:861-862	KTMT:106-109,REIG:132-135,KTYR:170-173,KGWG:213-216,RALG:266-269,KVIF:302-305,HLFV:319-322,HLMS:327-330,HDFK:346-349,KSLW:382-385,HLLY:450-453,RGLS:470-473,KQLL:503-506,KWIE:509-512,KNLG:539-542,HDLN:563-566,RGML:576-579,HDFP:695-698,HEFN:737-740,KQIA:745-748,RTIT:760-763,RTLR:806-809,HHYK:836-839,RYFS:843-846,RRMA:861-864,RELS:972-975	1	0	0	.	0	0
PGRA_006501-T1	-0.519	-3.275	2.075	.	.	.	.	0	0	0	PF08737	Family:Rgp1	0	.	0	0	0.011	.	.	0.932	0.123	0.43	0.02	1	1	0	0	77111.3	707	4	6.94	5	233	385	197	63	368	166	89	77	0.742	KR:[KR]R:198-199,VKRR:[LIJVAP]X[KRTPEI]R:229-232,KR:[KR]R:230-231,KR:[KR]R:249-250,ISRR:[LIJVAP]X[KRTPEI]R:456-459,RR:[KR]R:458-459,RR:[KR]R:500-501,LAMR:LXXR:548-551,LFSR:LXXR:572-575,RR:[KR]R:575-576,LERR:[LIJVAP]X[KRTPEI]R&LXXR:634-637,RR:[KR]R:636-637	RPFH:29-32,RLLP:106-109,RILS:139-142,RSIF:189-192,RNFG:256-259,KDMR:280-283,KAFE:313-316,KGLP:323-326,KAIK:332-335,RVLG:363-366,HDLK:377-380,KTME:418-421,RRMS:458-461,RRIV:575-578,KGLE:632-635,RRLI:636-639,HPLM:649-652,RVYG:683-686,KGLE:690-693	1	1	0	SignalP3NN:27,SignalP3HMM:27,SignalP4:27,SignalP5:27,Phobius:27,SignalP6:27	1	1
PGRA_008148-T1	-0.524	-6.064	-1.303	.	.	.	.	0	0	0	.	.	0	.	0	0	0.07	.	.	0.882	0.973	0.424	0.31	0	0	0	0	67334.9	637	19	7.42	6	275	401	141	81	281	154	98	56	0.555	LALR:LXXR:11-14,LNQR:LXXR:479-482,ATER:[LIJVAP]X[KRTPEI]R:535-538,KR:[KR]R:633-634	HEFE:24-27,HTLR:71-74,RAFA:80-83,RLFD:109-112,HSYD:223-226,RQYY:249-252,HSYQ:428-431,RFMP:447-450,RGMR:538-541,KDYL:577-580,RVIG:585-588,REYN:634-637	0	0	0	.	0	0
PGRA_008062-T1	-0.525	-5.664	-1.215	.	.	.	.	0	0	0	PF10282	Repeat:Lactonase	0	.	0	0	0.088	.	.	0.785	0.867	0.415	0.24	0	0	0	0	38786.2	358	-13	4.777	2	109	211	101	39	190	95	44	51	0.909	VERR:[LIJVAP]X[KRTPEI]R:10-13,RR:[KR]R:12-13,AGPR:[LIJVAP]X[KRTPEI]R:167-170,KR:[KR]R:184-185,LLPR:[LIJVAP]X[KRTPEI]R&LXXR:295-298,RR:[KR]R:341-342	KLIV:20-23,HYIT:96-99,RKYM:103-106,KVYE:200-203,RGLG:212-215,KDLP:227-230,KNLY:249-252	0	0	0	.	0	0
PGRA_006010-T1	-0.526	1.007	3.126	.	.	.	.	0	0	0	PF01822	Domain:WSC	0	.	0	0	0.128	0.672	.	.	0.024	0.43	0.32	1	1	0	0	35122.6	325	-41	3.784	16	125	204	64	20	143	90	25	65	0.885	LFSR:LXXR:210-213	KSLL:6-9,RALG:37-40,KSYC:55-58,HRYY:61-64,HDWA:122-125,RALD:137-140,RVLR:141-144,KCLV:152-155,KLLD:300-303	0	0	0	SignalP3HMM:21,SignalP4:21,SignalP5:21,DeepSig:21,SignalP6:21,SignalP3NN:23,Phobius:23	1	1
PGRA_009355-T1	-0.529	1.147	-1.299	.	.	.	.	0	0	0	.	.	0	.	0	0.983	0.827	0.636	.	.	0.546	0.407	0.3	0	0	0	0	10289.5	97	-0.5	6.212	0	32	57	28	9	54	23	12	11	0.742	RR:[KR]R:30-31,KR:[KR]R:60-61	HPLK:13-16,KTIG:83-86	0	0	0	.	0	0
PGRA_005829-T1	-0.53	1.444	-1.296	.	.	.	.	0	0	0	PF01722	Family:BolA	0	.	0	0.979	0.893	0.769	.	.	0.055	0.414	0.33	0	0	0	0	11156.6	104	-0.5	6.214	2	37	58	34	7	54	25	13	12	0.84	IQER:[LIJVAP]X[KRTPEI]R:13-16,KR:[KR]R:51-52	HRLV:53-56,HAWT:68-71	1	0	0	.	0	0
PGRA_003782-T1	-0.53	-5.245	-0.013	.	.	.	.	0	0	0	.	.	0	.	0	0	0.009	.	.	0.884	0.167	0.657	0.8	1	1	1	0	60050.9	568	-31.5	4.068	6	236	355	174	54	303	97	34	63	0.952	LQPR:[LIJVAP]X[KRTPEI]R&LXXR:61-64,LKGR:LXXR:341-344,KR:[KR]R:424-425,LAER:[LIJVAP]X[KRTPEI]R&LXXR:431-434,AAKR:[LIJVAP]X[KRTPEI]R:506-509,KR:[KR]R:508-509	RNWA:54-57,KNFN:113-116,KNIS:133-136,KFFT:164-167,KDIS:223-226,KDWY:232-235,KKLV:545-548	0	0	0	SignalP4:16,SignalP3NN:20,SignalP3HMM:20,SignalP5:20,DeepSig:20,Phobius:20,SignalP6:20	1	1
PGRA_009636-T1	-0.531	2.862	0.63	.	.	.	.	0	0	0	.	.	0	.	0	1	0.783	0.727	.	.	0.266	0.461	0.59	0	0	0	0	6979.08	66	-9	3.554	11	31	37	15	1	42	13	2	11	0.263	.	.	0	0	0	.	0	0
PGRA_009754-T1	-0.531	-2.323	2.764	.	FAEC2_(VM1G_00022)	unaffected_pathogenicity,reduced_virulence	PHI:10222	0	1	0	PF07519	Family:Tannase	0	.	0	0	0.009	.	.	0.613	0.005	0.43	0.84	1	1	0	0	61158.6	567	-29	4.058	10	220	341	169	72	317	82	29	53	1	PAIR:[LIJVAP]X[KRTPEI]R:219-222	RYLS:100-103,HELA:167-170,KQLA:174-177,KNLY:178-181,KGIE:320-323,RYLE:378-381,RDLM:400-403,HYYE:449-452,RLFL:476-479,RPLW:533-536	0	0	0	Phobius:13,SignalP3NN:16	1	0
PGRA_002748-T1	-0.532	-2.458	2.219	.	.	.	.	0	0	0	.	.	0	.	0	0	0.102	.	.	0.905	0.878	0.535	0.4	1	1	0	0	42456.4	391	9	8.099	5	142	226	124	48	226	76	46	30	0.705	ILPR:[LIJVAP]X[KRTPEI]R:3-6,KR:[KR]R:95-96,LRLR:LXXR:273-276,LTAR:LXXR:374-377,VARR:[LIJVAP]X[KRTPEI]R:384-387,RR:[KR]R:386-387	RILP:2-5,KRIT:95-98,KTYL:270-273,KWLS:300-303,HVLV:314-317,HVLN:336-339	0	0	0	SignalP3NN:23,SignalP3HMM:23,SignalP4:23,SignalP5:23,Phobius:23,SignalP6:23	1	1
PGRA_003084-T1	-0.532	0.259	-1.159	.	.	.	.	0	0	0	PF00121	Domain:TIM	0	.	0	0.825	0.61	0.909	.	.	0.941	0.624	0.2	0	0	0	0	21142.8	196	-4	4.914	3	69	107	65	14	99	49	23	26	1.205	RR:[KR]R:44-45,LEVR:LXXR:77-80	KDIA:3-6,RTIL:45-48,KQLE:91-94,RSWL:137-140,RILY:153-156,KELS:166-169	0	0	0	.	0	0
PGRA_006615-T1	-0.533	-3.065	0.749	MoCDIP11	LHS1	reduced_virulence	PHI:2058	0	1	0	PF00012	Family:HSP70	0	.	0	0	0.01	.	.	0.775	0.869	0.254	0.03	1	1	0	0	108908	1001	-22	4.965	3	345	533	291	75	473	300	142	158	0.99	RR:[KR]R:59-60,LSAR:LXXR:92-95,KR:[KR]R:196-197,VYIR:[LIJVAP]X[KRTPEI]R:668-671,RR:[KR]R:687-688,IQTR:[LIJVAP]X[KRTPEI]R:762-765,LKER:[LIJVAP]X[KRTPEI]R&LXXR:847-850	RLIL:10-13,RLYG:83-86,KALL:105-108,KEYA:118-121,RAIS:197-200,KVLS:209-212,RTFP:228-231,HHMI:241-244,KTIQ:272-275,RSLG:286-289,RAMA:326-329,KLWK:330-333,HVLS:340-343,KLFT:420-423,KEIR:455-458,KEFT:495-498,KAYV:551-554,KNLF:571-574,RVYI:667-670,RLLA:676-679,RDLI:705-708,RKLL:722-725,KKLK:750-753,KNIK:791-794,KALK:897-900,KNFD:919-922,RQLQ:970-973	1	0	0	SignalP3NN:25,SignalP3HMM:25,SignalP4:25,SignalP5:25,DeepSig:25,Phobius:25,SignalP6:25	1	1
PGRA_004434-T1	-0.539	4.256	0.84	.	.	.	.	0	0	0	PF12861	Family:zf-ANAPC11	0	.	0	1	0.914	0.866	0.644	.	0.953	0.258	0.58	0	0	0	0	10180.7	89	4	7.805	9	27	47	19	13	49	24	15	9	1.111	.	KKWA:6-9,HNFH:54-57,HCIV:59-62	0	0	0	.	0	0
PGRA_008267-T1	-0.539	-5.814	-2.38	BghBEC4	.	.	.	0	0	0	.	.	0	.	0	0	0.012	.	.	0.967	0.117	0.49	0.48	0	1	0	1	39815.6	386	3	7.186	1	191	269	91	29	186	61	34	27	0.414	LLWR:LXXR:164-167,RR:[KR]R:222-223	RTLL:10-13,RAII:167-170,RFLP:269-272,HNID:284-287,HNMS:330-333,HPYR:378-381	0	0	0	SignalP3NN:29,SignalP3HMM:29,SignalP4:29,SignalP5:29,DeepSig:29,Phobius:29,SignalP6:29	1	1
PGRA_007291-T1	-0.539	-5.488	-1.298	.	MoLYS20,LeuA,LeuA_(Dda3937_04301)	reduced_virulence	PHI:3234,PHI:8962,PHI:8578	0	1	0	PF00682	Domain:HMGL-like	0	.	0	0	0.213	.	.	0.691	0.36	0.468	0.31	0	0	0	0	47397.6	436	-3	6.089	10	146	246	140	42	229	111	57	54	1.207	LEVR:LXXR:168-171,ASPR:[LIJVAP]X[KRTPEI]R:209-212,IGER:[LIJVAP]X[KRTPEI]R:262-265,VKTR:[LIJVAP]X[KRTPEI]R:366-369,ADIR:[LIJVAP]X[KRTPEI]R:393-396	KIIE:44-47,KKIE:65-68,KALD:71-74,KKIC:97-100,KILT:107-110,KYLR:138-141,KDMD:147-150,KGLE:166-169,RTLR:219-222,RMLV:277-280,HQIK:293-296,KAIL:331-334,KAMA:390-393,RQIA:396-399,RSYH:408-411	0	0	0	.	0	0
PGRA_008085-T1	-0.539	2.884	-1.149	.	BbCypC,CypB,PbCYP3,BbCypA,CYP1,FvCYP1,BCP1,BcCyp2_(BCIN_05g03080),CPA1,PpiA,PpiB	unaffected_pathogenicity,reduced_virulence	PHI:6206,PHI:7181,PHI:7735,PHI:6199,PHI:7734,PHI:249,PHI:7143,PHI:277,PHI:2477,PHI:11184,PHI:213,PHI:11417,PHI:7633,PHI:11418	0	1	0	PF00160	Domain:Pro_isomerase	1	.	0	0.955	0.964	.	0.607	.	0.27	0.6	0.61	0	0	0	0	17013.2	158	2	7.357	1	57	90	41	16	87	36	20	16	0.925	LASR:LXXR:22-25,VVRR:[LIJVAP]X[KRTPEI]R:125-128,RR:[KR]R:127-128	RGYY:25-28,HRII:34-37,RRLG:127-130,KIIR:145-148,RVMD:150-153	0	0	0	.	0	0
PGRA_000755-T1	-0.54	-3.888	-1.298	.	.	.	.	0	0	0	PF10237	Family:N6-adenineMlase	0	.	0	0.136	0.306	.	.	0.517	0.684	0.302	0.23	0	0	0	0	28707.3	260	-7.5	4.785	4	89	138	73	32	139	63	29	34	0.836	LLAR:LXXR:88-91,LTVR:LXXR:185-188,LGLR:LXXR:226-229	HALD:14-17,KEFY:20-23,KQFE:31-34,RQLL:91-94,KNIL:116-119,HRFG:138-141,RLIV:167-170,RWMA:188-191,KLIL:205-208,KLYQ:221-224,RGLS:239-242	1	0	0	.	0	0
PGRA_005740-T1	-0.541	-1.32	-1.704	.	.	.	.	0	0	0	PF01679	Family:Pmp3	0	.	0	0.299	0.549	.	0.516	.	0.908	0.455	0.48	0	1	0	1	19203.4	179	2.5	6.958	4	59	100	46	22	102	33	20	13	0.519	RR:[KR]R:90-91	HAWY:48-51,HEYE:62-65	0	0	0	SignalP3NN:22,SignalP4:22,Phobius:22,SignalP3HMM:24	1	1
PGRA_008169-T1	-0.541	-3.148	1.861	.	.	.	.	0	0	0	PF03663	Repeat:Glyco_hydro_76	0	GH76	0	0	0.03	.	.	0.895	0.894	0.621	0.18	1	1	0	0	74650.3	663	-6	6.039	7	205	346	164	90	335	165	85	80	0.886	AVIR:[LIJVAP]X[KRTPEI]R:385-388,LFTR:[LIJVAP]X[KRTPEI]R&LXXR:406-409,RR:[KR]R:501-502,LQTR:[LIJVAP]X[KRTPEI]R&LXXR:505-508,LGLR:LXXR:523-526,LNDR:LXXR:612-615,LWER:[LIJVAP]X[KRTPEI]R&LXXR:640-643	RVLN:62-65,RALD:103-106,KTFG:180-183,RIFW:217-220,HLYF:262-265,RNLN:338-341,HTYA:373-376,HSLL:380-383,RPID:398-401,HGWQ:413-416,RKLP:418-421,HGIG:424-427,KGIF:450-453,HHLA:455-458,RAML:502-505,RPFT:560-563,RDLN:610-613,RQLW:638-641	0	0	0	SignalP3NN:22,SignalP4:22,DeepSig:22,SignalP6:22,SignalP5:23,Phobius:25	1	0
PGRA_009713-T1	-0.542	-1.898	1.925	.	.	.	.	0	0	0	.	.	0	.	0	0.001	0.218	.	.	0.749	0.292	0.506	0.05	1	1	0	0	39816.1	367	1.5	6.939	6	127	197	111	34	205	84	44	40	0.755	LPAR:LXXR:75-78,RR:[KR]R:100-101,PTER:[LIJVAP]X[KRTPEI]R:182-185,VLKR:[LIJVAP]X[KRTPEI]R:272-275,KR:[KR]R:274-275,LRER:[LIJVAP]X[KRTPEI]R&LXXR:305-308,RR:[KR]R:308-309,RR:[KR]R:324-325,LDPR:[LIJVAP]X[KRTPEI]R&LXXR:329-332	KAFV:90-93,RPFY:136-139,HFYN:151-154,KSIA:232-235,HHFG:252-255,KRMY:274-277,KVLR:303-306,RRWS:308-311,KAIP:313-316,RRIL:324-327	0	0	0	SignalP3NN:19,SignalP4:19,Phobius:19,SignalP3HMM:21,SignalP5:21,DeepSig:21	1	1
PGRA_009630-T1	-0.545	0.157	0.661	.	.	.	.	0	0	0	.	.	0	.	0	0.915	0.671	.	.	0.748	0.978	0.289	0.18	1	1	0	0	12763.7	118	2.5	8.072	1	40	64	40	13	73	24	14	10	0.515	RR:[KR]R:8-9,LATR:[LIJVAP]X[KRTPEI]R&LXXR:98-101	KSFV:36-39,HMLG:87-90,RLWQ:101-104	0	0	0	SignalP3HMM:24	0	1
PGRA_002939-T1	-0.545	0.951	1.241	.	.	.	.	0	0	0	PF11807	Family:UstYa	1	.	0	0.149	0.466	.	.	0.673	0.067	0.52	0.27	1	1	1	0	22616.7	205	-3.5	5.196	4	63	111	62	27	121	41	20	21	0.889	.	HFWG:86-89,HQLQ:95-98,KDIR:101-104,KQLK:105-108,RALM:118-121,RGLG:124-127	0	0	0	SignalP5:27,SignalP3NN:28,SignalP3HMM:28	1	1
PGRA_006604-T1	-0.546	3.221	0.872	.	.	.	.	0	0	0	.	.	0	.	0	0.999	0.802	0.831	.	.	0.124	0.434	0.72	0	0	0	0	6022.75	58	-7	3.418	6	26	37	11	0	32	9	1	8	0.25	.	.	0	0	0	.	0	0
PGRA_004202-T1	-0.547	1.188	-1.318	.	.	.	.	0	0	0	.	.	0	.	0	0.998	0.863	.	0.547	.	0.098	0.404	0.39	0	0	0	0	19154.9	179	4.5	9.372	1	60	106	61	13	104	40	23	17	0.702	RR:[KR]R:3-4,AMIR:[LIJVAP]X[KRTPEI]R:43-46,LVCR:LXXR:87-90	HVFV:103-106,HVYI:120-123,KDYV:136-139,RILD:140-143,RVIG:148-151,RELY:164-167	0	1	0	.	0	0
PGRA_004034-T1	-0.548	-3.738	-1.279	.	.	.	.	0	0	0	PF00107,PF08240	Domain:ADH_zinc_N,Domain:ADH_N	0	.	0	0.007	0.492	.	.	0.766	0.448	0.434	0.3	0	0	0	0	36627.5	337	-3	5.991	5	108	190	100	35	184	84	43	41	1	LNFR:LXXR:42-45,LALR:LXXR:271-274	RQWQ:6-9,RVLS:93-96,HDMA:110-113,RVFP:128-131,RPLA:165-168,RELG:194-197,HVIN:200-203,KTLR:233-236,KSFD:237-240,KGII:280-283,HHIK:300-303,RVFG:308-311,KFLY:320-323	0	0	0	.	0	0
PGRA_002064-T1	-0.548	-4.531	-1.274	.	.	.	.	0	0	0	PF00291	Family:PALP	0	.	0	0.025	0.39	.	.	0.9	0.59	0.356	0.2	0	0	0	0	36938.4	346	-4.5	5.432	9	118	196	121	27	206	79	39	40	0.759	IVPR:[LIJVAP]X[KRTPEI]R:12-15,RR:[KR]R:52-53	HLLC:7-10,HFFC:66-69,RDLG:107-110,KHLR:125-128,KELR:164-167,KVLA:208-211,RILV:284-287,KKYL:304-307,KNIV:319-322	0	0	0	.	0	0
PGRA_005040-T1	-0.551	-5.026	0.307	.	.	.	.	0	0	0	PF03636,PF03632	Family:Glyco_hydro_65N,Repeat:Glyco_hydro_65m	0	GH65,GH95	0	0	0.009	.	.	0.984	0.914	0.44	0.86	1	1	1	0	107356	1006	-37	4.177	7	399	637	307	128	575	131	50	81	0.958	PTPR:[LIJVAP]X[KRTPEI]R:13-16,LFDR:LXXR:109-112,RR:[KR]R:112-113,LKLR:LXXR:759-762,LNYR:LXXR:779-782,APPR:[LIJVAP]X[KRTPEI]R:873-876	KFIG:325-328,HRFA:472-475,RTFY:782-785,RGFS:876-879	0	0	0	SignalP3HMM:39,SignalP4:39,SignalP5:39,Phobius:39,SignalP6:39,SignalP3NN:41	1	1
PGRA_003294-T1	-0.557	-4.744	-1.272	.	.	.	.	0	0	0	PF02469	Domain:Fasciclin	0	.	0	0.178	0.273	.	.	0.814	0.603	0.469	0.58	0	0	0	0	29619.5	269	-9.5	4.79	1	79	153	93	34	150	58	27	31	1.057	.	HLIR:33-36,HVLP:38-41,HVFA:54-57,KVFE:167-170,HALE:221-224,HMYD:254-257	0	0	0	.	0	0
PGRA_005467-T1	-0.557	-2.016	-1.3	.	.	.	.	0	0	0	.	.	0	.	0	0.982	0.533	.	.	0.537	0.399	0.451	0.17	0	0	0	0	20429.4	193	-4	4.982	1	62	116	69	16	118	40	19	21	0.593	KR:[KR]R:96-97	KAIP:4-7,KHIQ:23-26,RNIP:138-141	0	0	0	.	0	0
PGRA_009137-T1	-0.558	-4.247	-1.292	.	.	.	.	0	0	0	PF01912	Family:eIF-6	0	.	0	0.466	0.193	.	.	0.551	0.459	0.306	0.18	0	0	0	0	25460.8	238	-15	4.157	0	76	138	87	16	130	47	17	30	0.933	AGTR:[LIJVAP]X[KRTPEI]R:54-57,IEER:[LIJVAP]X[KRTPEI]R:89-92	.	0	0	0	.	0	0
PGRA_007751-T1	-0.56	-1.663	0.772	.	.	.	.	0	0	0	PF05368	Family:NmrA	0	.	0	0.541	0.426	.	.	0.823	0.261	0.407	0.09	1	1	0	0	27328.9	251	-6	4.956	4	85	137	82	24	143	57	27	30	0.7	LAQR:LXXR:100-103,LRMR:LXXR:220-223,RR:[KR]R:240-241	RDLQ:52-55,HLLN:119-122,RPID:189-192,KELR:218-221	0	0	0	SignalP3HMM:24,SignalP3NN:27,DeepSig:27,Phobius:27	1	1
PGRA_009658-T1	-0.562	-0.697	-1.294	.	.	.	.	0	0	0	PF03650	Repeat:MPC	0	.	0	0.905	0.836	.	.	0.58	0.31	0.465	0.4	0	0	0	0	15957.2	146	4	8.939	2	52	78	44	18	86	29	17	12	0.921	RR:[KR]R:9-10,VTPR:[LIJVAP]X[KRTPEI]R:74-77	RQYQ:10-13,RNYL:77-80,HFIN:85-88,RWYA:98-101,KALA:110-113	0	0	0	.	0	0
PGRA_005438-T1	-0.562	-6.548	-1.657	.	.	.	.	0	0	0	.	.	0	.	0	0.001	0.008	.	.	0.77	0.464	0.705	0.66	0	1	0	1	19217.6	196	0.5	6.709	1	101	141	85	16	126	14	8	6	0.5	LAAR:LXXR:171-174	RSLA:131-134,KALA:137-140	0	0	0	SignalP3NN:17,SignalP3HMM:17,SignalP4:17,SignalP5:17,DeepSig:17,Phobius:17,SignalP6:17	1	1
[truncated: 8,697 more rows]
[truncated: 34 more columns]
