# Supplementary material for: Highly Repetitive Genome of Coniella granati (syn. Pilidiella granati), the Causal Agent of Pomegranate Fruit Rot, Encodes a Minimalistic Proteome with a Streamlined Arsenal of Effector Proteins
Source: Int J Mol Sci. 2024 Sep 17;25(18):9997. doi: 10.3390/ijms25189997 (PMC11432717; doi:10.3390/ijms25189997)
Supplement: Supplementary file 1 [file ijms-25-09997-s001.zip › Data S6_CSEPs.xlsx]

## Sheet: Sheet1
name	effector_score	effector_matches	phibase_genes	phibase_phenotypes	aa_c_number	residue_number	pfam_ids	pfam_names	has_pfam_virulence_match	dbcan_matches	has_dbcan_virulence_match	localizer_nucleus	localizer_chloro	localizer_mito	fykin_gap	kex2_cutsites
PGRA_006204-T1	3.086	CfEcp2,ZtNIP1	.	.	4	227	PF14856	Family:Hce2	1	.	0	0	0	0	0.882	LPSR:LXXR:26-29,LDIR:[LIJVAP]X[KRTPEI]R&LXXR:42-45,LEFR:LXXR:217-220
PGRA_007290-T1	2.646	.	.	.	7	141	.	.	0	.	0	0	0	0	0.622	RR:[KR]R:98-99
PGRA_008218-T1	2.505	ZtNIP1,CfEcp2	.	.	5	197	PF14856	Family:Hce2	1	.	0	0	1	0	1.194	RR:[KR]R:58-59,RR:[KR]R:153-154
PGRA_002694-T1	2.474	.	.	.	0	228	.	.	0	.	0	0	0	0	1.222	KR:[KR]R:93-94,LQDR:LXXR:113-116
PGRA_001911-T1	2.443	.	.	.	4	170	.	.	0	.	0	0	0	0	0.673	.
PGRA_008765-T1	2.427	.	.	.	12	137	.	.	0	.	0	0	0	0	0.8	KR:[KR]R:77-78
PGRA_009449-T1	2.398	.	CUTA	unaffected_pathogenicity	6	195	PF01083	Domain:Cutinase	1	CE5	0	0	0	0	0.787	IDPR:[LIJVAP]X[KRTPEI]R:178-181
PGRA_006664-T1	2.339	.	GAS1	reduced_virulence	4	257	PF11327	Family:Egh16-like	1	.	0	1	0	0	0.828	KR:[KR]R:171-172,RR:[KR]R:175-176,ISKR:[LIJVAP]X[KRTPEI]R:184-187,KR:[KR]R:186-187,KR:[KR]R:250-251
PGRA_002414-T1	2.299	.	.	.	4	224	.	.	0	.	0	0	0	0	0.964	LDKR:[LIJVAP]X[KRTPEI]R&LXXR:90-93,KR:[KR]R:92-93,RR:[KR]R:139-140
PGRA_004539-T1	2.162	.	.	.	2	249	PF00488	Domain:MutS_V	0	.	0	0	0	0	0.643	IHTR:[LIJVAP]X[KRTPEI]R:37-40,ATPR:[LIJVAP]X[KRTPEI]R:68-71,RR:[KR]R:216-217
PGRA_008027-T1	2.138	.	.	.	12	184	.	.	0	.	0	0	0	0	0.848	.
PGRA_003492-T1	2.134	.	.	.	8	181	.	.	0	.	0	1	0	0	0.865	KR:[KR]R:37-38,KR:[KR]R:64-65,LRNR:LXXR:66-69
PGRA_008885-T1	2.095	.	.	.	4	217	PF14273	Family:DUF4360	0	.	0	0	0	0	0.962	VTIR:[LIJVAP]X[KRTPEI]R:32-35,LVWR:LXXR:210-213,VWRR:[LIJVAP]X[KRTPEI]R:211-214,RR:[KR]R:213-214
PGRA_008860-T1	2.092	.	.	.	6	120	.	.	0	.	0	0	0	0	1	LTQR:LXXR:36-39
PGRA_009224-T1	2.084	CfPDIP1	.	.	6	113	.	.	0	.	0	0	0	0	1.889	.
PGRA_007015-T1	2.068	CfPDIP1	.	.	8	130	.	.	0	.	0	0	0	0	1	IVKR:[LIJVAP]X[KRTPEI]R:22-25,KR:[KR]R:24-25
PGRA_008976-T1	2.045	.	TrxA,Thioredoxin_1	reduced_virulence	5	137	PF00085	Domain:Thioredoxin	0	.	0	0	0	0	1.129	RR:[KR]R:119-120
PGRA_001981-T1	2.044	.	.	.	4	239	PF11327	Family:Egh16-like	1	.	0	0	0	0	0.603	KR:[KR]R:151-152,IMKR:[LIJVAP]X[KRTPEI]R:163-166,KR:[KR]R:165-166,RR:[KR]R:232-233
PGRA_004164-T1	2.016	GoEC2,MoCDIP2,BghBEC2	.	.	7	154	PF05730	Domain:CFEM	1	.	0	1	0	0	1.067	KR:[KR]R:113-114,KR:[KR]R:121-122,RR:[KR]R:149-150
PGRA_005485-T1	1.994	ZtNIP1,CfEcp2	.	.	4	167	PF14856	Family:Hce2	1	.	0	0	0	0	1.031	LRRR:[LIJVAP]X[KRTPEI]R&LXXR:33-36,RR:[KR]R:34-35,LHMR:LXXR:164-167
PGRA_001358-T1	1.982	.	.	.	8	97	PF06766	Family:Hydrophobin_2	1	.	0	0	0	0	0.519	.
PGRA_006064-T1	1.953	.	.	.	8	143	.	.	0	.	0	1	0	0	0.97	.
PGRA_007124-T1	1.936	.	.	.	7	125	PF01822	Domain:WSC	0	.	0	0	0	0	0.784	.
PGRA_009571-T1	1.911	.	.	.	6	75	.	.	0	.	0	0	0	0	0.667	KR:[KR]R:26-27
PGRA_005443-T1	1.908	.	.	.	9	194	.	.	0	.	0	0	0	0	0.554	LETR:[LIJVAP]X[KRTPEI]R&LXXR:80-83
PGRA_001444-T1	1.898	.	.	.	8	127	.	.	0	.	0	0	0	0	1	.
PGRA_005889-T1	1.892	.	.	.	8	196	.	.	0	.	0	0	0	0	0.875	LCCR:LXXR:129-132
PGRA_008276-T1	1.869	.	.	.	0	101	.	.	0	.	0	0	0	0	0.96	.
PGRA_009699-T1	1.864	.	.	.	2	171	PF00135	Domain:COesterase	0	.	0	0	0	0	0.881	AIPR:[LIJVAP]X[KRTPEI]R:21-24,LGMR:LXXR:54-57,LRLR:LXXR:66-69
PGRA_002373-T1	1.79	.	.	.	2	175	PF00085	Domain:Thioredoxin	0	.	0	0	0	0	0.886	LQDR:LXXR:22-25,LKAR:LXXR:161-164
PGRA_001309-T1	1.762	.	.	.	10	156	.	.	0	.	0	0	0	0	0.51	KR:[KR]R:31-32
PGRA_008695-T1	1.695	.	.	.	1	204	PF01161	Domain:PBP	0	.	0	0	0	0	0.843	PRPR:[LIJVAP]X[KRTPEI]R:137-140
PGRA_008501-T1	1.647	.	.	.	9	212	.	.	0	.	0	0	0	0	0.6	LHGR:LXXR:28-31
PGRA_000088-T1	1.644	.	.	.	5	253	PF01083	Domain:Cutinase	1	CE5	0	0	0	0	0.865	PYER:[LIJVAP]X[KRTPEI]R:164-167
PGRA_000913-T1	1.628	.	.	.	3	222	PF01105	Domain:EMP24_GP25L	0	.	0	0	0	0	1.412	LNSR:LXXR:158-161,RR:[KR]R:166-167
PGRA_008930-T1	1.623	.	.	.	1	139	PF10270	Family:MMgT	0	.	0	0	0	0	0.8	LETR:[LIJVAP]X[KRTPEI]R&LXXR:113-116,VDIR:[LIJVAP]X[KRTPEI]R:120-123
PGRA_002139-T1	1.59	.	.	.	7	207	.	.	0	.	0	0	0	0	1.13	.
PGRA_004189-T1	1.577	.	.	.	4	244	PF11327	Family:Egh16-like	1	.	0	0	0	0	0.814	LLER:[LIJVAP]X[KRTPEI]R&LXXR:160-163,ISKR:[LIJVAP]X[KRTPEI]R:167-170,KR:[KR]R:169-170,KR:[KR]R:234-235
PGRA_009219-T1	1.534	RsRlpA,VdAve1,PsShr1	.	.	5	132	.	.	0	.	0	0	0	0	0.871	LGIR:[LIJVAP]X[KRTPEI]R&LXXR:26-29
PGRA_006644-T1	1.521	SsCP1,MoMSP1	.	.	10	221	.	.	0	.	0	0	0	0	0.733	PVRR:[LIJVAP]X[KRTPEI]R:21-24,RR:[KR]R:23-24
