# Supplementary material for: Highly Repetitive Genome of Coniella granati (syn. Pilidiella granati), the Causal Agent of Pomegranate Fruit Rot, Encodes a Minimalistic Proteome with a Streamlined Arsenal of Effector Proteins
Source: Int J Mol Sci. 2024 Sep 17;25(18):9997. doi: 10.3390/ijms25189997 (PMC11432717; doi:10.3390/ijms25189997)
Supplement: Supplementary file 1 [file ijms-25-09997-s001.zip › Data S7_ATrich_regions.xlsx]

## Sheet: Sheet1
locus	gene_model_status	distance	region_type	start	end	regiondist_ID
PGRA_000022	complete	0	0.R0.1	186293	186472	0
PGRA_000023	complete	236	scaffold_end	6035	7353	1
PGRA_000024	complete	2380	scaffold_start	2380	3206	2
PGRA_000025	complete	3515	scaffold_start	3515	4537	2
PGRA_000026	complete	5398	scaffold_start	5398	6973	2
PGRA_000027	complete	8392	scaffold_start	8392	9706	2
PGRA_000028	complete	10187	2.R0.0	12010	12812	2
PGRA_000029	complete	7747	2.R0.0	13884	15252	2
PGRA_000030	complete	6280	2.R0.0	15745	16719	2
PGRA_000031	complete	0	2.R0.0	17850	23023	2
PGRA_000032	complete	65	2.R0.0	24663	27942	2
PGRA_000033	complete	3296	2.R0.1	27996	28451	2
PGRA_000034	complete	34	2.R0.1	38318	40100	2
PGRA_000035	complete	5820	2.R0.1	44104	45206	2
PGRA_000036	complete	7026	2.R0.1	45310	46418	2
PGRA_000037	complete	21543	2.R0.1	59827	60351	2
PGRA_000038	complete	23244	2.R0.1	61528	62625	2
PGRA_000039	complete	25289	2.R0.1	63573	65439	2
PGRA_000040	complete	27719	2.R0.1	66003	68295	2
PGRA_000041	complete	32697	2.R0.1	70981	71402	2
PGRA_000042	complete	34330	2.R0.1	72614	73449	2
PGRA_000043	complete	38113	2.R0.1	76397	76810	2
PGRA_000044	complete	39577	2.R0.1	77861	79315	2
PGRA_000045	complete	39422	2.R0.2	82304	83718	2
PGRA_000046	complete	36864	2.R0.2	85236	86276	2
PGRA_000048	complete	31940	2.R0.2	89965	91200	2
PGRA_000049	complete	29206	2.R0.2	93469	93934	2
PGRA_000050	complete	26199	2.R0.2	95404	96941	2
PGRA_000051	complete	18647	2.R0.2	99377	104493	2
PGRA_000052	complete	11902	2.R0.2	110143	111238	2
PGRA_000053	complete	8305	2.R0.2	113422	114835	2
PGRA_000054	complete	4156	2.R0.2	117617	118984	2
PGRA_000055	complete	2478	2.R0.2	120221	120662	2
PGRA_000056	complete	0	2.R0.2	122107	123148	2
PGRA_000057	complete	0	2.R0.3	127888	130289	2
PGRA_000058	complete	9	2.R0.3	131458	133313	2
PGRA_000059	complete	2373	2.R0.3	133822	134633	2
PGRA_000060	complete	8995	2.R0.3	140444	140800	2
PGRA_000061	complete	10411	2.R0.3	141860	142792	2
PGRA_000062	complete	14196	2.R0.3	145645	147989	2
PGRA_000063	complete	16839	2.R0.3	148288	149134	2
PGRA_000064	complete	18379	2.R0.3	149828	152811	2
PGRA_000065	complete	21576	2.R0.3	153025	153403	2
PGRA_000066	complete	22604	2.R0.3	154053	157053	2
PGRA_000067	complete	26486	2.R0.3	157935	159252	2
PGRA_000068	complete	34575	2.R0.3	166024	171152	2
PGRA_000069	complete	27553	2.R0.4	177571	178610	2
PGRA_000070	complete	25384	2.R0.4	179530	180779	2
PGRA_000071	complete	20344	2.R0.4	184541	185819	2
PGRA_000072	complete	18302	2.R0.4	186272	187861	2
PGRA_000073	complete	14191	2.R0.4	189959	191972	2
PGRA_000074	complete	11673	2.R0.4	192886	194490	2
PGRA_000075	complete	9936	2.R0.4	195568	196227	2
PGRA_000076	complete	9291	2.R0.4	196440	196872	2
PGRA_000077	complete	6065	2.R0.4	199154	200098	2
PGRA_000079	complete	0	2.R0.4	203217	206186	2
PGRA_000080	complete	1637	2.R0.4	210617	212310	2
PGRA_000081	complete	1288	scaffold_end	218467	219614	2
PGRA_000082	incomplete	210	scaffold_end	219760	220692	2
PGRA_000083	complete	389	3.R0.0	4736	6177	3
PGRA_000084	complete	0	4.R0.0	6112	9224	4
PGRA_000085	complete	9554	4.R0.0	15721	16461	4
PGRA_000086	complete	11388	4.R0.0	17555	20225	4
PGRA_000087	complete	7937	4.R0.1	20942	23798	4
PGRA_000088	complete	6346	4.R0.1	24475	25389	4
PGRA_000089	complete	2014	4.R0.1	27082	29721	4
PGRA_000090	complete	51	4.R0.1	30682	31684	4
PGRA_000091	complete	327	4.R0.1	33246	38777	4
PGRA_000092	complete	51	4.R0.2	41463	44718	4
PGRA_000093	complete	70	4.R0.2	46153	47655	4
PGRA_000094	complete	2411	4.R0.2	48494	50011	4
PGRA_000095	complete	5115	4.R0.2	51198	52885	4
PGRA_000096	complete	8999	4.R0.2	55082	56000	4
PGRA_000097	complete	6924	4.R0.3	56647	60128	4
PGRA_000098	complete	42	4.R0.3	61870	67010	4
PGRA_000099	complete	0	4.R0.3	68994	70316	4
PGRA_000100	complete	2583	4.R0.3	71616	72960	4
PGRA_000101	complete	4434	4.R0.3	73467	74731	4
PGRA_000102	complete	5823	4.R0.3	74856	76239	4
PGRA_000103	complete	6371	4.R0.4	77785	78501	4
PGRA_000104	complete	2076	4.R0.4	81028	82796	4
PGRA_000105	complete	0	4.R0.5	88972	89988	4
PGRA_000107	complete	2114	4.R0.5	94444	95076	4
PGRA_000108	complete	3250	4.R0.5	95580	96425	4
PGRA_000109	complete	187	4.R0.6	102089	103451	4
PGRA_000110	complete	1581	4.R0.6	106529	107368	4
PGRA_000111	complete	3031	4.R0.6	107979	109111	4
PGRA_000112	complete	2691	4.R0.7	115314	117121	4
PGRA_000113	complete	64	4.R0.7	117313	119748	4
PGRA_000114	complete	3787	4.R0.7	131638	131865	4
PGRA_000115	complete	3470	scaffold_end	132857	133981	4
PGRA_000116	complete	1016	scaffold_end	134405	136435	4
PGRA_000117	complete	29	9.R0.0	181	6845	9
PGRA_000118	complete	232	9.R0.0	8426	10513	9
PGRA_000119	complete	4026	9.R0.0	12220	13308	9
PGRA_000120	complete	5123	9.R0.0	13317	15301	9
PGRA_000121	complete	8547	9.R0.0	16741	17871	9
PGRA_000122	complete	11321	9.R0.0	19515	21320	9
PGRA_000123	complete	13804	9.R0.0	21998	25424	9
PGRA_000124	complete	20255	9.R0.0	28449	30001	9
PGRA_000125	complete	21496	9.R0.1	34946	38495	9
PGRA_000126	complete	16216	9.R0.1	43107	43775	9
PGRA_000127	complete	13943	9.R0.1	45569	46048	9
PGRA_000128	complete	12141	9.R0.1	46213	47850	9
PGRA_000129	complete	10731	9.R0.1	48640	49260	9
PGRA_000130	complete	9781	9.R0.1	49401	50210	9
PGRA_000131	complete	6961	9.R0.1	52310	53030	9
PGRA_000132	complete	2934	9.R0.1	55699	57057	9
PGRA_000133	complete	0	9.R0.1	59279	59992	9
PGRA_000134	complete	0	9.R0.1	61717	63014	9
PGRA_000135	complete	2525	9.R0.1	64244	65101	9
PGRA_000136	complete	4088	9.R0.1	65807	67291	9
PGRA_000137	complete	7563	9.R0.2	70688	72441	9
PGRA_000138	complete	4487	9.R0.2	73415	75517	9
PGRA_000139	complete	2443	9.R0.2	76356	77561	9
PGRA_000140	incomplete	697	9.R0.2	78513	79307	9
PGRA_000141	complete	22	scaffold_start	22	1302	10
PGRA_000142	complete	1417	scaffold_start	1417	3736	10
PGRA_000143	complete	5217	scaffold_start	5217	7075	10
PGRA_000144	complete	6215	10.R0.0	7575	8805	10
PGRA_000145	complete	3419	10.R0.0	10042	11601	10
PGRA_000146	complete	653	10.R0.0	13112	14367	10
PGRA_000147	complete	1	10.R0.0	16048	18543	10
PGRA_000148	complete	3146	10.R0.0	19193	20242	10
PGRA_000149	complete	4538	10.R0.0	20585	21448	10
PGRA_000150	complete	0	10.R0.1	23666	26582	10
PGRA_000151	complete	153	10.R0.1	33372	35051	10
PGRA_000152	complete	4232	10.R0.1	37451	38428	10
PGRA_000153	complete	5621	10.R0.1	38840	39229	10
PGRA_000154	complete	6899	10.R0.1	40118	42354	10
PGRA_000155	complete	11065	10.R0.1	44284	45960	10
PGRA_000156	complete	13391	10.R0.1	46610	48355	10
PGRA_000157	complete	17727	10.R0.1	50946	51710	10
PGRA_000158	complete	19681	10.R0.1	52900	53923	10
PGRA_000159	complete	21222	10.R0.1	54441	55882	10
PGRA_000160	complete	22830	10.R0.1	56049	57005	10
PGRA_000161	complete	24527	10.R0.1	57746	58966	10
PGRA_000162	complete	26242	10.R0.1	59461	61305	10
PGRA_000163	complete	28316	10.R0.1	61535	62371	10
PGRA_000164	complete	29947	10.R0.1	63166	70666	10
PGRA_000165	complete	38454	10.R0.1	71673	73867	10
PGRA_000166	complete	40138	10.R0.2	74303	75472	10
PGRA_000167	complete	35910	10.R0.2	77202	79700	10
PGRA_000168	complete	32105	10.R0.2	81593	83505	10
PGRA_000169	complete	30001	10.R0.2	84332	85609	10
PGRA_000170	complete	27050	10.R0.2	87200	88560	10
PGRA_000171	complete	25005	10.R0.2	88848	90605	10
PGRA_000172	complete	21261	10.R0.2	92051	94349	10
PGRA_000173	complete	19001	10.R0.2	95674	96609	10
PGRA_000174	complete	16634	10.R0.2	97422	98976	10
PGRA_000175	complete	13770	10.R0.2	99636	101840	10
PGRA_000176	complete	11655	10.R0.2	102296	103955	10
PGRA_000177	complete	8897	10.R0.2	104682	106713	10
PGRA_000178	complete	5850	10.R0.2	108059	109760	10
PGRA_000179	complete	3080	10.R0.2	110738	112530	10
PGRA_000180	complete	0	10.R0.2	114435	116039	10
PGRA_000181	complete	1124	10.R0.2	120964	122951	10
PGRA_000182	complete	3408	10.R0.2	123248	123939	10
PGRA_000183	complete	5625	10.R0.2	125465	126565	10
PGRA_000184	complete	7117	scaffold_end	127568	129436	10
PGRA_000185	complete	2058	scaffold_end	131095	134495	10
PGRA_000186	complete	1817	scaffold_start	1817	2253	11
PGRA_000187	complete	3745	scaffold_start	3745	5028	11
PGRA_000188	complete	6178	scaffold_start	6178	6965	11
PGRA_000189	complete	7270	scaffold_start	7270	8461	11
PGRA_000190	complete	11179	scaffold_start	11179	12195	11
PGRA_000191	complete	14902	scaffold_start	14902	15897	11
PGRA_000192	complete	17065	scaffold_start	17065	18027	11
PGRA_000193	complete	18566	scaffold_start	18566	19558	11
PGRA_000194	complete	21689	scaffold_start	21689	23334	11
PGRA_000195	complete	24994	scaffold_start	24994	26436	11
PGRA_000196	complete	28490	scaffold_start	28490	31035	11
PGRA_000197	complete	32563	scaffold_start	32563	35461	11
PGRA_000198	complete	36652	scaffold_start	36652	37237	11
PGRA_000199	complete	38331	scaffold_start	38331	39271	11
PGRA_000200	complete	39843	scaffold_start	39843	41228	11
PGRA_000201	complete	43061	scaffold_start	43061	45110	11
PGRA_000202	complete	45649	scaffold_start	45649	47076	11
PGRA_000203	complete	48405	scaffold_start	48405	49214	11
PGRA_000204	complete	32612	11.R0.0	71667	71936	11
PGRA_000205	complete	23243	11.R0.0	76010	81305	11
PGRA_000206	complete	20687	11.R0.0	82381	83861	11
PGRA_000207	complete	18980	11.R0.0	84566	85568	11
PGRA_000208	complete	16648	11.R0.0	86516	87900	11
PGRA_000209	complete	14199	11.R0.0	88585	90349	11
PGRA_000210	complete	11933	11.R0.0	90631	92615	11
PGRA_000211	complete	10777	11.R0.0	93064	93771	11
PGRA_000212	complete	4808	11.R0.0	98777	99740	11
PGRA_000213	complete	175	11.R0.0	106699	107726	11
PGRA_000214	complete	1265	11.R0.0	107789	109744	11
PGRA_000215	complete	0	11.R0.1	111158	112956	11
PGRA_000216	complete	2554	11.R0.1	117499	119388	11
PGRA_000217	complete	2413	scaffold_end	119614	120522	11
PGRA_000218	incomplete	940	scaffold_end	121553	121995	11
PGRA_000219	complete	0	12.R0.0	1534	4347	12
PGRA_000220	complete	0	12.R0.0	6231	7904	12
PGRA_000221	complete	3768	12.R0.0	10040	11605	12
PGRA_000222	complete	6747	12.R0.0	13019	14181	12
PGRA_000223	complete	9516	12.R0.0	15788	17446	12
PGRA_000224	complete	11556	12.R0.0	17828	19129	12
PGRA_000225	complete	14329	12.R0.0	20601	21370	12
PGRA_000226	complete	20505	12.R0.0	26777	30433	12
PGRA_000227	complete	28617	12.R0.0	34889	35185	12
PGRA_000228	complete	31563	12.R0.0	37835	39232	12
PGRA_000229	complete	35796	12.R0.0	42068	42322	12
PGRA_000230	complete	39629	12.R0.0	45901	47084	12
PGRA_000231	complete	43098	12.R0.0	49370	50421	12
PGRA_000232	complete	44633	12.R0.0	50905	54027	12
PGRA_000233	complete	49523	12.R0.0	55795	59227	12
PGRA_000234	complete	54068	12.R0.0	60340	61074	12
PGRA_000235	complete	55917	12.R0.0	62189	63782	12
PGRA_000236	complete	59862	12.R0.0	66134	68888	12
PGRA_000237	complete	58273	scaffold_end	68898	70627	12
PGRA_000238	complete	53745	scaffold_end	73928	75155	12
PGRA_000239	complete	51129	scaffold_end	75957	77771	12
PGRA_000240	complete	44299	scaffold_end	83543	84601	12
PGRA_000241	complete	42056	scaffold_end	85609	86844	12
PGRA_000242	complete	39039	scaffold_end	88866	89861	12
PGRA_000243	complete	35521	scaffold_end	91305	93379	12
PGRA_000244	complete	33526	scaffold_end	94360	95374	12
PGRA_000245	complete	31043	scaffold_end	96284	97857	12
PGRA_000246	complete	27612	scaffold_end	99788	101288	12
PGRA_000248	complete	22889	scaffold_end	105451	106011	12
PGRA_000249	complete	20305	scaffold_end	107181	108595	12
PGRA_000250	complete	17745	scaffold_end	108879	111155	12
PGRA_000251	complete	14145	scaffold_end	112892	114755	12
PGRA_000252	complete	9758	scaffold_end	118198	119142	12
PGRA_000253	complete	8110	scaffold_end	120257	120790	12
PGRA_000254	complete	3497	scaffold_end	124531	125403	12
PGRA_000255	complete	2061	scaffold_end	125887	126839	12
PGRA_000256	complete	1029	scaffold_start	1029	2312	13
PGRA_000257	complete	4157	scaffold_start	4157	5740	13
PGRA_000258	complete	9371	scaffold_start	9371	10364	13
PGRA_000259	complete	20806	scaffold_start	20806	22218	13
PGRA_000260	complete	22828	scaffold_start	22828	23624	13
PGRA_000261	complete	26565	scaffold_start	26565	27826	13
PGRA_000262	complete	28946	scaffold_start	28946	31415	13
PGRA_000263	complete	37826	scaffold_start	37826	38990	13
PGRA_000264	complete	39236	scaffold_start	39236	39913	13
PGRA_000265	complete	42414	scaffold_start	42414	43611	13
PGRA_000266	complete	47139	scaffold_start	47139	48648	13
PGRA_000267	complete	49382	scaffold_start	49382	51589	13
PGRA_000268	complete	54012	scaffold_start	54012	56100	13
PGRA_000269	complete	45793	scaffold_end	68065	71555	13
PGRA_000270	complete	43824	scaffold_end	72811	73524	13
PGRA_000271	complete	41265	scaffold_end	73850	76083	13
PGRA_000272	complete	31146	scaffold_end	84160	86202	13
PGRA_000273	complete	22250	scaffold_end	93192	95098	13
PGRA_000274	complete	19615	scaffold_end	96854	97733	13
PGRA_000275	complete	17930	scaffold_end	98100	99418	13
PGRA_000276	complete	15028	scaffold_end	101094	102320	13
PGRA_000277	complete	10059	scaffold_end	106314	107289	13
PGRA_000278	complete	7576	scaffold_end	108045	109772	13
PGRA_000279	complete	3517	scaffold_end	110636	113831	13
PGRA_000280	complete	1771	scaffold_end	114232	115577	13
PGRA_000281	complete	77	14.R0.0	6225	7607	14
PGRA_000282	complete	2915	14.R0.0	9063	10592	14
PGRA_000283	complete	5136	14.R0.0	11284	14690	14
PGRA_000284	complete	9613	14.R0.0	15761	16804	14
PGRA_000285	complete	11148	14.R0.0	17296	20742	14
PGRA_000286	complete	16014	14.R0.0	22162	24108	14
PGRA_000287	complete	10345	14.R0.1	29509	30294	14
PGRA_000288	complete	8515	14.R0.1	31068	32124	14
PGRA_000289	complete	7094	14.R0.1	32286	33545	14
PGRA_000290	complete	3798	14.R0.1	36275	36841	14
PGRA_000291	complete	1826	14.R0.1	37348	38813	14
PGRA_000292	complete	3121	14.R0.1	44790	46583	14
PGRA_000293	complete	5736	14.R0.1	47405	48989	14
PGRA_000294	complete	7467	14.R0.1	49136	49606	14
PGRA_000295	complete	8863	14.R0.1	50532	51921	14
PGRA_000296	complete	11320	14.R0.1	52989	54448	14
PGRA_000297	complete	13674	14.R0.1	55343	55826	14
PGRA_000298	complete	17530	14.R0.1	59199	60959	14
PGRA_000299	complete	20198	14.R0.1	61867	63616	14
PGRA_000300	complete	22693	14.R0.1	64362	66896	14
PGRA_000301	complete	29262	14.R0.1	70931	71712	14
PGRA_000302	complete	31261	14.R0.1	72930	73802	14
PGRA_000303	complete	33085	14.R0.1	74754	75794	14
PGRA_000304	complete	34916	14.R0.1	76585	79005	14
PGRA_000305	complete	37409	14.R0.1	79078	79749	14
PGRA_000306	complete	38817	14.R0.1	80486	83108	14
PGRA_000307	complete	42154	14.R0.1	83823	85016	14
PGRA_000308	complete	41252	scaffold_end	89022	89794	14
PGRA_000309	complete	37869	scaffold_end	92158	93177	14
PGRA_000310	complete	33417	scaffold_end	95155	97629	14
PGRA_000311	complete	31840	scaffold_end	98243	99206	14
PGRA_000312	complete	28199	scaffold_end	102077	102847	14
PGRA_000313	complete	25518	scaffold_end	104696	105528	14
PGRA_000314	complete	23631	scaffold_end	106253	107415	14
PGRA_000315	complete	22494	scaffold_end	107659	108552	14
PGRA_000316	complete	21702	scaffold_end	108618	109344	14
PGRA_000317	complete	14792	scaffold_end	114224	116254	14
PGRA_000318	complete	8387	scaffold_end	120953	122659	14
PGRA_000319	complete	2756	scaffold_end	125437	128290	14
PGRA_000320	complete	733	15.R0.0	1881	3098	15
PGRA_000321	complete	2808	15.R0.0	3956	7201	15
PGRA_000322	complete	6703	15.R0.0	7851	8912	15
PGRA_000323	complete	10011	15.R0.0	11159	11515	15
PGRA_000324	complete	12656	15.R0.0	13804	15102	15
PGRA_000325	complete	14836	15.R0.0	15984	16840	15
PGRA_000326	complete	16316	15.R0.0	17464	20231	15
PGRA_000327	complete	19720	15.R0.0	20868	22354	15
PGRA_000328	complete	22072	15.R0.0	23220	23801	15
PGRA_000329	complete	25347	15.R0.0	26495	27574	15
PGRA_000330	complete	26866	15.R0.0	28014	29657	15
PGRA_000331	complete	29538	15.R0.0	30686	32233	15
PGRA_000332	complete	34755	15.R0.0	35903	37056	15
PGRA_000333	complete	36914	15.R0.0	38062	40178	15
PGRA_000334	complete	43855	15.R0.0	45003	45787	15
PGRA_000335	complete	45540	15.R0.0	46688	51918	15
PGRA_000336	complete	60076	15.R0.0	61224	63186	15
PGRA_000337	complete	65646	15.R0.0	66794	67897	15
PGRA_000338	complete	66429	scaffold_end	67948	69812	15
PGRA_000339	complete	64336	scaffold_end	70561	71905	15
PGRA_000340	complete	60250	scaffold_end	73088	75991	15
PGRA_000341	complete	54000	scaffold_end	81294	82241	15
PGRA_000342	complete	51663	scaffold_end	83335	84578	15
PGRA_000343	complete	50476	scaffold_end	85034	85765	15
PGRA_000344	complete	49438	scaffold_end	86341	86803	15
PGRA_000345	complete	45878	scaffold_end	87350	90363	15
PGRA_000346	complete	43872	scaffold_end	90809	92369	15
PGRA_000347	complete	42295	scaffold_end	92736	93946	15
PGRA_000348	complete	39232	scaffold_end	95409	97009	15
PGRA_000349	complete	36444	scaffold_end	98436	99797	15
PGRA_000350	complete	34661	scaffold_end	100145	101580	15
PGRA_000351	complete	32231	scaffold_end	102477	104010	15
PGRA_000352	complete	29704	scaffold_end	105461	106537	15
PGRA_000353	complete	27736	scaffold_end	107266	108505	15
PGRA_000354	complete	24064	scaffold_end	110381	112177	15
PGRA_000355	complete	22482	scaffold_end	112792	113759	15
PGRA_000356	complete	17979	scaffold_end	116658	118262	15
PGRA_000357	complete	14209	scaffold_end	119605	122032	15
PGRA_000358	complete	12499	scaffold_end	122287	123742	15
PGRA_000359	complete	9274	scaffold_end	124361	126967	15
PGRA_000360	complete	3184	scaffold_end	132203	133057	15
PGRA_000361	incomplete	11	scaffold_end	134922	136230	15
PGRA_000362	complete	712	scaffold_start	712	3203	16
PGRA_000363	complete	4241	scaffold_start	4241	5380	16
PGRA_000364	complete	7365	scaffold_start	7365	8287	16
PGRA_000365	complete	8498	scaffold_start	8498	9160	16
PGRA_000366	complete	7358	16.R0.0	11584	12989	16
PGRA_000367	complete	3338	16.R0.0	15888	17009	16
PGRA_000368	complete	2018	16.R0.0	17178	18329	16
PGRA_000369	complete	43	16.R0.0	18972	20304	16
PGRA_000370	complete	0	16.R0.0	26148	28590	16
PGRA_000371	complete	3161	16.R0.0	29316	31651	16
PGRA_000372	complete	9908	16.R0.0	36063	37184	16
PGRA_000373	complete	12524	16.R0.0	38679	40004	16
PGRA_000374	complete	16546	16.R0.0	42701	44731	16
PGRA_000375	complete	19479	16.R0.0	45634	49139	16
PGRA_000376	complete	23849	16.R0.0	50004	50988	16
PGRA_000377	complete	25122	16.R0.0	51277	52932	16
PGRA_000378	complete	27365	16.R0.0	53520	54604	16
PGRA_000379	complete	28642	16.R0.0	54797	55556	16
PGRA_000380	complete	29983	16.R0.0	56138	57459	16
PGRA_000381	complete	35951	16.R0.0	62106	62996	16
PGRA_000382	complete	37179	scaffold_end	65292	66236	16
PGRA_000383	complete	34617	scaffold_end	67906	68798	16
PGRA_000384	complete	32573	scaffold_end	69828	70842	16
PGRA_000385	complete	28677	scaffold_end	71530	74738	16
PGRA_000386	complete	9174	scaffold_end	92721	94241	16
PGRA_000387	complete	1687	scaffold_end	99425	101728	16
PGRA_000388	complete	84	scaffold_end	102200	103331	16
PGRA_000389	complete	125	scaffold_start	125	7868	17
PGRA_000390	complete	7979	scaffold_start	7979	12130	17
PGRA_000391	complete	13008	scaffold_start	13008	15656	17
PGRA_000392	complete	16304	scaffold_start	16304	17659	17
PGRA_000393	complete	17872	scaffold_start	17872	19191	17
PGRA_000394	complete	20119	scaffold_start	20119	20647	17
PGRA_000395	complete	22667	scaffold_start	22667	24130	17
PGRA_000396	complete	20910	17.R0.0	25593	27323	17
PGRA_000397	complete	18131	17.R0.0	28318	30102	17
PGRA_000398	complete	17080	17.R0.0	30340	31153	17
PGRA_000399	complete	13402	17.R0.0	32147	34831	17
PGRA_000400	complete	12025	17.R0.0	35090	36208	17
PGRA_000401	complete	10434	17.R0.0	36445	37799	17
PGRA_000402	complete	6152	17.R0.0	38858	42081	17
PGRA_000403	complete	3828	17.R0.0	43558	44405	17
PGRA_000404	complete	279	17.R0.0	46063	47954	17
PGRA_000405	complete	7	17.R0.0	49808	55040	17
PGRA_000406	complete	7879	17.R0.0	57680	60076	17
PGRA_000407	complete	11918	17.R0.0	61719	64368	17
PGRA_000408	complete	12477	17.R0.1	64996	66952	17
PGRA_000409	complete	8664	17.R0.1	67526	70765	17
PGRA_000410	complete	2779	17.R0.1	72456	76650	17
PGRA_000411	complete	591	17.R0.1	77613	78838	17
PGRA_000412	complete	2070	17.R0.1	88985	91000	17
PGRA_000413	complete	5128	17.R0.2	93432	94310	17
PGRA_000414	complete	39	17.R0.2	102207	104090	17
PGRA_000415	complete	2559	17.R0.2	104727	109384	17
PGRA_000416	complete	5295	scaffold_end	111533	112568	17
PGRA_000417	complete	1702	scaffold_end	114188	116161	17
PGRA_000418	incomplete	28	scaffold_end	117272	117835	17
PGRA_000419	complete	18	18.R0.1	3118	4944	18
PGRA_000420	complete	3104	18.R0.1	16794	17690	18
PGRA_000421	complete	4918	18.R0.1	18608	19383	18
PGRA_000422	complete	6905	18.R0.1	20595	21543	18
PGRA_000423	complete	3836	18.R0.2	23103	25857	18
PGRA_000424	complete	115	18.R0.2	28064	29578	18
PGRA_000425	complete	0	18.R0.2	31170	32744	18
PGRA_000426	complete	2303	18.R0.3	33784	34875	18
PGRA_000427	complete	0	18.R0.3	63720	64013	18
PGRA_000428	complete	0	18.R0.3	70464	72156	18
PGRA_000429	complete	3743	18.R0.3	74343	75671	18
PGRA_000430	complete	6099	18.R0.3	76699	77510	18
PGRA_000431	complete	8131	18.R0.3	78731	79976	18
PGRA_000432	complete	10045	18.R0.3	80645	81196	18
PGRA_000433	complete	10739	18.R0.3	81339	89045	18
PGRA_000434	complete	19389	18.R0.3	89989	90619	18
PGRA_000435	complete	21103	18.R0.3	91703	92901	18
PGRA_000436	complete	21966	scaffold_end	93628	94871	18
PGRA_000437	complete	19496	scaffold_end	95525	97341	18
PGRA_000438	complete	12880	scaffold_end	102987	103957	18
PGRA_000439	complete	7052	scaffold_end	105301	109785	18
PGRA_000440	complete	5741	scaffold_end	110352	111096	18
PGRA_000441	complete	260	scaffold_end	112316	116577	18
PGRA_000442	complete	109	19.R0.0	18650	19237	19
PGRA_000443	complete	481	19.R0.1	74833	76218	19
PGRA_000444	complete	3089	19.R0.1	77441	79528	19
PGRA_000445	complete	5903	19.R0.1	80255	82192	19
PGRA_000446	complete	334	scaffold_start	334	2081	21
PGRA_000447	complete	6087	scaffold_start	6087	9038	21
PGRA_000449	complete	11009	scaffold_start	11009	11773	21
PGRA_000450	complete	12430	scaffold_start	12430	12766	21
PGRA_000451	complete	19404	scaffold_start	19404	20380	21
PGRA_000452	complete	21493	scaffold_start	21493	22435	21
PGRA_000453	complete	23053	scaffold_start	23053	23965	21
PGRA_000454	complete	24920	scaffold_start	24920	27362	21
PGRA_000455	complete	27939	scaffold_start	27939	28712	21
PGRA_000456	complete	30409	scaffold_start	30409	31731	21
PGRA_000457	complete	32321	scaffold_start	32321	33097	21
PGRA_000458	complete	33356	scaffold_start	33356	39423	21
PGRA_000459	complete	34992	21.R0.0	40064	41579	21
PGRA_000460	complete	31330	21.R0.0	43256	45241	21
PGRA_000461	complete	25132	21.R0.0	50639	51439	21
PGRA_000462	complete	23871	21.R0.0	51907	52700	21
PGRA_000463	complete	21897	21.R0.0	53579	54674	21
PGRA_000464	complete	20048	21.R0.0	55720	56523	21
PGRA_000465	complete	16670	21.R0.0	57572	59901	21
PGRA_000466	complete	12982	21.R0.0	60395	63589	21
PGRA_000467	complete	10696	21.R0.0	64665	65875	21
PGRA_000468	complete	7152	21.R0.0	67313	69419	21
PGRA_000469	complete	4312	21.R0.0	71093	72259	21
PGRA_000470	complete	3483	21.R0.0	72708	73088	21
PGRA_000471	complete	0	21.R0.0	74151	76781	21
PGRA_000472	complete	56	21.R0.0	77885	78592	21
PGRA_000473	complete	47	21.R0.1	84693	86111	21
PGRA_000474	complete	12	21.R0.1	87400	89281	21
PGRA_000475	complete	155	scaffold_end	91143	93289	21
PGRA_000476	incomplete	14	scaffold_start	14	768	22
PGRA_000477	complete	15	22.R0.0	2130	3470	22
PGRA_000478	complete	491	22.R0.0	9710	10813	22
PGRA_000479	complete	3863	22.R0.0	13082	17084	22
PGRA_000480	complete	3405	22.R0.1	18190	19522	22
PGRA_000481	complete	1460	22.R0.1	19715	21467	22
PGRA_000482	complete	43	22.R0.1	24238	25499	22
PGRA_000483	complete	3012	22.R0.1	27207	27950	22
PGRA_000484	complete	6776	22.R0.1	30971	34164	22
PGRA_000485	complete	10798	22.R0.1	34993	37421	22
PGRA_000486	complete	14315	22.R0.1	38510	39428	22
PGRA_000487	complete	15624	22.R0.1	39819	40298	22
PGRA_000488	complete	16406	22.R0.1	40601	41264	22
PGRA_000489	complete	19047	22.R0.1	43242	44363	22
PGRA_000490	complete	20430	22.R0.1	44625	46100	22
PGRA_000491	complete	24959	22.R0.1	49154	51114	22
PGRA_000492	complete	28106	22.R0.1	52301	54136	22
PGRA_000493	complete	30246	22.R0.2	55024	55921	22
PGRA_000494	complete	27723	22.R0.2	57268	58444	22
PGRA_000495	complete	25081	22.R0.2	59319	61086	22
PGRA_000496	complete	18961	22.R0.2	65292	67206	22
PGRA_000497	complete	15951	22.R0.2	68843	70216	22
PGRA_000498	complete	13377	22.R0.2	70880	72790	22
PGRA_000499	complete	7001	22.R0.2	77697	79166	22
PGRA_000500	complete	0	22.R0.2	80379	86168	22
PGRA_000501	complete	0	22.R0.2	87114	88938	22
PGRA_000502	incomplete	3387	scaffold_end	91358	94302	22
PGRA_000503	incomplete	23	scaffold_start	23	1133	23
PGRA_000504	complete	1964	scaffold_start	1964	4288	23
PGRA_000505	complete	6469	scaffold_start	6469	8695	23
PGRA_000506	complete	9132	scaffold_start	9132	10964	23
PGRA_000507	complete	13828	scaffold_start	13828	15071	23
PGRA_000508	complete	15514	scaffold_start	15514	16677	23
PGRA_000509	complete	18451	scaffold_start	18451	21197	23
PGRA_000510	complete	22287	scaffold_start	22287	24433	23
PGRA_000511	complete	25030	scaffold_start	25030	25926	23
PGRA_000512	complete	26148	scaffold_start	26148	27583	23
PGRA_000513	complete	28651	scaffold_start	28651	32052	23
PGRA_000514	complete	33061	scaffold_start	33061	34251	23
PGRA_000515	complete	36600	23.R0.0	38973	41319	23
PGRA_000516	complete	34225	23.R0.0	43331	43694	23
PGRA_000517	complete	29608	23.R0.0	45219	48311	23
PGRA_000518	complete	28064	23.R0.0	49631	49855	23
PGRA_000519	complete	23168	23.R0.0	50191	54751	23
PGRA_000520	complete	20110	23.R0.0	56146	57809	23
PGRA_000521	complete	18187	23.R0.0	58218	59732	23
PGRA_000522	complete	16052	23.R0.0	60102	61867	23
PGRA_000523	complete	13870	23.R0.0	63303	64049	23
PGRA_000524	complete	9666	23.R0.0	66574	68253	23
PGRA_000525	complete	7489	23.R0.0	69131	70430	23
PGRA_000526	complete	4405	23.R0.0	72360	73514	23
PGRA_000527	complete	1794	23.R0.0	74344	76125	23
PGRA_000528	complete	0	23.R0.0	76577	78053	23
PGRA_000529	complete	56	23.R0.1	82703	84640	23
PGRA_000530	complete	0	23.R0.1	86017	88770	23
PGRA_000531	complete	593	scaffold_end	88871	90727	23
PGRA_000532	incomplete	257	scaffold_start	257	579	24
PGRA_000533	complete	696	scaffold_start	696	1441	24
PGRA_000534	complete	2236	scaffold_start	2236	3303	24
PGRA_000535	complete	3753	scaffold_start	3753	4962	24
PGRA_000536	complete	5053	scaffold_start	5053	6394	24
PGRA_000537	complete	7538	scaffold_start	7538	9212	24
PGRA_000538	complete	10723	scaffold_start	10723	11107	24
PGRA_000539	complete	11561	scaffold_start	11561	12446	24
PGRA_000540	complete	12763	scaffold_start	12763	13680	24
PGRA_000541	complete	11896	24.R0.0	13997	15197	24
PGRA_000542	complete	8961	24.R0.0	16483	18132	24
PGRA_000543	complete	0	24.R0.0	25142	27097	24
PGRA_000545	complete	0	24.R0.0	29769	31139	24
PGRA_000546	complete	2296	24.R0.0	32132	34339	24
PGRA_000548	complete	2508	24.R0.1	40555	41076	24
PGRA_000549	complete	360	24.R0.1	42664	43224	24
PGRA_000550	complete	0	24.R0.1	44789	45580	24
PGRA_000551	complete	2043	24.R0.1	49881	56437	24
PGRA_000552	complete	0	24.R0.2	59236	60603	24
PGRA_000553	complete	0	24.R0.2	61546	66741	24
PGRA_000554	complete	7366	24.R0.2	69022	72185	24
PGRA_000555	complete	8228	24.R0.3	73355	75009	24
PGRA_000556	complete	5900	24.R0.3	75262	77337	24
PGRA_000557	complete	2959	24.R0.3	78167	80278	24
PGRA_000558	complete	1	24.R0.3	82478	83236	24
PGRA_000559	complete	717	24.R0.4	93718	97327	24
PGRA_000560	complete	6311	24.R0.4	99312	100447	24
PGRA_000561	complete	3429	scaffold_end	101848	104128	24
PGRA_000562	complete	258	scaffold_end	104927	107299	24
PGRA_000563	incomplete	103	scaffold_start	103	1353	25
PGRA_000564	complete	1828	scaffold_start	1828	2574	25
PGRA_000565	complete	5271	scaffold_start	5271	6717	25
PGRA_000566	complete	7218	scaffold_start	7218	10134	25
PGRA_000567	complete	10407	scaffold_start	10407	11042	25
PGRA_000568	complete	12395	scaffold_start	12395	15845	25
PGRA_000569	complete	19968	scaffold_start	19968	20999	25
PGRA_000570	complete	21281	scaffold_start	21281	21568	25
PGRA_000571	complete	22758	scaffold_start	22758	23504	25
PGRA_000572	complete	23785	scaffold_start	23785	24556	25
PGRA_000573	complete	26467	scaffold_start	26467	28472	25
PGRA_000574	complete	29338	scaffold_start	29338	29893	25
PGRA_000575	complete	31169	scaffold_start	31169	32800	25
PGRA_000576	complete	36559	scaffold_start	36559	36771	25
PGRA_000577	complete	43138	scaffold_start	43138	44902	25
PGRA_000578	complete	48479	scaffold_start	48479	49393	25
PGRA_000579	complete	53009	scaffold_start	53009	54957	25
PGRA_000580	complete	56546	scaffold_start	56546	58598	25
PGRA_000581	complete	59604	scaffold_end	60058	60946	25
PGRA_000582	complete	57967	scaffold_end	61633	62583	25
PGRA_000583	complete	56340	scaffold_end	63174	64210	25
PGRA_000584	complete	51683	scaffold_end	65627	68867	25
PGRA_000585	complete	45918	scaffold_end	73022	74632	25
PGRA_000586	complete	43898	scaffold_end	74887	76652	25
PGRA_000587	complete	38613	scaffold_end	80592	81937	25
PGRA_000588	complete	35033	scaffold_end	84717	85517	25
PGRA_000589	complete	29500	scaffold_end	90115	91050	25
PGRA_000590	complete	26661	scaffold_end	92549	93889	25
PGRA_000591	complete	23267	scaffold_end	95693	97283	25
PGRA_000592	complete	18389	scaffold_end	100719	102161	25
PGRA_000593	complete	14908	scaffold_end	103650	105642	25
PGRA_000594	complete	10328	scaffold_end	107675	110222	25
PGRA_000595	complete	885	scaffold_end	116910	119665	25
PGRA_000596	complete	400	scaffold_start	400	1697	26
PGRA_000597	complete	0	26.R0.1	9439	10851	26
PGRA_000598	complete	143	26.R0.1	11691	13259	26
PGRA_000599	complete	2294	26.R0.1	13842	14234	26
PGRA_000600	complete	3231	26.R0.1	14779	15047	26
PGRA_000601	complete	4843	26.R0.1	16391	17401	26
PGRA_000602	complete	7358	26.R0.1	18906	19254	26
PGRA_000603	complete	8695	26.R0.1	20243	20959	26
PGRA_000604	complete	9994	26.R0.1	21542	31861	26
PGRA_000605	complete	4314	26.R0.2	35852	37964	26
PGRA_000606	complete	1435	26.R0.2	39627	40843	26
PGRA_000607	complete	0	26.R0.2	43879	45189	26
PGRA_000608	complete	1680	26.R0.2	45560	46306	26
PGRA_000609	complete	5779	26.R0.2	49659	53144	26
PGRA_000610	complete	11564	26.R0.2	55444	57633	26
PGRA_000611	complete	14579	26.R0.2	58459	62434	26
PGRA_000612	complete	12067	26.R0.3	66084	67659	26
PGRA_000613	complete	6525	26.R0.3	71824	73201	26
PGRA_000614	complete	0	26.R0.3	77634	79726	26
PGRA_000615	complete	0	26.R0.4	82931	84016	26
PGRA_000616	complete	984	26.R0.4	87102	88820	26
PGRA_000617	complete	883	scaffold_start	883	1488	27
PGRA_000618	complete	2426	scaffold_start	2426	4513	27
PGRA_000619	complete	5846	scaffold_start	5846	7632	27
PGRA_000620	complete	9689	scaffold_start	9689	10249	27
PGRA_000621	complete	11824	scaffold_start	11824	13219	27
PGRA_000622	complete	19720	scaffold_start	19720	21135	27
PGRA_000623	complete	22659	scaffold_start	22659	24591	27
PGRA_000624	complete	25386	scaffold_start	25386	27123	27
PGRA_000625	complete	27647	scaffold_start	27647	30521	27
PGRA_000626	complete	31272	scaffold_start	31272	32230	27
PGRA_000627	complete	26637	27.R0.0	35729	37380	27
PGRA_000628	complete	24832	27.R0.0	37856	39185	27
PGRA_000629	complete	22922	27.R0.0	39684	41095	27
PGRA_000630	complete	17126	27.R0.0	41832	46891	27
PGRA_000631	complete	12088	27.R0.0	48528	51929	27
PGRA_000632	complete	9807	27.R0.0	53123	54210	27
PGRA_000633	complete	8408	27.R0.0	54793	55609	27
PGRA_000634	complete	7019	27.R0.0	55847	56998	27
PGRA_000635	complete	4907	27.R0.0	58256	59110	27
PGRA_000636	complete	0	27.R0.0	62467	64022	27
PGRA_000637	complete	5384	scaffold_start	5384	6349	28
PGRA_000639	complete	14492	scaffold_start	14492	15193	28
PGRA_000640	complete	15547	scaffold_start	15547	16170	28
PGRA_000641	complete	16917	scaffold_start	16917	18967	28
PGRA_000642	complete	22339	scaffold_start	22339	24111	28
PGRA_000643	complete	25414	scaffold_start	25414	25638	28
PGRA_000644	complete	29783	scaffold_start	29783	31076	28
PGRA_000645	complete	32564	scaffold_start	32564	33992	28
PGRA_000646	complete	34031	scaffold_start	34031	35566	28
PGRA_000647	complete	37733	scaffold_start	37733	38616	28
PGRA_000648	complete	37204	28.R0.0	42101	44183	28
PGRA_000649	complete	33393	28.R0.0	46088	47994	28
PGRA_000650	complete	31269	28.R0.0	48903	50118	28
PGRA_000651	complete	23998	28.R0.0	55815	57389	28
PGRA_000652	complete	20183	28.R0.0	59811	61204	28
PGRA_000653	complete	7490	28.R0.0	70983	73897	28
PGRA_000654	complete	5454	28.R0.0	75385	75933	28
PGRA_000655	complete	2945	28.R0.0	76926	78442	28
PGRA_000656	complete	104	28.R0.0	79748	81283	28
PGRA_000658	complete	0	28.R0.0	83060	83855	28
PGRA_000659	complete	4007	28.R0.0	87076	88153	28
PGRA_000660	complete	5341	28.R0.0	88410	89752	28
PGRA_000661	complete	6599	28.R0.1	91346	93438	28
PGRA_000662	complete	4613	28.R0.1	94081	95424	28
PGRA_000663	complete	80	28.R0.1	97343	99957	28
PGRA_000664	complete	503	scaffold_start	503	3742	29
PGRA_000665	complete	4135	29.R0.0	4283	6472	29
PGRA_000666	complete	187	29.R0.1	27303	28328	29
PGRA_000667	complete	0	29.R0.1	29838	30455	29
PGRA_000668	complete	688	29.R0.1	30537	31394	29
PGRA_000669	complete	0	29.R0.2	38956	40454	29
PGRA_000670	complete	3027	29.R0.2	42044	43936	29
PGRA_000671	complete	6169	29.R0.2	45186	46930	29
PGRA_000672	complete	8534	29.R0.2	47551	51093	29
PGRA_000673	complete	7100	29.R0.3	54544	55500	29
PGRA_000674	complete	4863	29.R0.3	56352	57737	29
PGRA_000675	complete	2717	29.R0.3	58682	59883	29
PGRA_000676	complete	166	29.R0.3	60945	62434	29
PGRA_000677	complete	894	29.R0.4	76673	77715	29
PGRA_000678	complete	3639	29.R0.4	79418	80359	29
PGRA_000679	complete	0	30.R0.0	1689	6634	30
PGRA_000680	complete	5833	30.R0.0	7522	12076	30
PGRA_000681	complete	11622	30.R0.0	13311	16178	30
PGRA_000682	complete	16465	30.R0.0	18154	19032	30
PGRA_000683	complete	17894	30.R0.0	19583	23515	30
PGRA_000684	complete	23353	30.R0.0	25042	26336	30
PGRA_000685	complete	26905	30.R0.0	28594	31349	30
PGRA_000686	complete	31163	30.R0.0	32852	35767	30
PGRA_000687	complete	35089	30.R0.0	36778	37978	30
PGRA_000688	complete	36554	30.R0.0	38243	39309	30
PGRA_000689	complete	38236	30.R0.0	39925	43189	30
PGRA_000690	complete	39215	scaffold_end	43958	45829	30
PGRA_000691	complete	36641	scaffold_end	46117	48403	30
PGRA_000692	complete	33223	scaffold_end	50161	51821	30
PGRA_000693	complete	29927	scaffold_end	52824	55117	30
PGRA_000694	complete	27555	scaffold_end	57049	57489	30
PGRA_000695	complete	24626	scaffold_end	58095	60418	30
PGRA_000696	complete	20564	scaffold_end	62973	64480	30
PGRA_000697	complete	18468	scaffold_end	65264	66576	30
PGRA_000698	complete	15924	scaffold_end	68578	69120	30
PGRA_000699	complete	13525	scaffold_end	70564	71519	30
PGRA_000700	complete	9766	scaffold_end	72632	75278	30
PGRA_000701	complete	6264	scaffold_end	76741	78780	30
PGRA_000702	complete	1690	scaffold_end	82542	83354	30
PGRA_000703	complete	5638	scaffold_start	5638	6422	31
PGRA_000704	complete	7772	scaffold_start	7772	8760	31
PGRA_000705	complete	10101	scaffold_start	10101	11864	31
PGRA_000706	complete	13044	scaffold_start	13044	15368	31
PGRA_000707	complete	16148	scaffold_start	16148	18277	31
PGRA_000708	complete	19018	scaffold_start	19018	20329	31
PGRA_000709	complete	21452	scaffold_start	21452	27781	31
PGRA_000711	complete	28993	scaffold_start	28993	29640	31
PGRA_000712	complete	30464	scaffold_start	30464	32384	31
PGRA_000713	complete	33728	scaffold_start	33728	35284	31
PGRA_000714	complete	39619	scaffold_start	39619	40602	31
PGRA_000716	complete	35517	31.R0.0	41997	44843	31
PGRA_000717	complete	34102	31.R0.0	45095	46258	31
PGRA_000718	complete	31201	31.R0.0	46974	49159	31
PGRA_000719	complete	28094	31.R0.0	49584	52266	31
PGRA_000720	complete	25442	31.R0.0	54061	54918	31
PGRA_000721	complete	22926	31.R0.0	55317	57434	31
PGRA_000722	complete	19131	31.R0.0	59513	61229	31
PGRA_000723	complete	15009	31.R0.0	61802	65351	31
PGRA_000724	complete	6268	31.R0.0	69445	74092	31
PGRA_000725	complete	3626	31.R0.0	75667	76734	31
PGRA_000726	complete	1767	31.R0.0	77672	78593	31
PGRA_000727	complete	78	31.R0.0	80031	80282	31
PGRA_000728	complete	1248	scaffold_start	1248	2113	32
PGRA_000729	complete	3293	scaffold_start	3293	4833	32
PGRA_000730	complete	4958	scaffold_start	4958	6702	32
PGRA_000731	complete	8368	scaffold_start	8368	8958	32
PGRA_000732	complete	10686	scaffold_start	10686	11600	32
PGRA_000733	complete	13247	scaffold_start	13247	14295	32
PGRA_000734	complete	16787	scaffold_start	16787	18507	32
PGRA_000736	complete	14913	32.R0.0	20721	23444	32
PGRA_000737	complete	12130	32.R0.0	24713	26227	32
PGRA_000738	complete	9558	32.R0.0	27977	28799	32
PGRA_000739	complete	5947	32.R0.0	31145	32410	32
PGRA_000740	complete	690	32.R0.0	34984	37667	32
PGRA_000741	complete	387	32.R0.0	46820	47923	32
PGRA_000742	complete	4198	32.R0.0	50631	52225	32
PGRA_000743	complete	10003	32.R0.0	56436	57930	32
PGRA_000744	complete	12098	32.R0.1	59542	60635	32
PGRA_000745	complete	9436	32.R0.1	62143	63297	32
PGRA_000746	complete	6553	32.R0.1	63987	66180	32
PGRA_000747	complete	25	32.R0.1	70567	72708	32
PGRA_000748	complete	0	32.R0.1	74098	76228	32
PGRA_000749	complete	908	32.R0.2	79195	81090	32
PGRA_000751	complete	318	32.R0.2	85420	86554	32
PGRA_000753	complete	3251	32.R0.2	88353	89604	32
PGRA_000754	complete	5501	32.R0.2	90603	91644	32
PGRA_000755	complete	6973	32.R0.2	92075	93578	32
PGRA_000756	complete	5060	scaffold_end	94283	96229	32
PGRA_000757	complete	2245	scaffold_end	98103	99044	32
PGRA_000758	complete	1347	scaffold_start	1347	2744	33
PGRA_000759	complete	7210	33.R0.0	7648	8317	33
PGRA_000760	complete	2884	33.R0.0	10249	12643	33
PGRA_000761	complete	83	33.R0.0	14059	15444	33
PGRA_000762	complete	12	33.R0.1	18796	19795	33
PGRA_000763	complete	102	33.R0.1	21503	24340	33
PGRA_000764	complete	3599	33.R0.1	25000	25827	33
PGRA_000765	complete	4887	33.R0.1	26288	27499	33
PGRA_000766	complete	0	33.R0.2	56573	60049	33
PGRA_000767	complete	387	33.R0.2	64231	68553	33
PGRA_000768	complete	5313	33.R0.2	69157	70608	33
PGRA_000769	complete	7211	33.R0.2	71055	72147	33
PGRA_000770	complete	8495	33.R0.2	72339	73255	33
PGRA_000771	complete	4642	33.R0.3	74171	77670	33
PGRA_000772	complete	1	33.R0.3	80758	82311	33
PGRA_000773	incomplete	452	33.R0.3	83868	84034	33
PGRA_000774	complete	1122	scaffold_start	1122	2576	34
PGRA_000775	complete	6276	scaffold_start	6276	7712	34
PGRA_000776	complete	7732	scaffold_start	7732	8652	34
PGRA_000777	complete	9326	scaffold_start	9326	10165	34
PGRA_000778	complete	10612	scaffold_start	10612	12897	34
PGRA_000779	complete	13846	scaffold_start	13846	14852	34
PGRA_000780	complete	20898	scaffold_start	20898	24482	34
PGRA_000781	complete	26171	scaffold_start	26171	27444	34
PGRA_000782	complete	27940	scaffold_start	27940	29748	34
PGRA_000783	complete	30801	scaffold_start	30801	32109	34
PGRA_000784	complete	34085	scaffold_start	34085	35800	34
PGRA_000785	complete	38024	scaffold_start	38024	39251	34
PGRA_000786	complete	39805	scaffold_start	39805	41166	34
PGRA_000787	complete	41969	scaffold_start	41969	45463	34
PGRA_000788	complete	44052	scaffold_end	46886	51034	34
PGRA_000789	complete	41367	scaffold_end	52007	53719	34
PGRA_000790	complete	37951	scaffold_end	55065	57135	34
PGRA_000791	complete	29866	scaffold_end	62508	65220	34
PGRA_000792	complete	27970	scaffold_end	65808	67116	34
PGRA_000793	complete	22063	scaffold_end	69863	73023	34
PGRA_000794	complete	18769	scaffold_end	75243	76317	34
PGRA_000795	complete	16244	scaffold_end	77878	78842	34
PGRA_000796	complete	14985	scaffold_end	79214	80101	34
PGRA_000797	complete	10633	scaffold_end	82818	84453	34
PGRA_000798	complete	4776	scaffold_end	87135	90310	34
PGRA_000799	complete	1585	scaffold_end	91133	93501	34
PGRA_000800	complete	164	35.R0.0	1974	2504	35
PGRA_000801	complete	0	35.R0.0	4002	5753	35
PGRA_000802	complete	3413	35.R0.0	7639	9825	35
PGRA_000803	complete	7715	35.R0.0	11941	13216	35
PGRA_000804	complete	9628	35.R0.0	13854	17171	35
PGRA_000805	complete	13419	35.R0.0	17645	18795	35
PGRA_000806	complete	16252	35.R0.0	20478	21096	35
PGRA_000807	complete	17384	35.R0.0	21610	23195	35
PGRA_000808	complete	20221	35.R0.0	24447	26325	35
PGRA_000809	complete	22813	35.R0.0	27039	27746	35
PGRA_000810	complete	23946	35.R0.0	28172	29134	35
PGRA_000811	complete	26018	35.R0.0	30244	30855	35
PGRA_000812	complete	27460	35.R0.0	31686	33344	35
PGRA_000813	complete	23011	35.R0.1	35374	41271	35
PGRA_000814	complete	20443	35.R0.1	42450	43839	35
PGRA_000815	complete	15477	35.R0.1	45561	48805	35
PGRA_000816	complete	13326	35.R0.1	49701	50956	35
PGRA_000817	complete	10195	35.R0.1	51578	54087	35
PGRA_000818	complete	9326	35.R0.1	54334	54956	35
PGRA_000819	complete	7363	35.R0.1	56386	56919	35
PGRA_000820	complete	3776	35.R0.1	57774	60506	35
PGRA_000821	complete	0	35.R0.1	61199	64410	35
PGRA_000822	complete	93	35.R0.1	66743	67726	35
PGRA_000823	complete	4792	35.R0.1	71442	72910	35
PGRA_000824	complete	6863	35.R0.1	73513	75192	35
PGRA_000825	complete	9832	scaffold_end	78263	79829	35
PGRA_000826	complete	5780	scaffold_end	81692	83881	35
PGRA_000827	complete	3019	scaffold_end	84744	86642	35
PGRA_000829	complete	829	scaffold_start	829	4305	36
PGRA_000830	complete	10056	scaffold_start	10056	10331	36
PGRA_000831	complete	10512	scaffold_start	10512	14471	36
PGRA_000832	complete	15680	scaffold_start	15680	18197	36
PGRA_000833	complete	18591	scaffold_start	18591	20096	36
PGRA_000834	complete	25210	scaffold_start	25210	29729	36
PGRA_000835	complete	30775	scaffold_start	30775	34530	36
PGRA_000836	complete	35584	scaffold_start	35584	37553	36
PGRA_000837	complete	38274	scaffold_start	38274	41365	36
PGRA_000838	complete	42078	scaffold_start	42078	44271	36
PGRA_000839	complete	44369	36.R0.0	45523	48046	36
PGRA_000840	complete	42424	36.R0.0	48692	49991	36
PGRA_000841	complete	39779	36.R0.0	51257	52636	36
PGRA_000842	complete	24139	36.R0.0	65742	68276	36
PGRA_000843	complete	21812	36.R0.0	69520	70603	36
PGRA_000844	complete	19879	36.R0.0	71956	72536	36
PGRA_000845	complete	16059	36.R0.0	74546	76356	36
PGRA_000846	complete	8817	36.R0.0	80466	83598	36
PGRA_000847	complete	7351	36.R0.0	84160	85064	36
PGRA_000848	complete	5525	36.R0.0	85739	86890	36
PGRA_000849	complete	0	36.R0.0	89481	92442	36
PGRA_000850	complete	2041	36.R0.0	96456	97130	36
PGRA_000851	complete	2580	36.R0.1	98660	99498	36
PGRA_000852	complete	816	scaffold_start	816	1632	37
PGRA_000853	complete	5114	scaffold_start	5114	6901	37
PGRA_000854	complete	7823	scaffold_start	7823	9713	37
PGRA_000855	complete	18268	scaffold_start	18268	23500	37
PGRA_000856	complete	17479	37.R0.0	25779	26981	37
PGRA_000857	complete	11229	37.R0.0	31744	33231	37
PGRA_000858	complete	8316	37.R0.0	34327	36144	37
PGRA_000859	complete	4436	37.R0.0	38739	40024	37
PGRA_000860	complete	1995	37.R0.0	40490	42465	37
PGRA_000861	complete	0	37.R0.0	43361	44548	37
PGRA_000862	complete	5766	37.R0.0	52648	53404	37
PGRA_000863	complete	8847	37.R0.0	55729	56493	37
PGRA_000864	complete	10606	37.R0.0	57488	58198	37
PGRA_000865	complete	11622	37.R0.0	58504	59713	37
PGRA_000866	complete	13597	37.R0.0	60479	63029	37
PGRA_000867	complete	16992	37.R0.0	63874	64780	37
PGRA_000868	complete	18806	37.R0.0	65688	66823	37
PGRA_000869	complete	20589	37.R0.0	67471	68409	37
PGRA_000870	complete	21751	37.R0.0	68633	69899	37
PGRA_000871	complete	23456	37.R0.0	70338	72345	37
PGRA_000872	complete	16071	scaffold_end	74549	82235	37
PGRA_000873	complete	11075	scaffold_end	86091	87231	37
PGRA_000874	complete	3291	scaffold_end	94232	95015	37
PGRA_000875	incomplete	1148	scaffold_end	96659	97158	37
PGRA_000876	complete	3475	scaffold_start	3475	4903	38
PGRA_000877	complete	5248	scaffold_start	5248	6139	38
PGRA_000878	complete	7370	scaffold_start	7370	8789	38
PGRA_000879	complete	9160	scaffold_start	9160	10431	38
PGRA_000880	complete	11491	scaffold_start	11491	13460	38
PGRA_000881	complete	13976	scaffold_start	13976	16291	38
PGRA_000882	complete	15158	38.R0.0	17845	19073	38
PGRA_000883	complete	9596	38.R0.0	21357	24635	38
PGRA_000884	complete	0	38.R0.0	28661	34318	38
PGRA_000885	complete	25	38.R0.0	35523	36710	38
PGRA_000886	complete	521	38.R0.1	43951	44981	38
PGRA_000887	complete	1884	38.R0.1	45314	46118	38
PGRA_000888	complete	3424	38.R0.1	46854	49070	38
PGRA_000889	complete	6492	38.R0.1	49922	51370	38
PGRA_000890	complete	13	38.R0.2	55920	59496	38
PGRA_000891	complete	0	38.R0.3	66460	68598	38
PGRA_000892	complete	921	38.R0.3	71739	72182	38
PGRA_000893	complete	2867	38.R0.3	73685	75015	38
PGRA_000894	complete	3525	38.R0.4	75504	77369	38
PGRA_000895	complete	103	38.R0.4	78644	80791	38
PGRA_000896	complete	0	38.R0.4	82272	84159	38
PGRA_000897	complete	1964	38.R0.4	84483	85491	38
PGRA_000898	incomplete	283	scaffold_end	86193	87635	38
PGRA_000899	incomplete	217	39.R0.0	20270	20753	39
PGRA_000900	complete	1590	39.R0.0	21643	23778	39
PGRA_000901	complete	5264	39.R0.0	25317	25863	39
PGRA_000902	complete	3070	39.R0.1	27624	30688	39
PGRA_000903	complete	0	39.R0.1	31916	34107	39
PGRA_000904	complete	125	39.R0.3	57238	58269	39
PGRA_000905	complete	0	39.R0.3	61152	62021	39
PGRA_000906	complete	1358	39.R0.3	62513	64621	39
PGRA_000907	complete	5200	39.R0.3	66355	68636	39
PGRA_000908	complete	8461	39.R0.3	69616	70365	39
PGRA_000909	complete	9688	39.R0.3	70843	72160	39
PGRA_000910	complete	9023	scaffold_end	73293	74234	39
PGRA_000911	complete	4563	scaffold_end	77480	78694	39
PGRA_000912	complete	1577	40.R0.0	9753	11993	40
PGRA_000913	complete	0	40.R0.0	12891	13811	40
PGRA_000914	complete	179	40.R0.1	24208	25873	40
PGRA_000915	complete	0	40.R0.1	28359	30761	40
PGRA_000916	complete	3160	40.R0.1	31659	32491	40
PGRA_000917	complete	4688	40.R0.1	33187	33903	40
PGRA_000918	complete	7647	40.R0.1	36146	37633	40
PGRA_000919	complete	10307	40.R0.1	38806	39938	40
PGRA_000920	complete	12208	40.R0.1	40707	41334	40
PGRA_000921	complete	14830	40.R0.2	43716	44308	40
PGRA_000922	complete	10333	40.R0.2	47160	48805	40
PGRA_000923	complete	6650	40.R0.2	51555	52488	40
PGRA_000924	complete	36	40.R0.2	58002	59102	40
PGRA_000925	complete	0	40.R0.2	60953	63358	40
PGRA_000926	complete	2840	40.R0.2	63866	65401	40
PGRA_000927	complete	4961	40.R0.2	65987	67743	40
PGRA_000928	complete	7440	40.R0.2	68466	69609	40
PGRA_000929	complete	11100	40.R0.2	72126	74161	40
PGRA_000930	complete	9007	scaffold_end	75020	76355	40
PGRA_000931	complete	6196	scaffold_end	76739	79166	40
PGRA_000932	complete	2213	scaffold_end	80904	83149	40
PGRA_000933	incomplete	157	scaffold_end	84185	85205	40
PGRA_000934	incomplete	118	scaffold_start	118	351	41
PGRA_000935	complete	1000	scaffold_start	1000	1648	41
PGRA_000936	complete	2644	scaffold_start	2644	4749	41
PGRA_000937	complete	6780	scaffold_start	6780	8384	41
PGRA_000938	complete	10470	scaffold_start	10470	11556	41
PGRA_000939	complete	12860	scaffold_start	12860	14499	41
PGRA_000940	complete	16470	scaffold_start	16470	18443	41
PGRA_000941	complete	19029	scaffold_start	19029	19748	41
PGRA_000942	complete	20309	scaffold_start	20309	21132	41
PGRA_000943	complete	22049	scaffold_start	22049	23255	41
PGRA_000944	complete	23710	scaffold_start	23710	24384	41
PGRA_000945	complete	27042	41.R0.0	28925	30361	41
PGRA_000946	complete	24344	41.R0.0	30796	33059	41
PGRA_000947	complete	21090	41.R0.0	35499	36313	41
PGRA_000948	complete	16858	41.R0.0	39214	40545	41
PGRA_000949	complete	15457	41.R0.0	40669	41946	41
PGRA_000950	complete	6110	41.R0.0	47382	51293	41
PGRA_000951	complete	3747	41.R0.0	52300	53656	41
PGRA_000952	complete	1518	41.R0.0	54604	55885	41
PGRA_000954	complete	433	41.R0.0	66084	67376	41
PGRA_000955	complete	1488	41.R0.1	68734	71013	41
PGRA_000956	complete	0	41.R0.1	73921	75078	41
PGRA_000957	complete	2280	41.R0.1	76289	77504	41
PGRA_000958	complete	4292	41.R0.1	78301	84852	41
PGRA_000959	complete	6389	41.R0.2	87211	87732	41
PGRA_000960	complete	4662	41.R0.2	88296	89459	41
PGRA_000961	complete	1651	41.R0.2	90815	92470	41
PGRA_000962	complete	1225	scaffold_start	1225	1649	42
PGRA_000963	complete	2982	scaffold_start	2982	4789	42
PGRA_000964	complete	8544	42.R0.0	9980	11119	42
PGRA_000965	complete	5333	42.R0.0	11683	14330	42
PGRA_000966	complete	2400	42.R0.0	16046	17263	42
PGRA_000967	complete	0	42.R0.0	18365	19970	42
PGRA_000968	complete	12	42.R0.0	24047	25999	42
PGRA_000969	complete	3358	42.R0.0	27393	28297	42
PGRA_000970	complete	3812	42.R0.1	31223	32599	42
PGRA_000971	complete	110	42.R0.1	35373	36301	42
PGRA_000972	complete	1299	42.R0.1	40644	43319	42
PGRA_000974	complete	5950	42.R0.1	45295	46221	42
PGRA_000975	complete	8399	42.R0.1	47744	48223	42
PGRA_000976	complete	10078	42.R0.1	49423	50204	42
PGRA_000977	complete	12323	42.R0.1	51668	53857	42
PGRA_000978	complete	17036	42.R0.1	56381	56749	42
PGRA_000979	complete	17976	42.R0.1	57321	58400	42
PGRA_000980	complete	17793	scaffold_end	62330	63918	42
PGRA_000982	complete	15149	scaffold_end	65685	66562	42
PGRA_000983	complete	9038	scaffold_end	70970	72673	42
PGRA_000984	complete	6386	scaffold_end	74180	75325	42
PGRA_000985	complete	2856	scaffold_end	76861	78855	42
PGRA_000986	incomplete	69	scaffold_end	80804	81642	42
PGRA_000987	complete	66	43.R0.1	49274	52726	43
PGRA_000988	complete	4086	43.R0.1	53294	56855	43
PGRA_000989	complete	10973	43.R0.1	60181	64032	43
PGRA_000990	complete	11554	43.R0.2	65066	65392	43
PGRA_000991	complete	7215	43.R0.2	67139	69731	43
PGRA_000992	complete	5682	43.R0.2	70144	71264	43
PGRA_000993	complete	43	43.R0.2	72159	76903	43
PGRA_000994	incomplete	0	43.R0.2	77921	78978	43
PGRA_000995	complete	2291	scaffold_start	2291	4959	44
PGRA_000996	complete	6517	scaffold_start	6517	7935	44
PGRA_000997	complete	9822	scaffold_start	9822	10319	44
PGRA_000998	complete	11802	scaffold_start	11802	12369	44
PGRA_000999	complete	13747	scaffold_start	13747	16178	44
PGRA_001000	complete	16580	scaffold_start	16580	17968	44
PGRA_001001	complete	23293	scaffold_start	23293	25701	44
PGRA_001002	complete	28899	scaffold_start	28899	31208	44
PGRA_001003	complete	35476	scaffold_start	35476	37754	44
PGRA_001004	complete	35475	scaffold_end	38564	41905	44
PGRA_001005	complete	30417	scaffold_end	44776	46963	44
PGRA_001006	complete	27330	scaffold_end	48743	50050	44
PGRA_001007	complete	23826	scaffold_end	51212	53554	44
PGRA_001008	complete	19990	scaffold_end	55037	57390	44
PGRA_001009	complete	16531	scaffold_end	59473	60849	44
PGRA_001010	complete	15020	scaffold_end	61263	62360	44
PGRA_001011	complete	9159	scaffold_end	63916	68221	44
PGRA_001012	incomplete	556	scaffold_end	75193	76824	44
PGRA_001013	incomplete	1108	scaffold_start	1108	2320	45
PGRA_001014	complete	2893	scaffold_start	2893	3849	45
PGRA_001015	complete	2119	45.R0.0	4972	6079	45
PGRA_001016	complete	25	45.R0.0	6379	8173	45
PGRA_001017	complete	180	45.R0.0	9679	11581	45
PGRA_001018	incomplete	13	scaffold_start	13	1231	46
PGRA_001019	complete	1905	scaffold_start	1905	3177	46
PGRA_001020	complete	3026	46.R0.0	3846	6313	46
PGRA_001021	complete	0	46.R0.0	10491	12760	46
PGRA_001022	complete	4311	46.R0.0	15258	23369	46
PGRA_001023	complete	13147	46.R0.0	24094	24708	46
PGRA_001024	complete	14183	46.R0.0	25130	28617	46
PGRA_001025	complete	18715	46.R0.0	29662	32198	46
PGRA_001026	complete	22556	46.R0.0	33503	35957	46
PGRA_001027	complete	23849	46.R0.1	37934	40498	46
PGRA_001028	complete	18473	46.R0.1	42474	45874	46
PGRA_001029	complete	16850	46.R0.1	46889	47497	46
PGRA_001030	complete	14684	46.R0.1	48644	49663	46
PGRA_001031	complete	11413	46.R0.1	50226	52934	46
PGRA_001032	complete	8904	46.R0.1	53536	55443	46
PGRA_001033	complete	2624	46.R0.1	59982	61723	46
PGRA_001034	complete	608	46.R0.1	62495	63739	46
PGRA_001035	complete	484	46.R0.3	79089	80795	46
PGRA_001036	complete	2914	46.R0.3	87964	88992	46
PGRA_001037	complete	503	scaffold_end	90321	91586	46
PGRA_001038	complete	130	scaffold_start	130	2461	47
PGRA_001039	complete	3596	scaffold_start	3596	5710	47
PGRA_001040	complete	6517	scaffold_start	6517	7242	47
PGRA_001041	complete	10147	scaffold_start	10147	14802	47
PGRA_001042	complete	15427	scaffold_start	15427	16508	47
PGRA_001043	complete	14399	47.R0.0	16622	17779	47
PGRA_001044	complete	8521	47.R0.0	17846	23657	47
PGRA_001045	complete	6302	47.R0.0	25049	25876	47
PGRA_001046	complete	4063	47.R0.0	26461	28115	47
PGRA_001047	complete	147	47.R0.0	30779	32031	47
PGRA_001048	complete	0	47.R0.1	37579	42132	47
PGRA_001049	complete	330	47.R0.1	43715	44731	47
PGRA_001050	complete	1795	47.R0.1	45180	46809	47
PGRA_001051	complete	694	47.R0.2	50246	54369	47
PGRA_001052	complete	133	47.R0.2	54411	54930	47
PGRA_001054	complete	0	47.R0.2	58147	62342	47
PGRA_001055	complete	5534	47.R0.2	63697	64653	47
PGRA_001056	complete	7204	47.R0.2	65367	67095	47
PGRA_001057	complete	10036	47.R0.2	68199	69723	47
PGRA_001058	complete	9635	47.R0.3	70190	71791	47
PGRA_001059	complete	7816	47.R0.3	73182	73610	47
PGRA_001060	complete	1782	47.R0.3	77153	79644	47
PGRA_001061	complete	433	scaffold_start	433	2565	48
PGRA_001062	complete	3670	scaffold_start	3670	5454	48
PGRA_001063	complete	6502	scaffold_start	6502	8876	48
PGRA_001064	complete	16384	scaffold_start	16384	18012	48
PGRA_001065	complete	18681	scaffold_start	18681	20650	48
PGRA_001066	complete	22690	scaffold_start	22690	27597	48
PGRA_001067	complete	28586	scaffold_start	28586	29980	48
PGRA_001068	complete	31214	scaffold_start	31214	32086	48
PGRA_001069	complete	32986	scaffold_start	32986	34425	48
PGRA_001070	complete	34696	scaffold_end	35451	40839	48
PGRA_001071	complete	27017	scaffold_end	47036	48518	48
PGRA_001072	complete	24240	scaffold_end	49045	51295	48
PGRA_001073	complete	23162	scaffold_end	51958	52373	48
PGRA_001074	complete	19860	scaffold_end	52926	55675	48
PGRA_001075	complete	17382	scaffold_end	56625	58153	48
PGRA_001076	complete	14635	scaffold_end	59658	60900	48
PGRA_001077	complete	7696	scaffold_end	65285	67839	48
PGRA_001078	complete	3286	scaffold_end	68246	72249	48
PGRA_001079	incomplete	8	scaffold_end	74755	75527	48
PGRA_001080	complete	680	49.R0.0	6741	7056	49
PGRA_001081	complete	7070	49.R0.0	16933	18663	49
PGRA_001082	complete	10495	49.R0.0	20358	22144	49
PGRA_001083	complete	14444	49.R0.0	24307	25268	49
PGRA_001084	complete	16097	49.R0.0	25960	27069	49
PGRA_001085	complete	17885	49.R0.0	27748	28821	49
PGRA_001086	complete	22005	49.R0.1	38259	39977	49
PGRA_001087	complete	18731	49.R0.1	41356	43251	49
PGRA_001088	complete	15275	49.R0.1	45606	46707	49
PGRA_001089	complete	13276	49.R0.1	47496	48706	49
PGRA_001090	complete	11982	49.R0.1	49046	50000	49
PGRA_001091	complete	10173	49.R0.1	51028	51809	49
PGRA_001092	complete	9148	49.R0.1	51854	52834	49
PGRA_001093	complete	7633	49.R0.1	53397	54349	49
PGRA_001094	complete	2601	49.R0.1	55381	59381	49
PGRA_001095	complete	54	49.R0.1	60884	61928	49
PGRA_001096	complete	0	49.R0.1	62857	63387	49
PGRA_001097	complete	1674	49.R0.1	71549	72210	49
PGRA_001098	complete	2622	49.R0.1	72497	73507	49
PGRA_001099	complete	4097	49.R0.1	73972	75085	49
PGRA_001100	complete	3904	scaffold_end	81324	83565	49
PGRA_001101	complete	1125	scaffold_end	85006	86344	49
PGRA_001102	complete	101	scaffold_end	86667	87368	49
PGRA_001103	complete	60	scaffold_start	60	1589	50
PGRA_001104	complete	2659	scaffold_start	2659	4225	50
PGRA_001105	complete	10922	scaffold_start	10922	12892	50
PGRA_001106	complete	13907	scaffold_start	13907	14470	50
PGRA_001107	complete	15349	scaffold_start	15349	16695	50
PGRA_001108	complete	17613	scaffold_start	17613	18137	50
PGRA_001109	complete	18224	scaffold_start	18224	21972	50
PGRA_001110	complete	27656	scaffold_start	27656	29179	50
PGRA_001111	complete	32460	scaffold_start	32460	34746	50
PGRA_001112	complete	30610	50.R0.0	35945	39698	50
PGRA_001113	complete	28432	50.R0.0	40635	41876	50
PGRA_001114	complete	23734	50.R0.0	42974	46574	50
PGRA_001115	complete	20557	50.R0.0	48915	49751	50
PGRA_001116	complete	6649	50.R0.0	59518	63659	50
PGRA_001117	complete	3385	50.R0.0	65118	66923	50
PGRA_001118	complete	75	50.R0.0	69093	70233	50
PGRA_001119	complete	83	50.R0.0	72130	75818	50
PGRA_001120	incomplete	23	scaffold_start	23	1260	51
PGRA_001121	complete	1870	scaffold_start	1870	2727	51
PGRA_001122	complete	3505	scaffold_start	3505	6739	51
PGRA_001123	complete	7667	scaffold_start	7667	9059	51
PGRA_001124	complete	11179	scaffold_start	11179	13137	51
PGRA_001125	complete	17108	scaffold_start	17108	19434	51
PGRA_001126	complete	20713	scaffold_start	20713	22324	51
PGRA_001127	complete	23868	scaffold_start	23868	25637	51
PGRA_001128	complete	30472	scaffold_start	30472	31053	51
PGRA_001129	complete	31109	51.R0.0	32091	33701	51
PGRA_001130	complete	29673	51.R0.0	34253	35137	51
PGRA_001131	complete	24541	51.R0.0	38500	40269	51
PGRA_001132	complete	21891	51.R0.0	40932	42919	51
PGRA_001133	complete	19380	51.R0.0	43866	45430	51
PGRA_001134	complete	13651	51.R0.0	46262	51159	51
PGRA_001135	complete	11812	51.R0.0	51736	52998	51
PGRA_001136	complete	9716	51.R0.0	53431	55094	51
PGRA_001137	complete	9191	51.R0.0	55099	55619	51
PGRA_001138	complete	0	51.R0.0	63623	64830	51
PGRA_001139	complete	324	51.R0.0	66870	69789	51
PGRA_001140	complete	3883	51.R0.0	70429	71590	51
PGRA_001141	complete	6613	51.R0.0	73159	74423	51
PGRA_001142	complete	8851	51.R0.0	75397	80554	51
PGRA_001143	complete	10801	scaffold_end	81255	82859	51
PGRA_001144	complete	8495	scaffold_end	84503	85165	51
PGRA_001145	complete	5244	scaffold_end	87082	88416	51
PGRA_001146	complete	3224	scaffold_end	89624	90436	51
PGRA_001147	complete	936	scaffold_end	91314	92724	51
PGRA_001148	incomplete	200	scaffold_start	200	1041	52
PGRA_001149	complete	2196	scaffold_start	2196	2892	52
PGRA_001150	complete	240	52.R0.0	8676	9762	52
PGRA_001151	complete	850	52.R0.0	12036	12768	52
PGRA_001152	complete	2412	52.R0.0	13598	15415	52
PGRA_001153	complete	6289	52.R0.0	17475	18518	52
PGRA_001154	complete	7987	52.R0.0	19173	19415	52
PGRA_001155	complete	8518	52.R0.0	19704	23443	52
PGRA_001156	complete	13212	52.R0.0	24398	27469	52
PGRA_001157	complete	13006	52.R0.1	28928	30831	52
PGRA_001158	complete	10763	52.R0.1	31774	33074	52
PGRA_001159	complete	9004	52.R0.1	33831	34833	52
PGRA_001160	complete	0	52.R0.1	42761	43844	52
PGRA_001161	complete	488	52.R0.2	46789	47635	52
PGRA_001162	complete	0	52.R0.2	49692	51601	52
PGRA_001163	complete	3041	52.R0.3	54091	55084	52
PGRA_001164	complete	778	52.R0.3	55878	57347	52
PGRA_001165	complete	362	52.R0.3	64372	65784	52
PGRA_001166	complete	670	scaffold_end	66126	67226	52
PGRA_001167	complete	0	53.R0.0	844	1560	53
PGRA_001168	complete	0	53.R0.0	3376	6045	53
PGRA_001169	complete	1863	53.R0.1	8444	9767	53
PGRA_001170	complete	2009	53.R0.1	17676	20582	53
PGRA_001171	complete	7009	53.R0.1	22676	23962	53
PGRA_001172	complete	12616	53.R0.1	28283	29526	53
PGRA_001173	complete	14296	53.R0.1	29963	30521	53
PGRA_001174	complete	16088	53.R0.1	31755	33607	53
PGRA_001175	complete	19125	53.R0.1	34792	37636	53
PGRA_001176	complete	22861	53.R0.1	38528	39590	53
PGRA_001177	complete	24480	53.R0.1	40147	42861	53
PGRA_001178	complete	28304	53.R0.1	43971	51263	53
PGRA_001179	complete	15594	scaffold_end	63697	64715	53
PGRA_001180	complete	5472	scaffold_end	73242	74837	53
PGRA_001181	complete	1731	scaffold_end	76595	78578	53
PGRA_001182	complete	1045	54.R0.0	6493	8203	54
PGRA_001183	complete	0	54.R0.1	9030	11097	54
PGRA_001184	complete	1799	54.R0.1	21053	21693	54
PGRA_001185	complete	6197	54.R0.1	25451	26867	54
PGRA_001186	complete	8245	54.R0.1	27499	28470	54
PGRA_001187	complete	10453	54.R0.1	29707	31554	54
PGRA_001188	complete	12627	54.R0.1	31881	32511	54
PGRA_001189	complete	14759	54.R0.1	34013	34811	54
PGRA_001190	complete	18119	54.R0.1	37373	38467	54
PGRA_001191	complete	20219	54.R0.1	39473	40679	54
PGRA_001192	complete	21750	54.R0.1	41004	42081	54
PGRA_001193	complete	25118	54.R0.1	44372	47141	54
PGRA_001194	complete	28049	54.R0.1	47303	49324	54
PGRA_001195	complete	26739	scaffold_end	50689	52322	54
PGRA_001196	complete	25754	scaffold_end	52691	53307	54
PGRA_001197	complete	19979	scaffold_end	55369	59082	54
PGRA_001198	complete	16109	scaffold_end	59654	62952	54
PGRA_001199	complete	11637	scaffold_end	65185	67424	54
PGRA_001200	complete	4452	scaffold_end	72150	74609	54
PGRA_001201	complete	1324	scaffold_end	75716	77737	54
PGRA_001202	complete	1484	scaffold_start	1484	2722	55
PGRA_001203	complete	3174	scaffold_start	3174	4259	55
PGRA_001204	complete	4755	scaffold_start	4755	5756	55
PGRA_001205	complete	7665	scaffold_start	7665	8319	55
PGRA_001206	complete	10794	scaffold_start	10794	13631	55
PGRA_001207	complete	13414	55.R0.0	17303	20116	55
PGRA_001208	complete	12060	55.R0.0	21147	21470	55
PGRA_001209	complete	3577	55.R0.0	21791	29953	55
PGRA_001210	complete	1203	55.R0.0	31259	32327	55
PGRA_001211	complete	120	55.R0.0	35353	38552	55
PGRA_001212	complete	4165	55.R0.0	39398	40063	55
PGRA_001213	complete	5583	55.R0.0	40816	41366	55
PGRA_001214	complete	7190	55.R0.0	42423	43561	55
PGRA_001215	complete	8804	55.R0.0	44037	45850	55
PGRA_001216	complete	15525	55.R0.0	50758	57494	55
PGRA_001217	complete	23301	55.R0.0	58534	61114	55
PGRA_001218	complete	21411	scaffold_end	62782	63351	55
PGRA_001219	complete	15756	scaffold_end	67122	69006	55
PGRA_001220	complete	14477	scaffold_end	69479	70285	55
PGRA_001221	complete	12820	scaffold_end	70343	71942	55
PGRA_001222	complete	11735	scaffold_end	72252	73027	55
PGRA_001223	complete	9893	scaffold_end	73848	74869	55
PGRA_001224	complete	6484	scaffold_end	75741	78278	55
PGRA_001225	complete	2927	scaffold_end	80972	81835	55
PGRA_001226	complete	1516	scaffold_end	82208	83246	55
PGRA_001227	complete	350	56.R0.0	10329	11523	56
PGRA_001228	complete	1946	56.R0.0	11925	12310	56
PGRA_001229	complete	4295	56.R0.0	14274	15194	56
PGRA_001230	complete	5919	56.R0.0	15898	17196	56
PGRA_001231	complete	0	56.R0.1	20564	23447	56
PGRA_001232	complete	109	56.R0.1	24794	26658	56
PGRA_001233	complete	5976	56.R0.1	30661	32795	56
PGRA_001234	complete	10246	56.R0.1	34931	35392	56
PGRA_001235	complete	13248	56.R0.1	37933	42613	56
PGRA_001236	complete	19260	56.R0.1	43945	45129	56
PGRA_001237	complete	21312	56.R0.1	45997	47304	56
PGRA_001238	complete	22795	56.R0.2	48843	49082	56
PGRA_001239	complete	20879	56.R0.2	49417	50998	56
PGRA_001240	complete	16643	56.R0.2	53186	55234	56
PGRA_001241	complete	15248	56.R0.2	55744	56629	56
PGRA_001242	complete	12118	56.R0.2	57430	59759	56
PGRA_001243	complete	8466	56.R0.2	62007	63411	56
PGRA_001244	complete	6142	56.R0.2	63878	65735	56
PGRA_001245	complete	5076	56.R0.2	66172	66801	56
PGRA_001246	complete	3283	56.R0.2	67783	68594	56
PGRA_001248	complete	15	57.R0.0	27905	28799	57
PGRA_001249	complete	1654	57.R0.0	29544	30383	57
PGRA_001250	complete	4578	57.R0.0	32468	33403	57
PGRA_001251	complete	6423	57.R0.0	34313	36381	57
PGRA_001252	complete	11192	57.R0.0	39082	42207	57
PGRA_001253	complete	17749	57.R0.0	45639	47410	57
PGRA_001254	complete	21072	57.R0.0	48962	51832	57
PGRA_001255	complete	15689	scaffold_end	55202	57860	57
PGRA_001256	complete	12928	scaffold_end	58158	60621	57
PGRA_001257	complete	9100	scaffold_end	62035	64449	57
PGRA_001258	complete	7324	scaffold_end	64784	66225	57
PGRA_001259	complete	2391	scaffold_end	67879	71158	57
PGRA_001260	complete	91	scaffold_end	72259	73458	57
PGRA_001261	complete	843	scaffold_start	843	2437	58
PGRA_001262	complete	7364	scaffold_start	7364	9035	58
PGRA_001263	complete	10497	scaffold_start	10497	11258	58
PGRA_001264	complete	11749	scaffold_start	11749	13023	58
PGRA_001265	complete	14764	scaffold_start	14764	17164	58
PGRA_001266	complete	19065	scaffold_start	19065	22703	58
PGRA_001267	complete	26251	scaffold_start	26251	30538	58
PGRA_001268	complete	31759	scaffold_start	31759	33002	58
PGRA_001269	complete	34608	58.R0.0	34888	35412	58
PGRA_001270	complete	32448	58.R0.0	36189	37572	58
PGRA_001271	complete	28823	58.R0.0	38821	41197	58
PGRA_001272	complete	23959	58.R0.0	44499	46061	58
PGRA_001273	complete	20793	58.R0.0	46641	49227	58
PGRA_001274	complete	16687	58.R0.0	50557	53333	58
PGRA_001275	complete	15372	58.R0.0	54174	54648	58
PGRA_001276	complete	3011	58.R0.0	62753	67009	58
PGRA_001277	complete	366	58.R0.0	67513	69654	58
PGRA_001278	complete	24	58.R0.1	75819	76608	58
PGRA_001279	complete	0	58.R0.1	77988	80945	58
PGRA_001280	complete	101	scaffold_start	101	1171	59
PGRA_001281	complete	1702	59.R0.0	11230	12828	59
PGRA_001282	complete	4624	59.R0.0	14152	15410	59
PGRA_001283	complete	6526	59.R0.0	16054	17591	59
PGRA_001284	complete	9287	59.R0.0	18815	22454	59
PGRA_001285	complete	15083	59.R0.0	24611	25410	59
PGRA_001286	complete	16468	59.R0.0	25996	27926	59
PGRA_001287	complete	19262	59.R0.0	28790	31195	59
PGRA_001288	complete	23675	59.R0.0	33203	34003	59
PGRA_001289	complete	26152	59.R0.0	35680	36490	59
PGRA_001290	complete	29614	59.R0.0	39142	41859	59
PGRA_001291	complete	29589	59.R0.1	48414	49631	59
PGRA_001292	complete	27367	59.R0.1	50304	51853	59
PGRA_001293	complete	25226	59.R0.1	52588	53994	59
PGRA_001294	complete	23315	59.R0.1	55198	55905	59
PGRA_001295	complete	21852	59.R0.1	56597	57368	59
PGRA_001296	complete	18378	59.R0.1	59515	60842	59
PGRA_001297	complete	12000	59.R0.1	66151	67220	59
PGRA_001298	complete	8521	59.R0.1	68217	70699	59
PGRA_001299	complete	6787	59.R0.1	71306	72433	59
PGRA_001300	complete	4457	59.R0.1	73055	74763	59
PGRA_001301	complete	382	60.R0.0	17818	18683	60
PGRA_001302	complete	2335	60.R0.0	19771	22727	60
PGRA_001303	complete	6691	60.R0.0	24127	27813	60
PGRA_001304	complete	10595	60.R0.0	28031	28984	60
PGRA_001305	complete	12338	60.R0.0	29774	31044	60
PGRA_001306	complete	14865	60.R0.0	32301	34237	60
PGRA_001307	complete	17186	60.R0.0	34622	35813	60
PGRA_001308	complete	20251	60.R0.0	37687	38375	60
PGRA_001309	complete	22013	60.R0.0	39449	40068	60
PGRA_001310	complete	24869	60.R0.0	42305	43546	60
PGRA_001311	complete	27498	60.R0.0	44934	45956	60
PGRA_001312	complete	28940	scaffold_end	48555	49574	60
PGRA_001313	complete	26691	scaffold_end	50675	51823	60
PGRA_001314	complete	23105	scaffold_end	53920	55409	60
PGRA_001315	complete	20093	scaffold_end	56915	58421	60
PGRA_001316	complete	18560	scaffold_end	59228	59954	60
PGRA_001317	complete	16963	scaffold_end	60723	61551	60
PGRA_001318	complete	12790	scaffold_end	62718	65724	60
PGRA_001319	complete	9311	scaffold_end	66530	69203	60
PGRA_001320	complete	5084	scaffold_end	71570	73430	60
PGRA_001321	complete	930	scaffold_end	75733	77584	60
PGRA_001322	complete	0	62.R0.0	1104	2647	62
PGRA_001323	complete	1917	62.R0.0	3031	3945	62
PGRA_001324	complete	5892	62.R0.1	7618	8926	62
PGRA_001325	complete	2857	62.R0.1	9787	11961	62
PGRA_001326	complete	119	62.R0.1	18236	19072	62
PGRA_001327	complete	3244	62.R0.1	21361	23464	62
PGRA_001328	complete	6235	62.R0.1	24352	25847	62
PGRA_001329	complete	8191	62.R0.1	26308	27609	62
PGRA_001330	complete	52	62.R0.2	53561	54364	62
PGRA_001331	complete	806	62.R0.2	58353	61034	62
PGRA_001332	complete	4636	62.R0.2	62183	64995	62
PGRA_001333	complete	6311	scaffold_end	68940	70236	62
PGRA_001334	complete	4874	scaffold_end	70945	71673	62
PGRA_001335	complete	2990	scaffold_end	71780	73557	62
PGRA_001336	complete	1757	scaffold_end	73619	74790	62
PGRA_001337	complete	483	scaffold_end	75065	76064	62
PGRA_001338	incomplete	17	scaffold_start	17	1270	63
PGRA_001339	complete	1326	scaffold_start	1326	2363	63
PGRA_001340	complete	2925	scaffold_start	2925	3642	63
PGRA_001341	complete	4229	scaffold_start	4229	4712	63
PGRA_001342	complete	5566	scaffold_start	5566	6231	63
PGRA_001343	complete	6966	scaffold_start	6966	7670	63
PGRA_001344	complete	9967	scaffold_start	9967	15442	63
PGRA_001345	complete	8296	63.R0.0	16757	20736	63
PGRA_001346	complete	5730	63.R0.0	21893	23302	63
PGRA_001347	complete	16	63.R0.0	32593	33330	63
PGRA_001348	complete	0	63.R0.2	65559	68875	63
PGRA_001349	complete	673	scaffold_end	70446	72145	63
PGRA_001350	complete	0	64.R0.0	652	2719	64
PGRA_001351	complete	3355	64.R0.0	8710	10291	64
PGRA_001352	complete	7518	64.R0.0	12873	13824	64
PGRA_001353	complete	8815	64.R0.0	14170	16128	64
PGRA_001354	complete	13027	64.R0.0	18382	19200	64
PGRA_001355	complete	14293	64.R0.0	19648	20589	64
PGRA_001356	complete	15945	64.R0.0	21300	22682	64
PGRA_001357	complete	17736	64.R0.0	23091	24422	64
PGRA_001358	complete	23442	64.R0.0	28797	29416	64
PGRA_001359	complete	28633	64.R0.0	33988	35614	64
PGRA_001360	complete	31060	64.R0.0	36415	37229	64
PGRA_001361	complete	31380	64.R0.1	37978	39021	64
PGRA_001362	complete	29047	64.R0.1	39925	41354	64
PGRA_001363	complete	26035	64.R0.1	41847	44366	64
PGRA_001364	complete	21871	64.R0.1	46654	48530	64
PGRA_001365	complete	19754	64.R0.1	49706	50647	64
PGRA_001366	complete	17898	64.R0.1	51640	52503	64
PGRA_001367	complete	12295	64.R0.1	54189	58106	64
PGRA_001368	complete	9049	64.R0.1	60588	61352	64
PGRA_001369	complete	6458	64.R0.1	62588	63943	64
PGRA_001370	complete	3482	64.R0.1	65512	66919	64
PGRA_001371	complete	323	64.R0.1	68910	70078	64
PGRA_001372	complete	2235	65.R0.0	9922	11943	65
PGRA_001373	complete	334	65.R0.1	13081	14429	65
PGRA_001374	complete	944	65.R0.1	17786	19867	65
PGRA_001375	complete	3311	65.R0.1	20153	22562	65
PGRA_001376	complete	6284	65.R0.1	23126	24984	65
PGRA_001377	complete	8379	65.R0.1	25221	28698	65
PGRA_001378	complete	12296	65.R0.1	29138	29599	65
PGRA_001379	complete	13542	65.R0.1	30384	31761	65
PGRA_001380	complete	11716	65.R0.2	32686	34930	65
PGRA_001381	complete	0	65.R0.2	40800	46834	65
PGRA_001382	complete	2503	65.R0.2	50778	52115	65
PGRA_001383	complete	801	65.R0.3	52840	55094	65
PGRA_001384	complete	3543	65.R0.3	61158	62974	65
PGRA_001385	complete	5706	65.R0.3	63321	65695	65
PGRA_001386	complete	10085	65.R0.3	67700	68441	65
PGRA_001387	complete	11362	65.R0.3	68977	73477	65
PGRA_001388	complete	16809	65.R0.3	74424	76563	65
PGRA_001389	complete	14305	65.R0.4	81040	81848	65
PGRA_001390	complete	12170	65.R0.4	82451	83983	65
PGRA_001391	complete	10235	65.R0.4	84806	85918	65
PGRA_001392	complete	8003	65.R0.4	86113	88150	65
PGRA_001393	complete	4775	65.R0.4	89077	91378	65
PGRA_001394	complete	3966	65.R0.4	91647	92187	65
PGRA_001395	complete	2521	65.R0.4	92578	93632	65
PGRA_001396	complete	362	65.R0.4	94264	95791	65
PGRA_001397	complete	0	66.R0.0	32	4116	66
PGRA_001398	complete	0	66.R0.1	6607	8787	66
PGRA_001399	complete	0	66.R0.2	29469	30767	66
PGRA_001400	complete	0	66.R0.3	44448	46845	66
PGRA_001401	complete	4202	66.R0.3	48705	50281	66
PGRA_001402	complete	2195	66.R0.4	51616	53127	66
PGRA_001403	complete	2374	66.R0.4	59972	61497	66
PGRA_001404	complete	4548	66.R0.4	62146	64362	66
PGRA_001406	complete	8609	scaffold_end	69550	71360	66
PGRA_001407	complete	721	scaffold_end	74342	79248	66
PGRA_001409	complete	2784	scaffold_start	2784	6146	67
PGRA_001410	complete	2438	67.R0.0	9605	10498	67
PGRA_001411	complete	0	67.R0.0	11025	12956	67
PGRA_001412	complete	294	67.R0.0	14316	14918	67
PGRA_001413	complete	1418	67.R0.0	15440	17169	67
PGRA_001414	complete	5026	67.R0.0	19048	24753	67
PGRA_001415	complete	12314	67.R0.0	26336	28339	67
PGRA_001416	complete	15203	67.R0.0	29225	30417	67
PGRA_001417	complete	16888	67.R0.0	30910	32783	67
PGRA_001418	complete	23195	67.R0.0	37217	39324	67
PGRA_001419	complete	27679	67.R0.0	41701	43428	67
PGRA_001420	complete	25843	scaffold_end	48053	49132	67
PGRA_001421	complete	22658	scaffold_end	51496	52317	67
PGRA_001422	complete	18201	scaffold_end	53992	56774	67
PGRA_001423	complete	16995	scaffold_end	57595	57980	67
PGRA_001424	complete	12704	scaffold_end	58742	62271	67
PGRA_001425	complete	9756	scaffold_end	64658	65219	67
PGRA_001426	complete	6208	scaffold_end	66434	68767	67
PGRA_001427	complete	4606	scaffold_end	69288	70369	67
PGRA_001428	incomplete	1933	scaffold_end	71774	73042	67
PGRA_001429	incomplete	238	scaffold_start	238	717	68
PGRA_001430	complete	1896	scaffold_start	1896	3215	68
PGRA_001431	complete	4823	scaffold_start	4823	6391	68
PGRA_001432	complete	6882	scaffold_start	6882	8502	68
PGRA_001433	complete	9875	scaffold_start	9875	10291	68
PGRA_001434	complete	10500	scaffold_start	10500	11660	68
PGRA_001435	complete	13990	scaffold_start	13990	16220	68
PGRA_001436	complete	18486	scaffold_start	18486	20532	68
PGRA_001437	complete	22409	scaffold_start	22409	25560	68
PGRA_001438	complete	27380	scaffold_start	27380	27779	68
PGRA_001439	complete	27409	scaffold_end	29931	31755	68
PGRA_001441	complete	24266	scaffold_end	33499	34898	68
PGRA_001442	complete	22525	scaffold_end	35489	36639	68
PGRA_001443	complete	19407	scaffold_end	37405	39757	68
PGRA_001444	complete	17504	scaffold_end	40957	41660	68
PGRA_001445	complete	11321	scaffold_end	45288	47843	68
PGRA_001446	complete	5102	scaffold_end	51937	54062	68
PGRA_001447	complete	2420	scaffold_end	54749	56744	68
PGRA_001448	incomplete	10	scaffold_start	10	302	70
PGRA_001449	complete	1478	scaffold_start	1478	5923	70
PGRA_001450	complete	7453	scaffold_start	7453	13076	70
PGRA_001451	complete	19088	scaffold_start	19088	19882	70
PGRA_001452	complete	20155	scaffold_start	20155	21751	70
PGRA_001453	complete	22232	scaffold_start	22232	24934	70
PGRA_001454	complete	26018	scaffold_start	26018	27482	70
PGRA_001455	complete	28703	scaffold_start	28703	29564	70
PGRA_001456	complete	31579	scaffold_start	31579	33152	70
PGRA_001457	complete	33460	scaffold_start	33460	35486	70
PGRA_001458	complete	38187	scaffold_start	38187	41170	70
PGRA_001459	complete	41485	scaffold_end	41869	44323	70
PGRA_001460	complete	38361	scaffold_end	45486	47447	70
PGRA_001461	complete	36574	scaffold_end	48414	49234	70
PGRA_001462	complete	32415	scaffold_end	53133	53393	70
PGRA_001463	complete	29521	scaffold_end	53427	56287	70
PGRA_001465	complete	15555	scaffold_end	69114	70253	70
PGRA_001466	complete	14759	scaffold_end	70535	71049	70
PGRA_001467	complete	11072	scaffold_end	73721	74736	70
PGRA_001468	complete	6812	scaffold_end	77395	78996	70
PGRA_001469	complete	4963	scaffold_end	79967	80845	70
PGRA_001470	complete	1833	scaffold_end	81914	83975	70
PGRA_001471	incomplete	1466	scaffold_end	83986	84342	70
PGRA_001472	complete	135	scaffold_start	135	614	71
PGRA_001473	complete	2637	scaffold_start	2637	3467	71
PGRA_001474	complete	6865	scaffold_start	6865	8482	71
PGRA_001475	complete	8878	scaffold_start	8878	10492	71
PGRA_001476	complete	13391	scaffold_start	13391	13885	71
PGRA_001477	complete	16708	scaffold_start	16708	19331	71
PGRA_001478	complete	20531	scaffold_start	20531	21144	71
PGRA_001479	complete	24139	scaffold_start	24139	25117	71
PGRA_001480	complete	29755	71.R0.0	31491	33205	71
PGRA_001481	complete	27414	71.R0.0	33502	35546	71
PGRA_001482	complete	25914	71.R0.0	36149	37046	71
PGRA_001483	complete	21715	71.R0.0	37569	41245	71
PGRA_001484	complete	20255	71.R0.0	41456	42705	71
PGRA_001485	complete	18694	71.R0.0	43439	44266	71
PGRA_001486	complete	16584	71.R0.0	45444	46376	71
PGRA_001487	complete	10535	71.R0.0	48778	52425	71
PGRA_001488	complete	8933	71.R0.0	53572	54027	71
PGRA_001489	complete	2968	71.R0.0	57923	59992	71
PGRA_001490	complete	1952	71.R0.0	60244	61008	71
PGRA_001491	complete	157	71.R0.0	62249	62803	71
PGRA_001492	incomplete	0	71.R0.0	64217	67417	71
PGRA_001493	complete	3257	scaffold_start	3257	6801	72
PGRA_001494	complete	7510	scaffold_start	7510	9905	72
PGRA_001495	complete	10528	scaffold_start	10528	13814	72
PGRA_001496	complete	15011	scaffold_start	15011	16653	72
PGRA_001497	complete	18943	scaffold_start	18943	19893	72
PGRA_001498	complete	21259	scaffold_start	21259	22385	72
PGRA_001499	complete	24442	scaffold_start	24442	26324	72
PGRA_001500	complete	27992	scaffold_start	27992	30543	72
PGRA_001501	complete	32484	scaffold_start	32484	34535	72
PGRA_001502	complete	34770	scaffold_end	35338	38191	72
PGRA_001503	complete	31784	scaffold_end	40568	41177	72
PGRA_001504	complete	30727	scaffold_end	41611	42234	72
PGRA_001505	complete	25641	scaffold_end	43997	47320	72
PGRA_001506	complete	22522	scaffold_end	48317	50439	72
PGRA_001507	complete	20809	scaffold_end	50954	52152	72
PGRA_001509	complete	17798	scaffold_end	54482	55163	72
PGRA_001510	complete	15726	scaffold_end	55703	57235	72
PGRA_001511	complete	10167	scaffold_end	61919	62794	72
PGRA_001512	complete	8147	scaffold_end	63299	64814	72
PGRA_001513	complete	4186	scaffold_end	67530	68775	72
PGRA_001514	complete	2389	scaffold_end	68834	70572	72
PGRA_001515	complete	1081	scaffold_end	70602	71880	72
PGRA_001516	complete	1280	73.R0.0	2777	3485	73
PGRA_001517	complete	1624	73.R0.1	4839	5650	73
PGRA_001518	complete	427	73.R0.3	19964	23810	73
PGRA_001519	complete	227	73.R0.3	25591	27412	73
PGRA_001520	complete	5859	73.R0.3	31223	33373	73
PGRA_001521	complete	10051	73.R0.3	35415	36172	73
PGRA_001522	complete	7956	73.R0.4	40334	41195	73
PGRA_001523	complete	5455	73.R0.4	42576	43696	73
PGRA_001524	incomplete	1105	scaffold_end	67780	69122	73
PGRA_001525	complete	556	74.R0.0	4716	5960	74
PGRA_001526	complete	2106	74.R0.0	6266	7972	74
PGRA_001527	complete	5161	74.R0.0	9321	11982	74
PGRA_001528	complete	12588	74.R0.0	16748	18457	74
PGRA_001529	complete	14780	74.R0.0	18940	20577	74
PGRA_001530	complete	17246	74.R0.0	21406	22951	74
PGRA_001531	complete	20183	74.R0.0	24343	27290	74
PGRA_001532	complete	24096	74.R0.0	28256	29722	74
PGRA_001533	complete	26318	74.R0.0	30478	31428	74
PGRA_001534	complete	21812	scaffold_end	44620	45666	74
PGRA_001535	complete	20449	scaffold_end	46253	47029	74
PGRA_001536	complete	18507	scaffold_end	47880	48971	74
PGRA_001537	complete	15754	scaffold_end	50624	51724	74
PGRA_001538	complete	14128	scaffold_end	52559	53350	74
PGRA_001539	complete	10029	scaffold_end	53740	57449	74
PGRA_001540	complete	6278	scaffold_end	59349	61200	74
PGRA_001541	complete	4719	scaffold_end	61801	62759	74
PGRA_001542	complete	1509	scaffold_end	64629	65969	74
PGRA_001543	complete	755	scaffold_end	66529	66723	74
PGRA_001544	incomplete	270	scaffold_end	66805	67208	74
PGRA_001545	complete	1865	scaffold_start	1865	2776	75
PGRA_001546	complete	7345	scaffold_start	7345	8298	75
PGRA_001547	complete	9915	scaffold_start	9915	11692	75
PGRA_001548	complete	10136	75.R0.0	12735	15214	75
PGRA_001549	complete	6587	75.R0.0	16237	18763	75
PGRA_001550	complete	4831	75.R0.0	18981	20519	75
PGRA_001551	incomplete	3270	75.R0.0	21410	22080	75
PGRA_001552	complete	1056	scaffold_start	1056	1997	76
PGRA_001553	complete	10730	scaffold_start	10730	11593	76
PGRA_001554	complete	12283	scaffold_start	12283	13941	76
PGRA_001555	complete	14036	scaffold_start	14036	14368	76
PGRA_001556	complete	19056	76.R0.0	19119	21155	76
PGRA_001557	complete	17623	76.R0.0	22068	22588	76
PGRA_001558	complete	14444	76.R0.0	24172	25767	76
PGRA_001560	complete	11640	76.R0.0	28036	28571	76
PGRA_001561	complete	6942	76.R0.0	28897	33269	76
PGRA_001562	complete	3687	76.R0.0	34736	36524	76
PGRA_001563	complete	1733	76.R0.0	46886	48098	76
PGRA_001564	complete	3668	76.R0.0	48821	50740	76
PGRA_001565	complete	6463	76.R0.0	51616	52168	76
PGRA_001566	complete	8574	76.R0.0	53727	55975	76
PGRA_001567	complete	11464	76.R0.0	56617	58057	76
PGRA_001568	complete	9938	scaffold_end	59256	60174	76
PGRA_001569	complete	7217	scaffold_end	61109	62895	76
PGRA_001570	complete	3206	scaffold_end	65925	66906	76
PGRA_001571	complete	4112	77.R0.0	5329	8074	77
PGRA_001572	complete	150	77.R0.0	10481	12036	77
PGRA_001573	complete	0	77.R0.0	14153	16650	77
PGRA_001574	complete	6894	77.R0.0	21121	24145	77
PGRA_001575	complete	10826	77.R0.0	25053	26188	77
PGRA_001576	complete	13355	77.R0.0	27582	29375	77
PGRA_001577	complete	18377	77.R0.1	33595	34831	77
PGRA_001578	complete	13948	77.R0.1	37589	39260	77
PGRA_001579	complete	11018	77.R0.1	40819	42190	77
PGRA_001580	complete	8337	77.R0.1	43195	44871	77
PGRA_001581	complete	1090	77.R0.1	49591	52118	77
PGRA_001582	complete	25	77.R0.1	52148	53183	77
PGRA_001583	complete	0	77.R0.1	55402	57516	77
PGRA_001584	complete	4581	77.R0.1	59984	61150	77
PGRA_001585	complete	6666	77.R0.1	62069	63094	77
PGRA_001586	complete	10022	77.R0.1	65425	66584	77
PGRA_001587	complete	9320	77.R0.2	66819	68142	77
PGRA_001588	complete	6673	77.R0.2	68945	70789	77
PGRA_001589	complete	2256	77.R0.2	73220	75206	77
PGRA_001590	complete	34	77.R0.2	76082	77428	77
PGRA_001591	complete	0	77.R0.2	79000	80851	77
PGRA_001592	incomplete	8	scaffold_end	81565	82482	77
PGRA_001593	complete	768	scaffold_start	768	3831	78
PGRA_001594	complete	4340	scaffold_start	4340	5871	78
PGRA_001595	complete	7181	scaffold_start	7181	8892	78
PGRA_001596	complete	9435	scaffold_start	9435	10664	78
PGRA_001597	complete	12581	scaffold_start	12581	13906	78
PGRA_001598	complete	15648	scaffold_start	15648	18309	78
PGRA_001599	complete	18987	scaffold_start	18987	24212	78
PGRA_001600	complete	22527	78.R0.0	24943	25560	78
PGRA_001601	complete	19775	78.R0.0	26316	28312	78
PGRA_001602	complete	16487	78.R0.0	30254	31600	78
PGRA_001603	complete	14563	78.R0.0	32316	33524	78
PGRA_001604	complete	9569	78.R0.0	37223	38518	78
PGRA_001605	complete	7506	78.R0.0	39372	40581	78
PGRA_001606	complete	4117	78.R0.0	42052	43970	78
PGRA_001607	complete	1773	78.R0.0	44935	46314	78
PGRA_001608	complete	0	78.R0.0	46819	48103	78
PGRA_001609	complete	46	78.R0.0	50017	50822	78
PGRA_001610	complete	2974	78.R0.1	57529	59917	78
PGRA_001611	complete	1362	78.R0.1	60736	61529	78
PGRA_001612	complete	114	78.R0.1	61890	62777	78
PGRA_001613	complete	7915	scaffold_start	7915	8924	79
PGRA_001614	complete	10540	scaffold_start	10540	11654	79
PGRA_001615	complete	12578	scaffold_start	12578	13293	79
PGRA_001616	complete	14596	scaffold_start	14596	15278	79
PGRA_001617	complete	17068	scaffold_start	17068	19288	79
PGRA_001618	complete	17554	79.R0.0	20058	21883	79
PGRA_001619	complete	15530	79.R0.0	23571	23907	79
PGRA_001620	complete	13433	79.R0.0	23988	26004	79
PGRA_001621	complete	11180	79.R0.0	27055	28257	79
PGRA_001622	complete	7843	79.R0.0	29734	31594	79
PGRA_001623	complete	6896	79.R0.0	32016	32541	79
PGRA_001624	complete	439	79.R0.0	37848	38998	79
PGRA_001625	complete	3	79.R0.0	40496	44176	79
PGRA_001626	complete	6847	79.R0.0	47340	49638	79
PGRA_001627	complete	13231	79.R0.0	53724	56348	79
PGRA_001628	complete	17143	79.R0.0	57636	58703	79
PGRA_001629	complete	15931	scaffold_end	60789	63014	79
PGRA_001630	complete	14353	scaffold_end	63644	64592	79
PGRA_001631	complete	9996	scaffold_end	65819	68949	79
PGRA_001632	complete	6946	scaffold_end	69483	71999	79
PGRA_001633	complete	3602	scaffold_end	74256	75343	79
PGRA_001634	complete	1080	scaffold_end	76099	77865	79
PGRA_001635	complete	3095	scaffold_start	3095	4897	80
PGRA_001636	complete	8304	scaffold_start	8304	9088	80
PGRA_001637	complete	10024	scaffold_start	10024	11862	80
PGRA_001638	complete	12448	scaffold_start	12448	14936	80
PGRA_001639	complete	15769	scaffold_start	15769	17058	80
PGRA_001640	complete	18338	scaffold_start	18338	19615	80
PGRA_001641	complete	20814	scaffold_start	20814	22583	80
PGRA_001642	complete	25745	scaffold_end	37979	39785	80
PGRA_001643	complete	18123	scaffold_end	43980	47407	80
PGRA_001644	complete	14547	scaffold_end	48931	50983	80
PGRA_001645	complete	12844	scaffold_end	51676	52686	80
PGRA_001646	complete	9506	scaffold_end	55247	56024	80
PGRA_001647	complete	6717	scaffold_end	57443	58813	80
PGRA_001648	complete	3442	scaffold_end	60566	62088	80
PGRA_001649	complete	1726	scaffold_end	63019	63804	80
PGRA_001650	incomplete	54	scaffold_end	64235	65476	80
PGRA_001651	incomplete	23	scaffold_start	23	1953	81
PGRA_001652	complete	0	81.R0.0	4507	5608	81
PGRA_001653	complete	28	81.R0.0	6859	8129	81
PGRA_001654	complete	3122	81.R0.0	9953	10633	81
PGRA_001655	complete	4378	81.R0.1	11478	12239	81
PGRA_001656	complete	1916	81.R0.1	13017	14701	81
PGRA_001657	complete	180	81.R0.1	15187	16437	81
PGRA_001658	complete	0	81.R0.1	19825	20154	81
PGRA_001659	complete	2178	81.R0.1	34672	36930	81
PGRA_001660	complete	5582	81.R0.1	38076	39029	81
PGRA_001661	complete	7057	81.R0.1	39551	41244	81
PGRA_001662	complete	8947	81.R0.1	41441	43539	81
PGRA_001663	complete	11291	81.R0.2	45444	47710	81
PGRA_001664	complete	9217	81.R0.2	48199	49784	81
PGRA_001665	complete	4872	81.R0.2	52708	54129	81
PGRA_001666	complete	514	81.R0.2	56797	58487	81
PGRA_001667	complete	3739	scaffold_start	3739	9365	82
PGRA_001668	complete	10077	scaffold_start	10077	11618	82
PGRA_001669	complete	12066	scaffold_start	12066	12522	82
PGRA_001670	complete	13405	scaffold_start	13405	17005	82
PGRA_001671	complete	18702	scaffold_start	18702	20243	82
PGRA_001672	complete	20258	scaffold_start	20258	21157	82
PGRA_001673	complete	21551	scaffold_start	21551	22860	82
PGRA_001674	complete	24471	scaffold_start	24471	26702	82
PGRA_001675	complete	27652	scaffold_start	27652	28615	82
PGRA_001676	complete	30805	scaffold_start	30805	31601	82
PGRA_001677	complete	27269	scaffold_end	34047	36726	82
PGRA_001678	complete	25346	scaffold_end	37685	38649	82
PGRA_001679	complete	21274	scaffold_end	40637	42721	82
PGRA_001680	complete	17950	scaffold_end	44283	46045	82
PGRA_001681	complete	9297	scaffold_end	52498	54698	82
PGRA_001682	complete	5631	scaffold_end	57122	58364	82
PGRA_001683	complete	913	scaffold_end	59734	63082	82
PGRA_001684	complete	3111	scaffold_start	3111	4184	83
PGRA_001685	complete	6913	scaffold_start	6913	9525	83
PGRA_001686	complete	10119	scaffold_start	10119	11063	83
PGRA_001687	complete	12582	scaffold_start	12582	13757	83
PGRA_001688	complete	14725	scaffold_start	14725	15512	83
PGRA_001689	complete	10439	83.R0.0	20203	21972	83
PGRA_001690	complete	4771	83.R0.0	26640	27640	83
PGRA_001691	complete	0	83.R0.0	28718	32416	83
PGRA_001692	complete	603	83.R0.0	34201	36369	83
PGRA_001693	complete	5715	83.R0.0	39313	42122	83
PGRA_001694	complete	9287	83.R0.0	42885	44377	83
PGRA_001695	complete	8478	scaffold_end	45579	46151	83
PGRA_001696	complete	5263	scaffold_end	46445	49366	83
PGRA_001697	complete	1394	scaffold_end	49951	53235	83
PGRA_001698	incomplete	14	scaffold_end	54107	54615	83
PGRA_001699	complete	1243	scaffold_start	1243	2176	84
PGRA_001700	complete	5298	84.R0.0	6174	9568	84
PGRA_001701	complete	1567	84.R0.0	18603	20035	84
PGRA_001702	complete	4162	84.R0.0	21198	23080	84
PGRA_001703	complete	6998	84.R0.1	24996	26198	84
PGRA_001704	complete	4561	84.R0.1	27987	28635	84
PGRA_001705	complete	3986	84.R0.1	28674	29210	84
PGRA_001706	complete	1	84.R0.1	29779	33195	84
PGRA_001707	complete	1448	84.R0.1	35838	36447	84
PGRA_001708	complete	2903	84.R0.1	37293	40295	84
PGRA_001709	complete	6100	84.R0.2	41286	42764	84
PGRA_001710	complete	201	84.R0.2	44303	48663	84
PGRA_001711	complete	2659	84.R0.2	52906	54609	84
PGRA_001712	complete	5098	84.R0.2	55345	56001	84
PGRA_001713	complete	6492	84.R0.2	56739	57578	84
PGRA_001714	complete	7096	scaffold_end	59122	59904	84
PGRA_001715	complete	4953	scaffold_end	60497	62047	84
PGRA_001716	complete	3164	scaffold_end	63030	63836	84
PGRA_001717	complete	1126	scaffold_end	65203	65874	84
PGRA_001718	complete	2583	scaffold_start	2583	3396	85
PGRA_001719	complete	3478	scaffold_start	3478	4563	85
PGRA_001720	complete	5235	scaffold_start	5235	6017	85
PGRA_001721	complete	8686	scaffold_start	8686	13387	85
PGRA_001722	complete	17766	scaffold_start	17766	19760	85
PGRA_001723	complete	20328	scaffold_start	20328	21552	85
PGRA_001724	complete	24879	85.R0.0	29397	32596	85
PGRA_001725	complete	22443	85.R0.0	33832	35032	85
PGRA_001726	complete	20916	85.R0.0	35769	36559	85
PGRA_001727	complete	18324	85.R0.0	36579	39151	85
PGRA_001728	complete	15108	85.R0.0	41664	42367	85
PGRA_001729	complete	13374	85.R0.0	42421	44101	85
PGRA_001730	complete	11683	85.R0.0	45066	45792	85
PGRA_001731	complete	8208	85.R0.0	47890	49267	85
PGRA_001732	complete	4714	85.R0.0	50269	52761	85
PGRA_001733	complete	2286	85.R0.0	53702	55189	85
PGRA_001734	complete	857	85.R0.0	59743	61823	85
PGRA_001735	complete	4177	85.R0.0	63063	64340	85
PGRA_001736	complete	3702	85.R0.1	66030	67634	85
PGRA_001737	complete	2630	85.R0.1	68168	68706	85
PGRA_001738	complete	1524	85.R0.1	69438	69812	85
PGRA_001739	complete	404	85.R0.1	69888	70932	85
PGRA_001740	complete	276	scaffold_start	276	3087	86
PGRA_001741	complete	4954	86.R0.0	15887	18136	86
PGRA_001742	complete	1853	86.R0.1	32898	33446	86
PGRA_001743	complete	460	86.R0.1	48433	49181	86
PGRA_001744	complete	3026	86.R0.1	50999	53886	86
PGRA_001745	complete	7366	86.R0.1	55339	55590	86
PGRA_001746	complete	7647	86.R0.1	55620	56261	86
PGRA_001747	complete	5551	86.R0.2	56848	59227	86
PGRA_001748	complete	0	86.R0.2	63124	64881	86
PGRA_001749	incomplete	90	scaffold_end	69013	69773	86
PGRA_001750	incomplete	407	scaffold_start	407	1322	87
PGRA_001751	complete	1913	scaffold_start	1913	2734	87
PGRA_001752	complete	3324	scaffold_start	3324	4771	87
PGRA_001753	complete	5659	scaffold_start	5659	6765	87
PGRA_001754	complete	5809	87.R0.0	7156	9614	87
PGRA_001755	complete	4102	87.R0.0	10418	11321	87
PGRA_001756	complete	0	87.R0.0	13130	15431	87
PGRA_001757	complete	84	87.R0.0	16672	17223	87
PGRA_001758	complete	3787	87.R0.0	20375	21778	87
PGRA_001759	complete	7901	87.R0.0	24489	25182	87
PGRA_001760	complete	10869	87.R0.0	27457	28654	87
PGRA_001761	complete	12639	87.R0.1	31176	31871	87
PGRA_001762	complete	5054	87.R0.1	34707	39456	87
PGRA_001763	complete	172	87.R0.1	48632	50800	87
PGRA_001764	complete	2541	87.R0.1	51001	51903	87
PGRA_001765	complete	81	87.R0.2	54738	55200	87
PGRA_001766	incomplete	345	scaffold_start	345	743	88
PGRA_001767	complete	1610	scaffold_start	1610	2787	88
PGRA_001768	complete	5150	scaffold_start	5150	9916	88
PGRA_001769	complete	11048	scaffold_start	11048	12924	88
PGRA_001770	complete	3069	88.R0.0	14532	21665	88
PGRA_001771	complete	2417	88.R0.0	21817	22317	88
PGRA_001772	complete	2542	88.R0.0	32649	33815	88
PGRA_001773	complete	5986	88.R0.0	36093	38054	88
PGRA_001774	complete	9582	88.R0.0	39689	40493	88
PGRA_001775	complete	14976	88.R0.0	45083	45976	88
PGRA_001776	complete	15996	88.R0.0	46103	47571	88
PGRA_001777	complete	20683	88.R0.0	50790	52149	88
PGRA_001778	complete	20362	scaffold_end	53050	55052	88
PGRA_001779	complete	14994	scaffold_end	59028	60420	88
PGRA_001780	complete	10863	scaffold_end	63405	64551	88
PGRA_001781	complete	952	scaffold_end	72363	74462	88
PGRA_001782	incomplete	24	scaffold_end	75147	75390	88
PGRA_001783	complete	81	89.R0.0	1580	1951	89
PGRA_001784	complete	1100	89.R0.0	4981	9705	89
PGRA_001785	complete	8988	89.R0.0	12869	14372	89
PGRA_001786	complete	11118	89.R0.0	14999	15257	89
PGRA_001787	complete	10339	89.R0.1	15954	18032	89
PGRA_001788	complete	6904	89.R0.1	20231	21467	89
PGRA_001789	complete	4657	89.R0.1	22818	23714	89
PGRA_001790	complete	1957	89.R0.1	25250	26414	89
PGRA_001791	complete	0	89.R0.1	33997	36517	89
PGRA_001792	complete	4102	89.R0.1	38176	39538	89
PGRA_001794	complete	6841	89.R0.1	40915	42748	89
PGRA_001795	complete	10537	89.R0.1	44611	45142	89
PGRA_001796	complete	3802	89.R0.2	49861	52064	89
PGRA_001797	complete	1554	89.R0.2	53991	54312	89
PGRA_001798	complete	54	89.R0.2	55015	55812	89
PGRA_001799	complete	58	89.R0.2	57688	63323	89
PGRA_001800	incomplete	3312	89.R0.3	63481	63690	89
PGRA_001801	complete	2707	scaffold_start	2707	5244	90
PGRA_001802	complete	5870	scaffold_start	5870	8130	90
PGRA_001803	complete	5505	90.R0.0	9681	11972	90
PGRA_001804	complete	55	90.R0.0	15071	17422	90
PGRA_001805	complete	21	90.R0.0	19943	21223	90
PGRA_001806	complete	44	90.R0.1	31672	32322	90
PGRA_001807	complete	752	90.R0.1	32380	33279	90
PGRA_001808	complete	1787	90.R0.1	33415	37467	90
PGRA_001809	complete	140	90.R0.2	38816	39636	90
PGRA_001810	complete	0	90.R0.2	41370	43994	90
PGRA_001811	complete	325	90.R0.3	46478	48037	90
PGRA_001812	complete	0	90.R0.3	49919	50902	90
PGRA_001813	complete	2690	90.R0.3	52627	54501	90
PGRA_001814	complete	4418	90.R0.4	55340	57527	90
PGRA_001815	complete	1132	90.R0.4	60163	60813	90
PGRA_001816	complete	0	90.R0.4	61439	61945	90
PGRA_001817	complete	0	90.R0.4	63615	64760	90
PGRA_001818	complete	3260	90.R0.4	66944	68164	90
PGRA_001819	complete	1617	scaffold_end	75187	76301	90
PGRA_001820	complete	27	scaffold_end	77490	77891	90
PGRA_001821	complete	0	91.R0.0	3754	7499	91
PGRA_001822	complete	720	scaffold_start	720	2278	92
PGRA_001823	complete	4116	scaffold_start	4116	4831	92
PGRA_001824	complete	5276	scaffold_start	5276	6304	92
PGRA_001825	complete	7132	scaffold_start	7132	10019	92
PGRA_001826	complete	11934	scaffold_start	11934	12352	92
PGRA_001827	complete	12382	scaffold_start	12382	13392	92
PGRA_001828	complete	14267	scaffold_start	14267	15087	92
PGRA_001829	complete	16507	scaffold_start	16507	18194	92
PGRA_001830	complete	18573	scaffold_start	18573	19448	92
PGRA_001831	complete	20260	scaffold_start	20260	22727	92
PGRA_001832	complete	23533	scaffold_start	23533	24835	92
PGRA_001833	complete	25569	scaffold_start	25569	26915	92
PGRA_001834	complete	26362	92.R0.0	27717	29556	92
PGRA_001835	complete	23605	92.R0.0	30053	32313	92
PGRA_001836	complete	21943	92.R0.0	33397	33975	92
PGRA_001837	complete	20761	92.R0.0	34620	35157	92
PGRA_001838	complete	14847	92.R0.0	40076	41071	92
PGRA_001839	complete	2759	92.R0.0	51617	53159	92
PGRA_001840	complete	0	92.R0.0	54240	56022	92
PGRA_001841	complete	0	92.R0.0	56955	58157	92
PGRA_001842	complete	2827	92.R0.0	59788	60268	92
PGRA_001843	complete	2741	92.R0.1	60652	61101	92
PGRA_001844	complete	0	92.R0.1	62807	64719	92
PGRA_001845	complete	509	93.R0.0	41022	42494	93
PGRA_001846	complete	5588	93.R0.0	46101	46823	93
PGRA_001847	complete	6796	93.R0.0	47309	49053	93
PGRA_001848	complete	10651	93.R0.0	51164	53859	93
PGRA_001849	complete	14083	93.R0.0	54596	56676	93
PGRA_001850	complete	16625	93.R0.0	57138	57851	93
PGRA_001851	complete	15835	scaffold_end	58594	59624	93
PGRA_001852	complete	7863	scaffold_end	65671	67596	93
PGRA_001853	complete	4789	scaffold_end	69111	70670	93
PGRA_001854	complete	2393	scaffold_end	71581	73066	93
PGRA_001855	complete	114	scaffold_end	73707	75345	93
PGRA_001856	complete	1576	scaffold_start	1576	4136	94
PGRA_001857	complete	5509	scaffold_start	5509	6719	94
PGRA_001858	complete	7364	scaffold_start	7364	9321	94
PGRA_001859	complete	13791	scaffold_start	13791	15936	94
PGRA_001860	complete	17498	scaffold_start	17498	18699	94
PGRA_001861	complete	21828	scaffold_start	21828	23897	94
PGRA_001862	complete	27330	scaffold_start	27330	27683	94
PGRA_001863	complete	28117	scaffold_start	28117	29891	94
PGRA_001864	complete	23834	scaffold_end	33016	34641	94
PGRA_001865	complete	22084	scaffold_end	34838	36391	94
PGRA_001866	complete	18095	scaffold_end	37418	40380	94
PGRA_001867	complete	11466	scaffold_end	45869	47009	94
PGRA_001868	complete	9807	scaffold_end	47836	48668	94
PGRA_001869	complete	7301	scaffold_end	49537	51174	94
PGRA_001870	complete	3308	scaffold_end	53870	55167	94
PGRA_001871	complete	566	scaffold_end	55413	57909	94
PGRA_001872	incomplete	123	scaffold_start	123	658	95
PGRA_001873	complete	978	scaffold_start	978	1984	95
PGRA_001874	complete	3210	scaffold_start	3210	4365	95
PGRA_001875	complete	6710	scaffold_start	6710	7407	95
PGRA_001876	complete	8294	scaffold_start	8294	9842	95
PGRA_001877	complete	11461	scaffold_start	11461	12030	95
PGRA_001878	complete	14124	scaffold_start	14124	16657	95
PGRA_001879	complete	16045	95.R0.0	17159	18365	95
PGRA_001880	complete	12596	95.R0.0	20939	21814	95
PGRA_001881	complete	127	95.R0.0	31304	34283	95
PGRA_001882	complete	2931	95.R0.1	39447	41828	95
PGRA_001883	complete	0	95.R0.1	43050	44772	95
PGRA_001884	complete	499	95.R0.1	46363	47523	95
PGRA_001885	complete	2997	scaffold_start	2997	3666	96
PGRA_001886	complete	5202	scaffold_start	5202	7011	96
PGRA_001887	complete	7417	scaffold_start	7417	8387	96
PGRA_001888	complete	8725	scaffold_start	8725	9519	96
PGRA_001889	complete	14758	scaffold_start	14758	16031	96
PGRA_001890	complete	20863	scaffold_start	20863	22587	96
PGRA_001891	complete	23404	scaffold_start	23404	25132	96
PGRA_001892	complete	27327	scaffold_start	27327	28463	96
PGRA_001893	complete	29275	scaffold_start	29275	29772	96
PGRA_001894	complete	27597	scaffold_end	30210	31929	96
PGRA_001895	complete	24613	scaffold_end	32844	34913	96
PGRA_001896	complete	23087	scaffold_end	35260	36439	96
PGRA_001897	complete	21210	scaffold_end	37420	38316	96
PGRA_001898	complete	17735	scaffold_end	39103	41791	96
PGRA_001899	complete	14719	scaffold_end	43501	44807	96
PGRA_001900	complete	10249	scaffold_end	45038	49277	96
PGRA_001901	complete	7820	scaffold_end	50321	51706	96
PGRA_001902	complete	1704	scaffold_end	57050	57822	96
PGRA_001903	complete	185	scaffold_end	58793	59341	96
PGRA_001904	complete	529	scaffold_start	529	1253	97
PGRA_001905	complete	3703	scaffold_start	3703	6111	97
PGRA_001906	complete	7777	scaffold_start	7777	8601	97
PGRA_001907	complete	9825	scaffold_start	9825	10793	97
PGRA_001908	complete	12932	scaffold_start	12932	14296	97
PGRA_001909	complete	15154	scaffold_start	15154	16459	97
PGRA_001910	complete	17013	scaffold_start	17013	17844	97
PGRA_001911	complete	18286	scaffold_start	18286	18851	97
PGRA_001912	complete	24050	scaffold_start	24050	28660	97
PGRA_001913	complete	27605	97.R0.0	28777	31686	97
PGRA_001914	complete	25550	97.R0.0	32707	33741	97
PGRA_001915	complete	16232	97.R0.0	35439	43059	97
PGRA_001916	complete	14186	97.R0.0	43297	45105	97
PGRA_001917	complete	11377	97.R0.0	46445	47914	97
PGRA_001918	complete	10203	97.R0.0	48451	49088	97
PGRA_001919	complete	7815	97.R0.0	49271	51476	97
PGRA_001920	complete	4932	97.R0.0	52593	54359	97
PGRA_001921	complete	71	98.R0.0	11190	13332	98
PGRA_001922	complete	0	98.R0.1	19006	20243	98
PGRA_001923	complete	1366	98.R0.1	20742	21096	98
PGRA_001924	complete	910	98.R0.3	27932	29060	98
PGRA_001925	complete	5039	98.R0.3	36722	38958	98
PGRA_001926	complete	7444	98.R0.3	39127	39597	98
PGRA_001927	complete	11742	98.R0.3	43425	45745	98
PGRA_001928	complete	15782	98.R0.3	47465	48050	98
PGRA_001929	complete	17698	98.R0.3	49381	52954	98
PGRA_001930	complete	22050	98.R0.3	53733	55051	98
PGRA_001931	complete	24348	98.R0.3	56031	56816	98
PGRA_001932	complete	23460	scaffold_end	57251	58876	98
PGRA_001933	complete	20468	scaffold_end	59891	61868	98
PGRA_001934	complete	18652	scaffold_end	62689	63684	98
PGRA_001935	complete	16105	scaffold_end	64439	66231	98
PGRA_001936	complete	9724	scaffold_end	71371	72612	98
PGRA_001937	complete	156	scaffold_end	73948	82180	98
PGRA_001938	complete	596	scaffold_start	596	1790	99
PGRA_001939	complete	5804	scaffold_start	5804	9069	99
PGRA_001940	complete	12456	scaffold_start	12456	13207	99
PGRA_001941	complete	15473	scaffold_start	15473	16753	99
PGRA_001942	complete	21366	scaffold_start	21366	23607	99
PGRA_001943	complete	26507	scaffold_start	26507	27637	99
PGRA_001944	complete	35329	scaffold_end	35447	39719	99
PGRA_001945	complete	32238	scaffold_end	41582	42810	99
PGRA_001946	complete	30070	scaffold_end	43431	44978	99
PGRA_001947	complete	26788	scaffold_end	46949	48260	99
PGRA_001948	complete	24951	scaffold_end	49658	50097	99
PGRA_001949	complete	20818	scaffold_end	50472	54230	99
PGRA_001950	complete	16156	scaffold_end	57429	58892	99
PGRA_001951	complete	14127	scaffold_end	60229	60921	99
PGRA_001952	complete	11236	scaffold_end	61029	63812	99
PGRA_001953	complete	8654	scaffold_end	65446	66394	99
PGRA_001954	complete	5947	scaffold_end	67481	69101	99
PGRA_001955	incomplete	344	scaffold_end	74550	74704	99
PGRA_001956	incomplete	76	scaffold_start	76	492	100
PGRA_001957	complete	1099	scaffold_start	1099	2083	100
PGRA_001958	complete	2976	scaffold_start	2976	4373	100
PGRA_001959	complete	0	100.R0.0	5276	7696	100
PGRA_001960	complete	0	100.R0.0	9587	11211	100
PGRA_001961	complete	2739	100.R0.0	12531	14485	100
PGRA_001962	complete	5396	100.R0.0	15188	16210	100
PGRA_001963	complete	7459	100.R0.0	17251	17809	100
PGRA_001964	complete	9192	100.R0.0	18984	20807	100
PGRA_001965	complete	11500	100.R0.0	21292	25499	100
PGRA_001966	complete	15932	100.R0.0	25724	26745	100
PGRA_001967	complete	17421	100.R0.1	27594	28820	100
PGRA_001968	complete	15130	100.R0.1	29424	31111	100
PGRA_001969	complete	13581	100.R0.1	31559	32660	100
PGRA_001970	complete	4824	100.R0.1	40353	41417	100
PGRA_001971	complete	1148	100.R0.1	49669	50647	100
PGRA_001972	complete	3721	100.R0.1	52242	54228	100
PGRA_001973	complete	7317	100.R0.1	55838	57040	100
PGRA_001974	complete	9232	100.R0.1	57753	59551	100
PGRA_001975	complete	10507	scaffold_end	61008	61971	100
PGRA_001976	complete	7847	scaffold_end	62778	64631	100
PGRA_001977	complete	5238	scaffold_end	65826	67240	100
PGRA_001978	complete	237	scaffold_end	67991	72241	100
PGRA_001979	complete	84	scaffold_start	84	779	101
PGRA_001980	complete	3892	scaffold_start	3892	5784	101
PGRA_001981	complete	7609	scaffold_start	7609	8422	101
PGRA_001982	complete	12632	scaffold_start	12632	13362	101
PGRA_001983	complete	17424	scaffold_start	17424	18645	101
PGRA_001985	complete	16695	101.R0.0	22134	22514	101
PGRA_001986	complete	11829	101.R0.0	25497	27380	101
PGRA_001987	complete	6821	101.R0.0	30844	32388	101
PGRA_001988	complete	3189	101.R0.0	34197	36020	101
PGRA_001989	complete	0	101.R0.0	38186	39229	101
PGRA_001991	complete	263	101.R0.0	40565	41849	101
PGRA_001992	complete	2413	101.R0.0	42715	44576	101
PGRA_001993	complete	5072	101.R0.0	45374	46107	101
PGRA_001994	complete	6781	101.R0.1	47380	49691	101
PGRA_001995	complete	5326	101.R0.1	50145	51146	101
PGRA_001996	complete	0	101.R0.1	58144	61044	101
PGRA_001997	complete	1264	scaffold_end	63715	66160	101
PGRA_001999	complete	0	102.R0.1	19338	21196	102
PGRA_002000	complete	4609	102.R0.1	27887	28842	102
PGRA_002001	complete	6592	102.R0.1	29870	31396	102
PGRA_002002	complete	9052	102.R0.1	32330	33364	102
PGRA_002003	complete	10466	102.R0.1	33744	37392	102
PGRA_002004	complete	14979	102.R0.1	38257	41144	102
PGRA_002005	complete	17284	scaffold_end	42925	44632	102
PGRA_002006	complete	14542	scaffold_end	46004	47374	102
PGRA_002007	complete	11986	scaffold_end	47749	49930	102
PGRA_002008	complete	6153	scaffold_end	50440	55763	102
PGRA_002009	complete	3285	scaffold_end	56819	58631	102
PGRA_002010	incomplete	204	scaffold_end	61381	61712	102
PGRA_002011	complete	0	103.R0.1	6916	7209	103
PGRA_002012	complete	0	103.R0.2	17552	19162	103
PGRA_002013	complete	914	103.R0.2	21311	23501	103
PGRA_002014	complete	4630	103.R0.2	25027	26752	103
PGRA_002015	complete	7588	103.R0.2	27985	28851	103
PGRA_002016	complete	10028	103.R0.2	30425	35249	103
PGRA_002017	complete	16179	scaffold_end	36987	41954	103
PGRA_002018	complete	12726	scaffold_end	43806	45407	103
PGRA_002019	complete	5935	scaffold_end	47744	52198	103
PGRA_002020	complete	4329	scaffold_end	52452	53804	103
PGRA_002021	complete	2784	scaffold_end	54459	55349	103
PGRA_002022	complete	3666	scaffold_start	3666	4375	104
PGRA_002023	complete	5750	scaffold_start	5750	6151	104
PGRA_002024	complete	6420	scaffold_start	6420	6807	104
PGRA_002025	complete	8102	scaffold_start	8102	10108	104
PGRA_002026	complete	12524	scaffold_start	12524	16032	104
PGRA_002027	complete	18014	scaffold_start	18014	18658	104
PGRA_002028	complete	19233	scaffold_start	19233	19970	104
PGRA_002029	complete	21662	scaffold_start	21662	23039	104
PGRA_002030	complete	32813	scaffold_start	32813	34510	104
PGRA_002031	complete	30637	scaffold_end	35995	38034	104
PGRA_002032	complete	27062	scaffold_end	39473	41609	104
PGRA_002033	complete	23098	scaffold_end	43262	45573	104
PGRA_002034	complete	19851	scaffold_end	46372	48820	104
PGRA_002035	complete	15204	scaffold_end	50500	53467	104
PGRA_002036	complete	9882	scaffold_end	57748	58789	104
PGRA_002037	complete	4799	scaffold_end	60438	63872	104
PGRA_002038	complete	0	106.R0.0	2052	4844	106
PGRA_002039	complete	0	106.R0.0	5771	7487	106
PGRA_002040	complete	5314	106.R0.0	11493	13342	106
PGRA_002041	complete	8564	106.R0.0	14743	16025	106
PGRA_002042	complete	4999	106.R0.1	17386	19843	106
PGRA_002043	complete	1	106.R0.1	20701	24841	106
PGRA_002044	complete	0	106.R0.1	25973	27212	106
PGRA_002045	complete	2311	106.R0.1	28360	29378	106
PGRA_002046	complete	3725	106.R0.1	29774	30212	106
PGRA_002047	complete	6157	106.R0.1	32206	33116	106
PGRA_002048	complete	7905	106.R0.1	33954	35927	106
PGRA_002049	complete	10783	106.R0.1	36832	39184	106
PGRA_002050	complete	14003	106.R0.1	40052	41736	106
[truncated: 7,569 more rows]
